# Supplementary material for: Immunological signatures unveiled by integrative systems vaccinology characterization of dengue vaccination trials and natural infection
Source: Front Immunol. 2024 Feb 20;15:1282754. doi: 10.3389/fimmu.2024.1282754 (PMC10912564; doi:10.3389/fimmu.2024.1282754)
Supplement: Supplementary file 2 [file Table_1.xlsx]

## Sheet: README
Supplementary Table:
S1	Studies and samples description
S2	Number of differentially expressed genes by comparison
S3	Differentially expressed genes (DEGs) and log of fold change (logFC) of each dataset
S4	Biological process (BP) terms enriched by 117 common DEGs between NDI and DVT1 studies at early days of sample collection
S5	Biological process (BP) terms enriched by 50 common DEGs between NDI and DVT1 studies at late days of sample collection
S6	Intersection size and genes across acute phase time points from NDI and DVT1 data sets
S7	Biological Process GO Terms enriched by 164 genes upregulated in late acute phase compared with early acute phase
S8	Biological Process GO Terms enriched by 41 genes downregulated in late acute phase compared with early acute phase
S9	Biological Process GO Terms enriched by 21 genes in common between acute phases of DVT1 and NDI data sets
S10	Intersection size and genes across convalescent phases of NDI and DVT1 data sets
S11	Biological Process GO Terms enriched by 180 common upregulated genes from convalescent versus early acute phase in NDI data sets
S12	Biological Process GO Terms enriched by 404 common downregulated genes from convalescent versus early acute phase in NDI data sets
S13	Biological Process GO Terms enriched by 8 genes in common between convalescent versus early acute phases of all NDI and DVTI data sets
S14	Biological Processes GO Terms enriched by DEGs from acute phase comparisions of NDI and DVT1 data sets
S15	Biological Processes GO Terms enriched by DEGs from convalescent phase comparisions of NDI and DVT1 data sets
S16	Common DEGs in NDI/DVT1 and DVT2 data sets
S17	Biological Process GO Terms enriched by 28 genes overlapping between NDI/DVT1 and DVT2 data sets
S18	Common DEGs in NDI/DVT1 and DVT3 data sets
S19	Biological Process GO Terms enriched by 60 genes overlapping between NDI/DVT1 and DVT3 data sets
S20	LogFC values of 16 DEGs across different phase and severity groups from GSE43777 data set
S21	Suppl.Fig5b
S22	SRA Run Table GSE94892
S23	Key Resource Table

## Sheet: S1-Studies and samples
Supplementary Table S1. Studies and samples description
ID	groups	Sample_type	study_type	timepoint	number_ individuals	Country of origen	DENV_sorotype	Exposure	Viral load	data_type
GSE28405	early acute phase	WB	natural infecction	0-3 days	31	Singapore	DENV-3 (20 patients); DENV-1 (10 patients)	not informed	not informed	Microarray
	late acute phase			4-7 day	31
	convalescent phase			2-3 weeks	31
GSE28988	early acute phase	WB	natural infecction	0-3 days	114	Singapore	not informed	not informed	not informed	Microarray
	late acute phase			4-7 day	96
	convalescent phase			2-3 weeks	96
GSE28991	early acute phase	WB	natural infecction	0-3 days	11	Singapore	not informed	not informed	not informed	Microarray
	late acute phase			4-7 day	11
	convalescent phase			15-25 days	11
	control	WB	natural infecction	healthy controls	9	Brazil	-
GSE51808	DF			acute (2-9 days)	18		DENV-2, and -3	secondary	from <100 to 9.37 × 10^9 copies/ ml	Microarray
	DHF			acute (2-9 days)	10		DENV-2, and -4
	convalescent			convalescent (4 weeks or later)	19
GSE94892	OFI	PBMC	natural infecction	-	8	India	-	not informed	not informed	RNAseq
	DF				7		DENV-1, -2, and -3
	DHF				9
	DSS				15
	day 0	WB	dengue vaccine challenge	day 0	11	United States	partially attenuated dengue serotype 2 (rDEN2Δ30) virus		1000 focus-forming units of rDEN2Δ30
GSE152255	day 8			day 8	11			not apply		RNAseq
	day 28			day 28	11
GSE98053	day 0	WB	dengue vaccine trial	day 0	17	United States	attenuated dengue vaccine rDEN3Δ30/31–7164 (DENV-3)	not apply	1000 plaque-forming units of DENV-3 vaccine	Microarray
	day 2			day 2	10
	day 5-6			day 5, 6	20
	day 8-9			day 8, 9	20
	day 12-14			day 12, 14	20
	day 20-29			day 20,28,29	20
	day 42			day 42	10
	day 180			day 180	10
GSE43777	DF	PBMC	natural infecction	-	11	Venezuela	DENV-1 (26 patients); DENV-3 (9 patients); DENV-2 (8 patients); DENV-4 (7 patients)		from 7 to 1.6 x 10^6 copies/ml
	DHF			-	11			both primary and secondary		Microarray
	early acute phase			day 0-3	11
	late acute phase			day 4-10	11
	convalescent phase			>day 20	11
GSE146658	day 0	WB	dengue vaccine trial	day 0	20	Colombia	attenuated dengue virus serotype-2 strain, DENVax-2	not apply	3.70, 3.90, 4.00, and 5.30 log10 plaque-forming units of DENV-1, DENV-2, DENV-3, and DENV-4, respectively	RNA seq
	day 2			day 2	20
	day 4			day 4	20
	day 7			day 7	20
	day 92			day 92	20
GSE161731	control	PBMCs	natural infecction	-	19	United States	Sars-Cov-2 and Influenza	not apply	not informed	RNA seq
	early COVID-19			<= 10 days	19
	middle COVID-19			11-21 days	36
	late COVID-19			> 21 days	22
	Influenza			-	17

## Sheet: S2-Comparisons
Supplementary Table S2.Number of differentially expressed genes by comparison
ID	Comparison	Upregulated	Downregulated	Sample_type
GSE28405	4-7d vs 0-3d	2301	812	WB
	4-7d vs 3-5w	1078	2618
	3-5w vs 0-3d	495	934
	4-7d vs 0-3d	3648	2167	WB
GSE28988	4-7d vs 3-5w	975	515
	3-5w vs 0-3d	7802	1983
GSE28991	4-7d vs 0-3d	572	1023	WB
	4-7d vs 15-25d	906	726
	15-25s vs 0-3d	929	1405
	DF vs control	1263	801	WB
GSE51808	DHF vs control	1599	1221
	convalescent vs control	0	3
GSE94892	DF vs OFI	40	121	PBMC
	DHF vs OFI	484	306
	DSS vs OFI	607	305
	DHF vs DF	491	225
	DSS vs DF	591	122
	Day 8 vs day 0	351	281	WB
GSE152255	Day 28 vs day 0	5	136
	Day 28 vs day 8	57	292
GSE98053	Day 2 vs day 0	0	0	WB
	Day 0 vs day 5-6	37	13
	Day 2 vs day 5-6	0	0
	Day 8-9 vs day 0	0	46
	Day 5-6 vs day 8-9	0	0
	Day 12-14 vs day 0	53	52
	Day 8-9 vs day 12-14	0	0
	Day 20-29 vs day 0	1	9
	Day 12-14 vs day 20-29	17	0
	Day8-9 vs day20-29	53	0
	Day 42 vs day 0	0	0
	Day 42 vs day 180	0	0
	Day 180 vs day 0	0	0
GSE43777	early acute phase DHF vs DF	0	0	PBMC
	late acute phase DHF vs DF	76	42
	convalescent phase DHF vs DF	0	0
	lateDHF vs earlyDHF	1352	229
	lateDF vs earlyDF	241	215
GSE146658	Day 2 vs day 0	438	51	WB
	Day 4 vs day 0	39	97
	Day 7 vs day 0	89	70
	Day 92 vs day 0	1572	72
	Day 2 vs day 4	44	834
	Day 7 vs day 2	70	620
	Day 92 vs day 2	517	24
	Day 4 vs day 7	87	45
	Day 92 vs day 4	1959	103
	Day 7 vs day 92	1762	107

## Sheet: S3-DEGs
Supplementary Table S3. Differentially expressed genes (DEGs) and log of fold change (logFC)
GSE28405												GSE28988												GSE28991												GSE51808												GSE94892
4-7d vs 0-3d				4-7d vs 3-5w				0-3d vs 3-5w				4-7d vs 0-3d				4-7d vs 3-5w				0-3d vs 3-5w				4-7d vs 0-3d				4-7d vs 15-25d				0-3d vs 15-25s				DF vs control				DHF vs control				convalescent vs control				DF vs OFI
UP	LogFC	DOWN	LogFC	UP	LogFC	DOWN	LogFC	UP	LogFC	DOWN	LogFC	UP	LogFC	DOWN	LogFC	UP	LogFC	DOWN	LogFC	UP	LogFC	DOWN	LogFC	UP	LogFC	DOWN	LogFC	UP	LogFC	DOWN	LogFC	UP	LogFC	DOWN	LogFC	UP	LogFC	DOWN	LogFC	UP	LogFC	DOWN	LogFC	UP	LogFC	DOWN	LogFC	UP	LogFC
RPL10A	1.78	KIAA0319L	-2.15	BAG1	2.28	NCAPH	-8.82	TXNDC12	1.9	CCL2	-12	ATAD3B	3.22239	MS4A15	-4.9114	TSPAN5	2.75889	C1QC	-3.45667	RPS27A	1.7078	SEPT4	-5.18651	ELAVL1	2.22418	PGM5	-3.34067	PI3	5.44707	KCTD14	-5.95195	TXNDC12	2.16309	SPATS2L	-4.80706	MTHFD2	1.85621	GRAMD1C	-2.73504	MTHFD2	1.84707	ADGRE3	-2.82514	-	-	RPS24	-1.14	NES	20.108
NCAPH	7.84	CASP5	-2.69	PI3	3.96	C17orf53	-8.91	RPS3	1.45	SPATS2L	-4.27	ABL1	2.93349	IRX6	-4.34872	NOV	3.18304	CD38	-4.47949	TXNDC12	2.72241	TCN2	-4.95386	CHAF1B	2.71514	TFEC	-2.90052	RFX2	4.30484	BRCA1	-3.18715	C16orf74	2.58732	SIGLEC1	-6.21267	IFI27	4.93049	AOC3	-1.958	CD164	1.89395	MAP7	-2.38922			FBXL20	-1.22	DLL4	19.356
MCM7	2.23	SPATS2L	-2.37	DCAF12	2.63	TK1	-3.22	RPL5	1.59	DHX58	-2.88	GAR1	1.8385	SCRT2	-4.02837	DCAF6	1.6282	SLC38A10	-2.14647	EIF4B	2.10374	RNF213	-2.1031	CUTA	2.50586	TSC22D3	-2.02541	TSPAN5	2.52313	CDC45	-5.13377	DBP	1.47519	HESX1	-7.6328	FAM72A///FAM72B///FAM72C	2.74009	CASS4	-2.31341	PI4K2B	2.00209	TMCC1	-1.90235					DISP3	16.208
TK1	3.24	IL1RN	-2.82	STRADB	3.18	CD38	-4.14	RPL7A	1.27	MT2A	-3.49	MCM7	4.01729	PPM1L	-4.68019	PHLDB1	2.53978	SIL1	-1.58317	RPL10A	1.92744	IL27	-4.08532	NT5DC2	3.61609	GPR141	-2.20809	CAMK1D	1.90941	C1QB	-3.44852	NT5E	3.21756	IL27	-5.62914	PSMA6	1.00081	TIGD3	-2.55437	NDC80	2.17807	CAMK1D	-2.08751					LRRC14B	13.829
SPAG5	2.99	CSRNP1	-1.82	FBXO7	2.26	SDF2L1	-2.8	RPL3	1.8	CCRL2	-3.52	ACOT11	3.14667	FAM49A	-1.65092	FAM210B	2.69173	SDF2L1	-2.0189	EIF3F	1.53098	H2AFJ	-2.75611	HRAS	2.14245	NCOA7	-2.13348	MICAL2	2.22542	NCAPG	-5.00524	GLS	1.485	CCL2	-8.79359	TOMM40L	1.30418	MAP7	-2.26516	FAM72A///FAM72B///FAM72C	2.95344	NOV	-3.96734					SMIM24	12.435
RPLP0	2.14	FAM46A	-2.07	ADIPOR1	1.94	IFI27L1	-2.52	RPL10A	1.47	TMEM140	-2.36	GSTCD	2.79325	MAG	-4.55458	HAGH	2.09897	APOBEC3F	-1.36602	EEF1A1	1.86008	EDEM2	-1.39399	EEF2KMT	2.17775	MORC3	-1.71462	FBXO7	2.02694	BUB1	-5.13807	EEF1G	1.56452	SEPT4	-5.50284	VRK2	1.02964	BAG1	-2.44716	EPT1	2.95895	SDC2	-2.29474					ACKR1	10.737
RPL5	1.86	MT2A	-2.09	PIP4K2A	2.17	CDCA5	-8.49	EIF3L	1.48	SERPING1	-3.61	CDC25C	3.44786	EPB41L4B	-4.3588	ARL4A	2.89107	C1QB	-3.26311	ACOT11	3.81586	IRF7	-4.12801	CDC45	3.85646	CCL8	-4.96617	CNFN	1.61321	ETNK1	-2.44681	CXCR5	2.70352	CCL8	-7.45038	KCTD14	3.592	TBL1X	-1.29757	PALM2-AKAP2///AKAP2	2.63349	MICAL2	-2.87111					IRX4	10.026
RPSA	1.39	ZBP1	-1.47	TSPAN5	2.62	SIL1	-2.05	RPLP0	1.63	CDKN1A	-2.3	BIRC5	3.36439	PRMT8	-4.19734	IGF2BP2	1.87149	KCTD14	-4.0843	GID8	1.42834	NEXN	-2.97682	RBMY2FP	1.29814	ZNF366	-2.12657	PIP4K2A	2.09215	KIFC1	-3.85884	EIF3L	1.25512	RTP4	-3.53654	TIMM10	1.92913	CNTNAP3B	-3.06812	MR1	1.35778	KIT	-1.8689					NT5C1A	9.7123
TPX2	7.98	HERC5	-2.24	SNCA	3.25	MZB1	-3.15	PI3	3.94	IL1RN	-3.27	APEX1	1.48263	CACNG1	-5.08683	CYBRD1	2.58451	GALM	-1.64884	RPS16	1.33921	KIAA1958	-3.34051	B4GAT1	1.87225	ZNF366	-2.79207	MICALCL	2.39358	C1QC	-3.55353	FAM101B	1.58984	KCTD14	-5.78734	UBE2S	2.26687	NOV	-1.67396	CNP	1.67224	AFMID///IDS	-1.13784					OLIG2	8.0726
RPL3	1.7	HES4	-3.52	EPB42	3.94	CDC20	-3.6	RPSA	1.32	ZBP1	-2.61	CENPP	3.26981	CLRN3	-4.34595	PLEK2	2.75844	IDH2	-1.51175	FMNL3	3.43548	GPAT4	-3.06224	THOP1	1.17252	CECR6	-1.52173	OR2W3	2.9494	RNASE1	-4.99198	RPS3	1.54339	USP18	-5.64456	BAK1	1.6057	AGAP7P///AGAP6///AGAP4	-1.14504	BAK1	1.74555	CASS4	-1.42277					C1QTNF4	6.1051
MCM2	2.6	TMEM140	-2.09	ASCC2	1.73	MYDGF	-1.95	EEF1A1	1.2	NT5C3A	-2.27	SNTG2	2.91835	FA2H	-3.51736	GNA12	1.30764	TXNDC5	-3.62611	SNTG2	3.69096	CUL1	-1.48753	FANCI	2.87793	RIN2	-2.4133	FCRL2	1.55532	ACOX2	-2.89743	EIF3L	1.46813	IRF7	-3.52059	PSME2	1.18166	CAMK1D	-1.97781	KCTD14	3.08605	RPGRIP1	-2.235					CHAC1	5.5743
MZB1	3	RTP4	-1.67	OAZ2	1.71	UBE2J1	-2.5	EEF1G	1.32	FAM46A	-2.08	FAM64A	3.32162	SYNGAP1	-4.35493	CHMP3	1.20756	CDT1	-3.15081	RPS29	2.05225	TRIM14	-3.40829	CENPM	3.68285	HSPB9	-2.85631	MLPH	2.82655	PHF19	-3.51129	RPS23	1.98523	IFIT3	-3.6406	CASP7	1.51723	TMCC1	-1.77963	ATOX1	1.53933	TBL1X	-1.349					TAFA5	5.2393
PRMT1	1.9	IFIT2	-2.51	GPR146	2.75	H2AFX	-1.89	RPL4	1.37	IFI35	-2.43	SLC14A2	2.98177	C1QL2	-4.09451	STRADB	2.90319	RNF213	-1.40488	APEX1	1.70192	TGM1	-4.35806	GAS8	1.5959	TRIM5	-1.50208	NOV	2.84973	CD38	-3.3966	CXCR5	2.44687	HERC6	-2.75069	CEP55	4.35924	KDM4B	-1.23172	PSME2	1.20544	LOC728392///NLRP1	-1.62464					IFI27	3.971
EEF1G	1.16	IFIT1	-2.46	FAM210B	2.51	SPAG5	-2.77	RPS23	1.37	AIM2	-2.77	NME2	2.72377	CRYBA1	-5.35249	MLPH	2.76996	HIST1H2BH	-1.61603	EIF3L	1.80807	SQRDL	-2.01656	MTFP1	2.29973	MAK	-2.46977	SPTBN4	1.63108	COA6	-2.10886	HLA-DOA	2.26332	CCRL2	-4.47185	FLNB	1.57064	RPS6KA5	-1.56969	ASPHD2	1.70871	MSL1	-1.11687					OTOF	3.121
SHMT2	1.67	CCL8	-5.38	BCL2L1	2.13	TXNDC5	-2.91	ASXL1	1.3	CEACAM1	-2.86	C22orf15	3.14367	CPLX3	-4.29651	FAM104A	1.54982	H2AFJ	-1.56257	RPS3	1.89306	CXCL10	-5.07495	MSH5	1.79543	HK1	-1.33007	GRM2	1.11222	MASTL	-2.87705	EIF4B	1.35512	IRF7	-3.16684	PALM2-AKAP2///AKAP2	1.99074	RPGRIP1	-1.81879	NASP	1.48366	IGF1R	-2.25752					JUP	2.8365
PHGDH	3.58	TGM1	-3.2	SLC25A39	2.35	CLPTM1L	-1.47	RPS2	1.02	IFIT3	-2.81	TNP1	2.53976	KCNA6	-3.60808	BCL2L1	2.1531	TXNDC11	-1.75378	SRSF6	1.52238	SERPING1	-5.03288	NEK2	2.87593	VAV3	-1.03161	ALPL	2.65048	TMPO	-2.73032	RPS2	1.2725	RNF213	-2.82978	CMC2	1.08175	IGF1R	-2.0501	DUSP5	3.59615	IDS	-1.17053					ISG15	2.682
WDR34	2.39	HSPA6	-1.89	HAGH	1.99	RNASE1	-8	RPL15	1.39	IL4I1	-3.77	MRPS12	1.80995	HES1	-3.82394	MICAL2	2.22199	MYDGF	-1.8331	GSTT2	3.56498	CARS2	-2.06294	KIF11	3.0949	CASP4	-1.52143	LIPJ	2.19911	TYMS	-3.05056	RPS5	1.47055	NEXN	-3.54743	PSMC2	1.21427	BANP	-1.0896	MB21D1	1.49018	STXBP5	-1.57296					IL4I1	2.6779
AKR1B1	1.91	OAS1	-1.42	TNS1	3.34	PSMC2	-1.5	RPL13	1.33	HES4	-4.08	COLQ	3.05255	SPATA13	-3.00012	DCAF12	2.47392	ECE2	-1.81019	RPL30	1.82669	CARD17	-4.01064	ALDH6A1	1.58194	CXCL10	-3.27322	SLC14A1	1.82783	APOBEC3F	-1.29415	MEF2D	1.34607	SEPT4	-4.36323	ACOT13	1.0036	LOC101928595	-2.01331	PSMA4	1.01685	DPEP2	-2.09621					USP18	2.5769
RPS5	1.44	DDX58	-1.99	PLVAP	2.61	NDC80	-6.11	RPL6	1.17	BST2	-1.95	CDCA7L	3.63625	MBD3L1	-3.52064	TGM2	2.60517	ACP2	-1.39059	CRTAP	3.60815	OAS3	-5.70876	DUT	2.09459	TMEM252	-2.8955	STRADB	2.72482	LAP3	-1.77171	STMN3	2.00463	IFI44L	-3.73863	RRP7A	1.41324	SDC2	-1.88661	EHD4	1.1216	SORL1	-1.71891					CDC42EP2	2.5344
EBNA1BP2	1.81	DHX58	-1.96	SELENBP1	4.75	UBE2S	-2.21	MME	2.07	SOCS1	-3.4	STMN1	3.53788	MAB21L2	-4.14819	TTC25	2.67227	MR1	-1.01823	SIX4	3.90772	HIST2H2AB	-3.88381	SARS2	1.54854	TMEM255A	-2.16331	LYPD3	3.24587	CHEK1	-4.1712	CRIP2	3.56957	IFIT1	-4.52568	PI4K2B	1.62799	KATNBL1	-1.32841	CD38	4.79957	CAMK2G	-1.4403					EPHB2	2.4082
RPL7A	1.46	UBE2L6	-1.56	SESN3	4.22	MRPL12	-1.58	RPL22	1.53	OASL	-2.86	PSMC3IP	2.96218	ITPRIPL2	-2.89495	OR2W3	2.18132	DCPS	-1.34349	C22orf15	3.7431	HIST2H2BE	-2.75876	CDC20	4.02682	KIAA0319L	-2.10813	GNA12	1.96143	USP18	-3.47187	C12orf57	2.15237	CXCL10	-6.3791	USP30-AS1	1.79349	CNTNAP3	-3.73687	UBE2S	2.27104	GRAMD1C	-2.7278					IFI6	2.1501
RPL13	1.38	FFAR2	-2.53	BSG	1.97	FDXR	-1.62	RPS16	1.53	RTP4	-3.13	RPL10A	1.6764	CDC14B	-3.928	PINK1	1.31076	GMPPB	-1.97375	GSTCD	2.9734	SCO2	-2.3513	RANBP1	1.08306	CSF2RB	-1.93176	CAMK2A	3.76234	GMNN	-3.8194	RPL13AP6	1.47338	LAMP3	-5.19908	EPT1	2.53359	MPZL1	-1.60633	TOMM40L	1.22762	CCNG2	-1.59886					LGALS3BP	2.0666
AURKB	2.79	OAS3	-2.2	ALPL	2.6	C1QB	-2.86	CAMK1D	1.31	ASPRV1	-3.77	DPM3	1.74477	CLCN1	-3.70502	TYW1	1.36335	RNASE1	-2.97864	PPM1E	3.51809	GRIN3A	-3.96246	RCCD1	1.75156	RP2	-1.4502	ASCC2	1.55506	HIST1H2BD	-1.82467	PID1	2.75341	ZCCHC2	-3.83713	RBBP8	1.80805	RPGR	-1.42887	CREB3L2	1.28321	OLIG1	-2.64857					RNASE1	2.0455
CDC20	4.17	PARP14	-1.57	RNF10	2	BCL2L12	-1.57	GZMK	1.73	HIST2H2BE	-2.32	OR2A1	2.70032	RXRG	-3.42281	YBX3	2.00529	FKBP11	-1.79394	FSD1	3.9065	RTP4	-3.08277	DHCR7	2.03589	DDX60L	-1.94224	TNS1	2.58105	GALM	-1.65059	ABCC5	1.80835	ISG15	-4.19672	DCTN5	1.82997	IDS	-1.1392	SEC24D	1.76947	CNTNAP3B	-3.41379					HIPK4	1.9936
JCHAIN	2.96	RSAD2	-2.53	SLC25A37	2.35	MCM2	-2.23	C12orf57	2.12	OAS2	-2.73	PRKAR1B	3.37278	CLEC7A	-3.50235	SYPL1	1.18638	TCN2	-2.65987	COLQ	3.708	ISG15	-3.76607	MVK	1.48901	SAMD9	-1.61575	PRR14L	2.60416	IFI27	-4.38956	CYP27A1	2.07198	CMPK2	-4.15513	CD38	3.92002	BEND2	-2.40289	RTCB	1.04458	CABIN1	-1.22744					AGRN	1.9781
PPIH	1.84	GBP4	-1.48	GYPC	2.47	DCTPP1	-1.53	FOXO1	1.4	CNP	-1.91	ABCB11	2.73709	GUCA2A	-4.0052	PPM1A	1.95427	HIST2H4A	-1.53511	C1QTNF1	3.74981	PSMB8	-1.85809	CCNB2	3.67269	LAMP3	-2.45352	YBX3	1.97559	RNF213	-1.8389	LINC00926	3.38929	IFIT3	-3.68157	NASP	1.39401	KIT	-1.60909	CMC2	1.15426	MAST3	-1.38503					ABTB2	1.8272
RPS3	1.4	TNFSF10	-2.08	BNIP3L	1.82	TNFRSF17	-3.34	RPS18	1.39	UBE2L6	-2.08	PAK3	2.85003	DIRC1	-4.548	BMP2K	1.50867	CDK12	-2.08458	PAK3	3.51199	MT1G	-5.05578	CCDC106	2.30297	TGM1	-2.18567	ID3	1.56075	FANCI	-3.10168	RPL4	1.31127	PLSCR1	-3.21142	CNP	1.49727	AFMID///IDS	-1.16815	ACSL5	1.04096	MPZL3	-2.01444					IRF7	1.7532
CDCA7L	1.89	GMPR	-1.97	IGF2BP2	2.11	GMPPB	-2.04	STMN3	1.58	GRN	-1.69	MRPS9	1.38855	SOST	-4.43372	TTC30A	2.3584	MRPL55	-1.01701	OR2G3	3.59478	ADRA1D	-2.19821	USP13	2.17436	ELF1	-1.28694	TTC25	3.89593	DUSP5	-2.12282	ID3	3.07213	AXL	-4.31908	MCM10	3.99422	GGTA1P	-2.65112	VRK2	1.04329	PI3	-3.76327					LY6E	1.7333
TMEM106C	1.97	LAMP3	-4.02	PDZK1IP1	3.56	CSTF2	-1.43	PABPC1	1.1	MT1M	-7.32	WDR4	1.68845	HMP19	-2.93107	BDKRB1	1.96929	FAM207A	-1.05958	CDH11	3.56032	CCL8	-6.0924	MYBBP1A	1.45915	KIAA1958	-1.57344	RALGPS1	1.05023	CDCA5	-2.93968	BRICD5	2.69789	CEACAM1	-3.79482	EHD4	1.29584	AOC2	-1.88398	USP30-AS1	1.91541	HSDL2	-1.28892					HELZ2	1.6684
MSTO1	1.94	NT5C3A	-1.23	GMPR	2.36	RNASEH1	-1.72	RPL18	1.1	ISG15	-2.98	BOLA3	2.23212	PAX9	-4.05549	SRRD	2.03079	MT1G	-2.75812	ABL1	3.18911	GADD45B	-2.12255	TADA2A	1.72857	RRM2B	-1.35625	NTN3	2.8253	TOP2A	-4.26761	TRAF5	1.59136	FBXO6	-2.85508	TARS	1.18351	EFHC2	-1.82446	CLIC4	2.31472	NLRP1	-1.43483					PRRT4	1.3744
RBMX	1.32	CXCL10	-3.12	TESC	1.88	GMPPA	-1.52	RPS13	1.22	RSAD2	-3.09	NPM3	2.53841	FKBP10	-3.25601	RAB3IL1	2.06409	BAK1	-1.35446	RPL22	2.28043	C2	-3.02978	MAGED1	2.69436	CD276	-1.32795	IGF2BP2	2.03224	DESI1	-1.22939	CBX7	1.61272	OAS2	-3.57197	MRPL42	1.40742	MLH3	-2.69457	DNAJC15	1.57387	KDM4B	-1.31163					UPK3A	1.3713
H2AFX	1.86	IFIT3	-2.47	MXI1	2.21	MCM7	-1.62	VIPR1	1.36	HIST2H2AA3	-2.53	FSD1	3.30313	SBK1	-4.35129	FBXO7	2.71953	SP140	-1.22725	RPL4	1.59716	SPATS2L	-4.55843	BUB1	3.91421	SSFA2	-1.4729	SLC4A1	2.959	CDC20	-4.36763	DYRK2	1.49629	OAS2	-2.9323	C2orf47	1.04386	ISL2	-1.72312	YME1L1	1.61325	MBP	-1.65904					ISG20	1.3372
POLD2	1.96	CEACAM1	-2.24	OSBP2	3.25	MYBL2	-3.32	RPS27A	1.29	TCN2	-4.38	CCDC57	3.06291	OR4D6	-4.11356	PROS1	2.66459	CDC45	-3.04771	NOG	3.14851	CAPG	-2.28019	SUV39H1	1.36515	CYSTM1	-1.53119	CCNJL	2.29028	CEP55	-4.14733	ANO9	3.16129	LGALS3BP	-3.40121	RRM2	4.42178	NLRP1	-1.52904	GYG1	1.23433	REPS2	-2.32596					TRIP6	1.2647
MCM3	1.71	SERPING1	-2.48	CD276	3.74	MANF	-2.05	RPS5	1.24	LGALS3BP	-3.06	B4GAT1	2.60675	OR8D1	-4.48849	TNS1	2.71597	NDUFAF1	-2.25972	EEF1G	1.68223	HIST2H2AC	-2.59868	PTTG3P	2.29213	RNF13	-1.51259	ADIPOR1	1.93512	RNASE2	-2.103	ZNF219	2.01031	DDX60	-2.79952	INTS7	1.73245	TOPORS-AS1	-1.0504	TMX1	1.17317	LYST	-1.53782					CITED4	1.2493
RANBP1	1.82	ZC3HAV1	-1.42	YBX3	2.34	LDLR	-1.77	MEGF6	1.44	ISG20	-1.73	CUZD1	2.51597	FGFBP3	-3.75406	PKP2	2.55782	HIST2H2AC	-1.59804	PCBD2	3.43417	SOCS1	-3.98047	TYMSOS	2.56071	ZNF684	-1.96272	FAM210B	2.3305	MCM4	-2.43741	GNG7	1.46423	CARD17	-5.13683	LDLR	1.82653	MED25	-1.33706	PIM2	1.50794	GLIPR1	-1.69096					CXCR2	1.1448
DCTPP1	1.58	PLVAP	-2.08	C9orf78	1.32	HJURP	-7.74	GLS	1.15	GBP4	-2.33	RPLP0	3.02034	TTC7B	-3.87893	PALB2	1.10743	GLDC	-2.94761	RPS25	1.42972	P2RY6	-2.72984	PAICS	1.66361	LAMP2	-1.37711	BDKRB2	2.65409	MT1E	-1.55306	GLTSCR2	1.28361	C15orf48	-4.29586	MCTS1	1.22626	ICAM3	-1.01921	PSEN2	1.5155	RNF141	-1.46542					ZBP1	1.1299
CCDC167	2.24	OASL	-2.18	MKRN1	1.61	BUB1	-8.13	RPS8	1.28	RUBCN	-1.77	MALSU1	1.10412	TNNI1	-4.56757	KCTD5	1.27202	EXOSC4	-1.06988	OR4C45	3.3197	EXOG	-3.77227	AURKA	2.96131	CPEB2	-1.75648	SH2D5	1.56195	IGF2BP3	-3.20691	CNFN	1.66088	SERPING1	-3.95647	DTL	3.80248	PI3	-4.02045	ERP44	1.00067	MAP3K2	-1.2781					GGN	1.0661
BLMH	1.37	LMO2	-1.66	PHOSPHO1	1.96	NUP37	-1.74	RPS25	1.17	PARP10	-2.01	SGO1	3.0292	EPHA8	-2.88779	NRG1	2.31666	IFI27	-3.51218	RIPPLY2	3.19645	ZNF766	-2.5092	FBL	1.11451	ADGRG3	-1.74501	SPNS3	1.90644	RTP4	-2.21024	KLHL3	2.40448	PARP9	-2.45506	YME1L1	1.27049	KIAA1324	-2.51622	IFI27L2	1.15092	EFHC2	-1.98103					ANKRD30BL	1.0616
DKC1	1.51	AIM2	-1.57	KRT1	3.14	ASPHD2	-1.27	RPL23	1.9	LHFPL2	-2.17	BDH1	2.68365	SLCO1A2	-2.75303	SOX7	2.42029	AARS	-1.08725	IGSF1	3.36063	LAMP3	-4.55179	KIFC1	2.80164	LAMP3	-3.04712	EPB41	1.21762	OTOF	-3.90494	ENO3	1.5902	CXCR2P1	-3.53986	GPR180	1.29623	CD1C	-2.01519	CASP7	1.66961	RALBP1	-1.23421					PLAAT2	1.0565
IMPDH2	1.55	IDO1	-3.37	NINJ2	1.35	RMDN1	-1.85	VENTX	3.18	NCOA7	-3.09	CD86	3.20631	MAPK15	-3.91213	MPZL1	1.10179	CCNE1	-1.72044	LYZL6	3.42049	ATF3	-4.14468	SMIM4	1.29378	OR4D5	-1.57208	SLC6A10P	2.51803	SIL1	-1.59288	RPSAP9	1.24081	TOR1B	-2.69746	NFATC2IP	1.15719	BOD1L1	-1.09593	UBR1	1.703	ZBTB44	-1.0501					HSH2D	1.003
NME1	2.46	ISG15	-1.84	CAMK1D	1.77	NUDT21	-1.63	RPS6	1.38	HELZ2	-2.06	MYL5	3.23231	INSM1	-2.54235	MYL4	2.62295	KIFC1	-2.20171	SMIM15	3.36895	NELL1	-3.12847	TOMM40	1.27863	ZNF200	-1.54863	LOC101927166	2.16472	IFI27L1	-2.27875	ARRB1	1.64652	DHX58	-3.55083	GALM	2.05564	ANGPT1	-1.90322	RMI2	1.94543	DSC2	-3.1672
RPL6	1.42	HELZ2	-1.64	RTN1	1.69	KIF23	-5.57	MXD4	1.26	OAS3	-2.7	NDUFA12	1.40162	NETO1	-3.67258	RPS6KA5	1.17253	HIRIP3	-1.0878	RPS14	1.43577	LGALS3BP	-3.2629	C19orf48	2.78921	JMJD1C	-1.45349	RNF10	1.71772	PSMA5	-1.14955	CAMK1D	1.74476	SAMD9L	-2.82615	SLC43A3	1.19397	MICAL2	-2.69326	EDEM2	1.12399	CNTNAP3	-3.69613
ITM2C	3	BST2	-1.12	SLC4A1	4.42	CDC45	-7.43	RPL13A	1.39	SCO2	-2.5	CKAP2L	3.72749	OPN3	-3.9289	SLC9A4	1.84015	MRPS18A	-1.06987	AOC2	3.22815	TIMM10	-2.62797	WDR54	1.52752	CARD16	-1.51958	RPS6KA5	1.16892	UQCC2	-2.10295	GAMT	1.51712	ZBP1	-2.92858	ACP2	1.42606	KIAA0430	-1.26896	C12orf4	1.39249	AGAP7P///AGAP6///AGAP4	-1.03009
TXNDC5	3.17	SAT1	-1.47	KLF1	2.23	TPX2	-7.7	RPS4X	1.01	SMAD1	-1.58	C1QTNF1	2.96827	WDR27	-3.83292	IRS2	1.44054	CDCA5	-2.6322	PID1	3.96937	GPKOW	-1.61607	NCAPG	3.58504	SERPINA1	-1.84461	SLC25A39	2.09148	FBXO6	-1.93861	PASK	1.97964	OTOF	-5.43203	GPR107	1.40737	HSDL2	-1.18572	SCARB2	1.23652	EZH1	-1.15587
EIF3L	1.39	MX1	-1.65	HBD	2.09	MRPL37	-1.39	TRAF5	1.56	CSRNP1	-2.16	DUSP28	1.56384	CTXN1	-4.87929	YBX1	1.06647	FIBP	-1.37045	MMP28	3.13926	ITPRIPL2	-2.6252	POLD2	1.63045	C15orf48	-2.42597	GATSL3	2.16587	GABPB1	-2.03738	GRAP	1.41475	IFIT2	-3.19155	HAVCR2	1.62617	GUCD1	-1.32939	ITFG1	1.30267	SEMA3C	-1.91526
SLC17A9	2.25	ETV7	-1.63	RFX3	1.71	ANKHD1	-1.71	VPS51	1.1	ABCA1	-2.51	ELAC1	2.56348	CFL2	-3.45034	TGIF1	1.03143	MZB1	-3.33903	PABPC4	1.47256	IL37	-2.87807	METTL1	1.81294	ZNF200	-1.3397	AVP	1.39607	CHAF1B	-2.69164	SPNS3	2.66212	LOC100419583	-2.22471	ATOX1	1.33278	MPZL3	-1.73659	TSPAN31	1.48462	CBX7	-1.32207
ILF2	1.4	NCF1	-1.21	DMTN	2.25	AURKB	-2.5	ABCC5	1.69	TNFSF10	-2.61	NMB	2.74877	SCP2	-3.17949	CDC14B	2.88147	MCM4	-2.32896	RPL27	1.81394	SAMD9	-2.24803	UBE3D	1.65121	LILRB2	-1.70698	SNCA	3.1424	PRPF38A	-1.9986	PCBP4	1.11395	NCOA7	-3.52138	TYMS	3.90406	SIGLEC17P	-2.28051	MRPL16	1.16337	ITPKB	-1.5098
SAE1	1.22	TNFSF13B	-1.81	CDC34	1.69	PDHA1	-1.39	GNG7	1.51	MOB3C	-1.62	TEKT2	2.91495	TRIM14	-2.94318	SLC6A8	2.10892	PMVK	-1.09473	AIPL1	3.13021	ELOVL3	-3.06332	MELK	3.19594	TSC22D3	-1.35896	DSCAM	2.29538	DLGAP5	-4.0432	PPIA	2.39719	CARD17	-3.65633	BUB1	4.00799	TAGLN2	-1.15421	ATP11B	1.34036	THBD	-2.96677
BMS1	1.22	MOB3C	-1.29	DPM2	1.4	IDH2	-1.56	SEPT1	1.25	HIST2H2AC	-2.48	SNRPF	1.85973	VSX2	-4.21514	OR51S1	2.3217	FKBP2	-1.22119	ABCB11	3.42517	SP140	-2.50765	MCM2	2.67727	CCRL2	-2.13781	HPS1	1.50838	NDC80	-2.36109	NELL2	2.36119	ABCA1	-2.6606	BARD1	1.36101	ADGRE3	-2.47507	CD59	2.02532	PPM1F	-1.70326
PEBP1	1.94	EPSTI1	-1.34	TGM2	2.24	NDUFV2	-1.37	CBX7	1.38	CMTR1	-1.78	MRPL43	1.27072	KRTAP10-11	-3.55777	NPSR1	2.27201	HIST1H4H	-1.70921	TEKT2	3.61759	CARD16	-2.83986	TK1	2.36976	PACSIN2	-1.18558	HAGH	2.20082	QPRT	-1.97951	VENTX	3.45457	ATF3	-4.47106	MRPS18A	1.1979	LOC728392///NLRP1	-1.51389	SLC44A1	2.36566	RPS6KA5	-1.5311
EIF2D	1.32	IL1B	-1.83	MPP1	1.51	HSP90B1	-2.41	SLC25A6	1.04	USP18	-4.87	C17orf53	3.94094	CHST1	-2.77222	PMEPA1	1.37329	PDIA5	-1.96858	YBEY	3.36092	HIST1H3D	-2.06893	KIF22	1.049	GUCY1A3	-1.34552	GUCD1	1.18816	SPATS2L	-2.71533	ERP27	1.5514	OAS3	-3.5331	NRAS	1.64546	CCNY	-1.02131	DTL	3.76586	LOC100286909	-1.80901
FKBP11	2.01	TDRD7	-1.55	UBB	1.1	GMDS	-1.32	RPS6KA5	1.33	MX1	-2.25	MCM10	3.57465	TSPAN10	-2.49218	ADIPOR1	1.86921	CRELD2	-1.05418	SLC14A2	3.59987	ZNF366	-3.20614	KIF11	2.79861	IFIT1	-2.85284	TESC	2.10203	TK1	-3.0878	GAL3ST4	1.48802	IFIH1	-3.47216	FBXO31	2.11554	RTN1	-2.36851	SLAMF7	2.52996	RNF44	-1.23368
ASNS	2.33	TNFAIP6	-2.29	SPTB	3.36	MRPS14	-1.65	FAM101B	1.48	HERC5	-2.4	PUS1	1.23046	OLFML3	-3.12827	SOX12	1.92711	ABCB9	-2.12847	NMT2	3.62417	BATF2	-3.94037	TMEM97	2.21649	SPATS2L	-2.09174	KLC3	4.00005	SLC38A10	-2.09201	ZMAT3	1.04852	RGL1	-3.7292	RTCB	1.06296	RELL1	-1.38406	CDT1	3.71661	KAZN	-2.18885
NPM1	1.86	SP110	-1.15	FKBP8	2.47	RPN2	-1.37	MAP4K1	1.02	SAMD9	-2.07	MRPS11	1.33152	ZNF140	-2.88008	FAM83F	2.4814	ACOX2	-2.34875	ESYT2	1.57999	OTOF	-4.01292	MCM4	2.10479	NT5C3A	-1.73376	BCL2L1	2.09692	NDUFAF1	-1.89182	FBLN7	2.45603	PML	-4.34366	RAD51AP1	3.02846	GLIPR1	-1.44751	SIL1	1.73081	AOC3	-2.00484
SLC25A6	1.3	LYN	-1.34	MBNL3	2.3	DUSP5	-2.71	FCMR	1.4	IDO1	-4.08	AGMAT	2.90976	DNAJC13	-1.72971	CNRIP1	2.03515	RRP7A	-1.08383	CCDC57	3.55661	IFIT1	-3.06109	MAGED1	2.12664	IL1RN	-2.4525	TRIM58	2.28303	UHRF1	-2.61036	VPREB3	2.47512	MT1A	-3.36945	STAP2	1.45876	NECAB2	-1.65867	DNAJC7	1.08552	TTC9	-1.70456
SNRNP25	1.71	NUB1	-1.29	DCAF6	1.15	TYMS	-4.07	UBASH3A	1.27	OAS1	-2.6	ANKRD16	2.84083	TRIM3	-5.12989	HSDL2	1.17946	SAPCD2	-1.91362	CALN1	3.4632	IRX6	-3.72416	SNORA73B	1.71749	TOR1B	-1.66046	MAP2K3	1.83935	BLVRA	-1.60764	KCNG1	2.57261	TIMM10	-3.83777	RPS27L	1.08136	ZNF33A	-1.15216	WDR41	1.3517	TSPAN2	-2.12579
GLO1	1.53	OAZ2	-1.38	CA1	2.74	PLK4	-7.81	KLRB1	2.4	SP110	-1.41	ZNF519	2.62381	RNF130	-1.80998	HEY1	2.11836	HIST1H2BD	-1.54408	TEK	3.3779	DHX58	-3.04436	HINT2	1.13258	NFIL3	-1.55935	ADGRE3	2.00083	MT1G	-2.83693	MXD4	1.39937	TAP1	-2.05444	PCNA	2.02003	AGAP5	-1.03904	C1GALT1C1	1.44323	DGAT2	-2.0986
RPS27A	1.52	CYSTM1	-1.96	VWCE	3.13	FKBP11	-1.91	AKR1B1	1.11	HIST1H2BD	-2.59	ADSL	1.27192	NPSR1	-4.08424	LYPD2	1.84156	RABGGTA	-1.52139	ATAD3B	3.12314	RNF135	-2.84368	CACNA2D4	1.62778	CCL2	-4.5078	EPB42	2.98161	SCAMP5	-2.64801	CRTAP	2.36967	TRIM6	-4.78174	UBR1	1.5218	ADAMTS5	-1.69562	HMMR	3.90088	SIGLEC17P	-2.59785
ALG14	7.74	ZNF438	-1.61	UBXN6	2.04	JCHAIN	-2.77	RPS20	1.12	IFI44L	-2.79	OR4C45	2.57835	CHAT	-4.9384	FECH	2.10586	TRIM69	-2.03519	CUZD1	2.99476	IDO1	-5.33432	MIF	1.1189	HESX1	-3.9288	GYPC	2.01355	NUSAP1	-2.36726	SEPT1	1.63804	DDX60L	-2.75634	HMMR	3.79532	LOC439911	-1.41301	MKI67	3.36126	AOC2	-1.88622
PARP1	1.4	ZNF200	-1.43	DGAT2	1.78	MTFP1	-1.51	DGKA	1.54	SLC27A3	-1.68	OR2G3	2.76264	CIR1	-2.33203	GLRX5	1.45968	PHF19	-2.5287	OCIAD2	1.88239	GAST	-2.49	TYMS	2.37467	SIPA1L2	-1.82809	ACPT	1.89763	CBR1	-2.16654	RPL22	1.51366	MT2A	-3.20797	CALR	1.51961	ZNF746	-1.38301	RRM2	4.49968	WLS	-2.26943
GEMIN4	1.2	OAS2	-1.65	FBXO9	1.25	TRIP6	-1.89	SIRPG	1.72	TGM1	-6.66	NXT1	1.30223	SPACA4	-3.55835	SS18	1.72439	IFI35	-1.54852	C12orf57	2.09504	SP100	-2.21404	DNAJC9	1.44518	TTC21A	-2.84215	MXI1	2.65709	IFI35	-1.61875	NLRC3	1.34007	HIST2H2BE	-2.60811	RMI2	1.89971	IMPA2	-1.41853	LDLR	1.84796	STAT5B	-1.43041
SDF2L1	2.09	BNIP3L	-1.48	CMTM2	1.9	HMMR	-7.64	TRAPPC6A	1.44	CASP5	-2.54	OR2A9P	3.12985	VGLL2	-4.11821	HPS1	1.5115	DUSP5	-1.55896	DTNA	2.9748	CCL2	-6.16253	CENPV	1.95813	OAS2	-1.82945	PGM5	1.72716	KIF23	-2.11392	ASMTL	1.40271	JUP	-3.93916	EXOSC4	1.1034	ARHGEF40	-2.52326	LINC00467	2.13646	SESN3	-1.45612
TIMM21	1.9	CCL2	-7.48	TTC25	4.24	WDR34	-1.96	CRIP2	3.16	SDC3	-2.76	CRB3	2.52399	KRTAP5-10	-4.32988	OSBP2	2.348	ETFB	-1.16921	RGS17	3.16447	IFI35	-2.44869	C11orf80	2.60714	IFIH1	-1.92071	MBNL3	2.08858	LOC100419583	-1.4508	RPS4X	1.34342	IFIT3	-3.39604	POLE2	3.01147	IL1RAP	-2.21104	GPR107	1.14905	ZNF746	-1.64549
DDX39A	1.22	SAMD9	-1.39	ARAP3	1.44	TRAIP	-6.8	NELL2	3.67	NUB1	-1.48	GSTT2	2.469	PPP1R27	-4.51096	CMBL	2.34586	ZNF593	-1.33358	CENPH	3.13531	SMOC1	-2.9124	LY9	2.28606	GPR27	-1.1873	SENP7	1.80797	AURKB	-3.50108	EEF2	1.10385	RSAD2	-4.27736	UHRF1	3.50058	AMPD2	-1.52871	IFI27	4.70857	CAT	-1.24147
FAHD2A	1.22	CDKN2D	-1.41	GUK1	1.44	MYL6B	-2.05	FAM102A	1.32	UBE2S	-1.97	BVES	2.68858	GRIN3A	-3.8383	TPGS2	1.47526	CDC25A	-2.89883	DLX4	3.27478	NCOA7	-2.56955	PDXP	1.42131	SAT1	-1.27668	LOC441455	2.38318	AURKA	-3.27489	CACNA2D3	3.07709	AIM2	-3.117	PSMD11	1.12787	CPPED1	-2.01845	CYP51A1	1.61816	TM6SF1	-1.8481
C17orf53	7.08	BATF2	-1.83	FKBP1B	1.5	TMEM106C	-1.66	RPS27	1.31	LAMP3	-6.34	SPCS1	1.49616	CRISP2	-2.68784	CRIP2	1.4369	DPAGT1	-1.29591	RPL35A	1.96236	PARP9	-3.28035	MCM4	2.43353	CMPK2	-2.54252	GMPPB	2.96359	RPS7	-3.37996	NMT2	1.59362	IFI35	-2.66828	NDC80	1.90081	MAST3	-1.15186	TYMS	4.07068	ZNF33A	-1.08247
STRA13	1.33	TMEM252	-6.65	LDLRAP1	1.93	CKS1B	-2.05	DYRK2	1.51	JUP	-7.16	CENPF	3.11837	UQCC1	-2.76334	SLC30A3	1.30237	PDIA4	-1.76856	CDCP1	3.2107	JUP	-2.99645	FBXL8	2.02819	SLA	-1.20417	RNF14	2.49767	RRP7A	-1.35118	CEP85L	1.9861	IFI44L	-3.50234	UCHL3	1.1345	OAZ2	-1.39703	ATF5	1.4192	OGFRL1	-1.84103
SAAL1	1.92	NAPA	-1.1	RUNDC3A	2.61	SEC61B	-1.75	RPS21	1.39	TNFSF13B	-1.72	GRK4	2.62783	TNFSF13	-2.82184	LDLRAD3	1.84994	MRPL23	-1.06405	KRTAP26-1	3.27691	ZBP1	-3.14178	TAS2R10	1.40821	TSC22D3	-1.46601	CDC34	1.5122	ELK4	-2.17929	FAM102A	2.35797	XAF1	-2.46202	CHEK1	3.30579	HEY1	-2.39073	TM9SF4	1.48399	MAPK1	-1.1161
RPS18	1.63	SIGLEC5	-1.94	POLL	1.39	TUBG1	-1.98	GLTSCR2	1.04	C1QB	-3.48	PXMP2	2.63411	GLP1R	-3.93529	ELAVL2	2.13278	AURKB	-2.21067	GFPT2	3.3449	ATP6V0B	-1.60453	DLGAP5	3.18199	TMEM123	-1.43448	CYBRD1	1.88684	GINS3	-2.87639	TMEM204	2.48472	RIN2	-3.62279	TOP2A	3.66747	SLC24A3	-1.5697	UBE2C	2.96185	CACNA2D3	-2.82766
METTL1	1.64	TRIM5	-1.63	KLC3	2.5	FABP5	-4.25	PID1	5.93	P2RY6	-3.23	SCG5	2.62322	LGALS12	-3.37737	WDR27	1.61312	LAP3	-1.31753	RPL38	1.23806	CARS	-1.71332	DANCR	1.76823	LGALS9B	-1.83885	LMNA	1.42213	MCM10	-3.42644	SPPL2B	1.64878	CEACAM1	-3.18109	DHCR24	1.86451	GPR157	-1.4606	NCAPG	3.83631	PTPRO	-1.40238
CD27	2.31	GADD45B	-1.41	CNPPD1	1.5	LMNB2	-1.71	ABLIM1	1.71	STAT2	-1.68	CENPM	4.29784	ARPC2	-3.78948	GUCD1	1.18806	RRP9	-1.54049	CDH16	3.29558	KIAA0319L	-2.85151	CD320	2.94342	MCL1	-1.16069	SRRD	1.40817	TARS	-1.20107	CD244	2.70307	CEACAM1	-3.32136	FANCL	1.18015	ATP2B1	-1.21104	CTLA4	2.40032	ARAP3	-2.21637
HIST1H4C	1.7	STX11	-1.45	MTNR1A	3.87	POLA2	-1.41	RAPGEF6	1.03	CLEC1B	-2.64	GID8	1.07339	IL17C	-3.06879	TXNDC12	1.50872	CD320	-1.17333	WNT7B	3.29383	PARP10	-2.5626	WDR34	2.14804	JMJD1C	-1.32212	FBXW9	1.04809	RBBP8	-2.01918	DSC1	2.4038	ZNF366	-4.40392	PSAT1	2.61199	RALGPS1	-1.28568	ACP2	1.49054	TMEM216	-1.08878
RACK1	1.07	SOCS1	-2.36	NUDT15	1.25	COX5A	-1.37	EIF4B	1.28	FCGR2B	-2.64	TRPT1	1.18974	CAPG	-2.00879	OPTN	1.23157	C19orf54	-1.09827	C11orf45	3.02414	NT5C3A	-2.42168	ENO3	1.08088	RBMS1	-1.23438	SLC6A8	3.41378	RRM2	-3.65382	EEF1A1	1.35757	IFI44	-3.4013	CYP51A1	1.57598	PDK3	-1.25226	IDH2	2.27679	WNK1	-1.19279
SLC25A5	1.62	UBQLNL	-1.8	SHISA4	2.04	CRELD2	-2.15	ZNF398	1.13	SCARB2	-1.71	SLC35D1	2.49687	HIF3A	-3.33126	PID1	1.97033	FARSA	-1.01245	CLCNKA	3.06002	SAMD4A	-3.63466	BIRC5	2.03447	USP18	-2.1727	WIPF1	2.19315	H2AFJ	-1.75028	ANO9	1.88014	OASL	-3.37041	NCAPG	3.71583	RNF141	-1.33578	CEP55	4.28109	DEF8	-1.38632
ALG5	1.76	PIK3AP1	-1.29	ALAS2	2.74	TADA2A	-6.34	CD79B	1.09	STOML1	-2.08	LYZL6	2.60881	ELAVL2	-4.07141	NECAP2	1.69673	COMTD1	-1.11411	PLPP2	2.97566	CLRN3	-3.92966	ATP5G1	1.20118	RBM47	-1.19498	ISLR	3.34906	PCNA	-1.5622	ALKBH7	1.17602	MDK	-3.79696	USP18	3.06063	KIAA1211L	-1.77515	IFI27L1	2.13423	NHS	-2.10604
GCFC2	1.15	C19orf66	-1.13	IGFBP1	3.41	GALR2	-6.17	PRSS33	5.86	DRAP1	-1.52	SLC35B1	1.54085	SIAE	-2.62406	MAGED4B	1.05247	SCAMP2	-1.04122	FUT6	3.34842	ANKRD22	-4.72639	MCM10	2.68235	MS4A6A	-1.42145	CXCR5	2.36729	PLAC8	-1.3012	RPL13AP5	1.09559	CLDN23	-4.41301	AKIP1	1.07965	NT5E	-1.51927	CREB3	1.36496	BANP	-1.13339
SDC1	7.53	CASP4	-1.03	GLRX5	1.27	KPNA2	-2.17	PABPC3	1.04	TAP1	-1.88	PRMT1	1.85018	BANF2	-4.64285	UBL7	1.21143	TIMM10	-1.76665	RPSA	1.66942	ZNF438	-1.95836	CDCA5	2.40967	GPR141	-1.73189	RBM38	1.63864	LDLR	-1.12038	IL23A	2.18669	OTOF	-5.05034	TSPAN31	1.33742	SLC26A11	-1.00426	TRIP13	3.29765	CYBRD1	-1.99728
CDCA5	7.09	NCOA7	-1.94	FAM104A	1.24	EBNA1BP2	-1.4	DPEP3	2.12	ATF5	-1.92	KIAA0101	4.80574	CBFA2T3	-2.14101	ELAVL3	2.11925	SCO2	-1.53488	DNMT3L	3.0974	DEFB1	-4.82386	EBP	1.29019	NT5C3A	-1.53471	POLL	1.51996	FAM72B	-1.91999	MIAT	1.68587	HIST1H4H	-2.97353	PDIA6	1.88798	FAM212B	-2.20213	AK2	1.03636	GATAD2B	-1.33043
KPNA2	2.01	CXCR1	-1.65	TNXB	1.07	PSMA5	-1.26	TRIM73	1.3	SEPT4	-4.54	CRTAP	2.65609	SP100	-2.00752	KRT3	2.06681	CENPM	-2.7537	TTC13	1.94202	SLC43A3	-2.07739	CSDE1	1.15775	HIF1A	-1.44678	FCGR3A	2.37332	RPL29	-2.3273	OLFM1	3.51295	CMKLR1	-3.81158	GART	1.24538	ABHD2	-1.15132	PRPS2	1.09927	HVCN1	-1.47192
RUVBL1	1.51	FCGR3B	-1.62	BLVRB	1.87	SPCS3	-2.21	TTC3	1.2	RNF213	-4.42	OR51E2	2.67997	ARID4B	-1.77858	ZNRF4	2.53032	C2	-1.71096	RPL8	1.34357	AIM2	-3.76358	PRC1	2.343	LGALS9C	-1.61492	CNPPD1	1.33445	IRF7	-2.20456	RPS4X	1.43592	OAS1	-3.33624	CPSF2	1.20349	LOC729083	-1.65077	C6orf106	1.43159	VPS37C	-1.65828
RPS15	2.3	MX2	-1.91	GSPT1	1.15	MSTO1	-1.71	RBM3	1.18	GPBAR1	-1.93	CMTM1	3.00979	ELMOD3	-2.33824	WDR26	1.12837	USP54	-1.77355	TSEN2	1.50387	CEACAM1	-3.37625	CCDC25	1.01067	ZC3HAV1	-1.47311	MARCH8	1.51842	CENPW	-2.38653	CD79B	1.32319	GBP1	-2.93756	TPX2	3.30483	DGAT2	-1.98323	NFATC2IP	1.31546	CNPY3	-1.16757
PSMB7	1.28	PARP11	-1.59	TREM1	1.45	CREB3	-1.19	ERP27	1.65	CXCL10	-4.81	SNRNP25	2.01813	JPH1	-4.07038	ROPN1B	2.38929	RHBDD3	-1.518	CCDC122	3.281	CIR1	-1.94713	NME1	1.90338	HEG1	-1.06845	STAT5B	1.14803	UCK2	-2.51303	RGCC	1.16866	IL1RN	-3.47314	CCND2	3.17485	FAM174A	-1.17487	SPC24	1.63403	ZBTB18	-1.67665
MRPL24	1.13	SLC22A4	-1.8	YPEL3	1.22	STAP2	-6.51	PHOSPHO1	1.4	IFI6	-2.01	TSEN2	1.25599	MMP24	-2.9749	PITHD1	1.34555	LAG3	-1.89839	SLC25A5	1.08195	IL4I1	-3.72545	FABP5	2.46471	PELI1	-1.48235	SESN3	3.2248	GCH1	-2.28742	GOLGA8A	1.54134	GCH1	-4.03869	HNRNPLL	1.23329	PTPRO	-1.49372	BSCL2	1.13704	IMPA2	-1.8073
MRPL12	1.46	CCRL2	-2.02	TCP10L	1.1	POMP	-1.3	RPLP2	1.23	VAMP5	-2.17	P2RY2	2.61331	MPV17L	-2.76519	NCOA4	1.28292	ITM2C	-1.97407	OR2A1	3.12128	LAP3	-2.38255	TOP2A	3.25995	HES4	-2.65254	UBL7	1.28706	NEK2	-3.32106	COCH	1.73188	IFIT1	-3.41631	PSMB2	1.39974	TSPAN2	-2.03804	CHEK1	3.49001	KATNBL1	-2.57881
MRPS15	1.37	PPP1R15A	-1.53	DPEP3	1.84	PDIA4	-1.87	RPL27	1.19	C15orf48	-8.56	TMEM200A	2.71748	MCL1	-1.50952	MICALCL	2.43433	GMPPA	-1.15308	LOC284379	3.24629	GALM	-2.72308	PIAS2	1.75213	RBMS1	-1.25258	ATP8B5P	1.91533	AK2	-1.0559	CCR6	1.5358	KIAA0319L	-2.83863	ETNK1	1.21583	HGD	-1.91197	NOL3	1.12046	AMPD2	-1.6465
WDR54	1.95	SLC27A3	-1.4	IL13RA1	1.12	PAICS	-1.99	CDCA7L	1.08	PLSCR1	-3.49	RCE1	2.71494	HIVEP2	-1.42317	BLVRB	1.79818	KDELR2	-1.35913	OR51E2	3.27956	SIGLEC1	-3.45502	LIME1	1.51496	GCH1	-1.75127	HEY1	2.72876	CCNB2	-3.32884	RPL10A	1.3087	GBP4	-2.7861	ESPL1	2.91059	CACNA2D3	-2.50367	RGS16	2.44603	SPAG9	-1.67997
HINT2	1.39	TNFRSF1A	-1.24	MRC2	2.16	MTHFD1L	-6.98	CD3D	1.34	IFIT2	-2.9	GFPT2	2.73747	ATP6V0B	-1.65684	IL1RAP	1.98765	EMC9	-1.11623	KIAA0355	1.34637	MS4A15	-3.89169	RFC4	1.48891	SLC22A4	-1.59189	CDH2	2.53911	ZBP1	-1.68482	SLC25A6	1.03332	IFI6	-3.00488	MASTL	1.50192	PINK1	-1.92515	MPDU1	1.37272	FAM212B	-2.17992
MRPL37	1.38	NFIL3	-1.54	CRIP2	1.72	MAPKAP1	-1.07	CD8A	1.41	TRIM69	-1.98	PITX1	3.08731	KRT75	-2.38603	KAZN	2.10586	BLVRA	-1.15437	RPS10	1.63299	TDRD7	-1.89665	FAM159A	2.497	LILRA6	-1.52585	LINC00926	1.82029	RPN2	-1.82075	CARNS1	2.28866	PLAC8	-2.09558	RTCA	1.15475	EZH1	-1.02647	DNAJC1	1.50452	KIAA0226L	-1.57346
KIF22	1.62	ADM	-1.73	RAB3IL1	1.54	PHGDH	-2.94	ESYT1	1.15	MX2	-1.78	LRTOMT	2.59173	EFS	-3.20231	CTXN1	2.4152	MCM6	-1.18933	REPS1	2.83608	SCRT2	-3.34416	AURKB	3.26855	KIAA0895L	-1.494	ALAS2	3.55859	TIMM10	-2.52406	RPL13AP20	1.07354	TLR7	-2.45779	KIAA0101	3.55882	SORL1	-1.51939	NCOA3	3.37167	ALPL	-2.58738
QARS	1.14	PHACTR2	-1.27	CDC14B	1.59	CDK5	-1.25	MATK	1.66	C3AR1	-2.6	OCIAD2	1.71705	CARS2	-1.7567	KLHL5	1.87342	HIST1H4E	-1.75223	F11	3.33933	NKIRAS2	-1.80736	MCM6	1.40869	TLE4	-1.15758	DAPK2	1.24812	GAS6	-1.8143	BRI3BP	1.24354	HIST2H4A	-2.07976	APOL3	1.29641	YBX3	-2.56474	DLGAP5	4.31362	NCOA4	-1.10505
MYL6B	2.04	IFIH1	-1.79	MYL4	2.43	PDIA6	-1.92	ANKH	3.71	STAT1	-1.6	ATP5G1	1.89736	ASH1L	-2.48326	UBB	1.14858	MANF	-1.34893	EEF1B2	2.04341	CRISP2	-2.83952	CEP55	3.22188	DEFB1	-3.08576	MROH8	2.89901	HIST1H4H	-2.09587	AHNAK	1.14638	ZNF684	-4.72536	CDC6	3.54179	DPEP3	-1.61032	DCTN5	1.85339	C2orf68	-1.23438
EIF3F	1.14	CCR1	-1.59	SIGLEC10	1.26	CYC1	-1.14	SLC7A6	1.84	TMEM51	-2.04	HOXB7	2.85697	RGMA	-2.40497	TRPA1	2.57631	MRPL4	-1.55816	TNP1	2.78565	HPSE	-1.82555	MCM7	1.24949	SLA	-1.24072	SELENBP1	3.68581	FANCL	-1.25685	SSPN	2.43296	JUP	-3.39905	CDK1	3.57217	FSTL1	-1.87614	ERI1	1.04282	ARHGAP9	-1.55482
MYDGF	1.63	CXCL16	-1.34	HBG1	2.71	DNAJB11	-1.97	MAL	1.7	ZNF438	-1.96	MRPL14	1.31539	PHEX	-3.21039	NTN3	2.14185	QPRT	-1.94023	HAPLN4	3.35691	CMTR1	-2.28686	PARD6A	1.61618	ETS2	-1.40882	TMOD1	2.66276	UBE2C	-2.73999	SLC25A42	1.08688	TMEM140	-2.45576	SIL1	1.38654	WWC3	-1.05903	CDC6	3.44818	PLXDC1	-1.79292
SRM	1.74	SLC25A37	-1.92	SORL1	1.63	AIMP2	-1.18	CD22	1.41	TNFAIP6	-2.78	HAPLN4	2.77542	MYRF	-4.56621	MAG	1.8694	FBXO6	-1.95857	IL17D	3.34235	GCH1	-2.64693	KLHL3	1.5634	TDRD7	-1.51047	PID1	1.77123	PDIA4	-2.51195	SNHG9	1.03828	ERICH3	-4.84989	GLMP	1.17743	PLA2G12A	-1.3435	ATF7	1.03353	SH3KBP1	-1.06694
HNRNPA1	1.3	LILRB3	-1.53	PITHD1	1.3	KIAA0101	-8.17	D2HGDH	1.13	EXT1	-1.9	ASB3	2.88671	PGPEP1	-3.12745	PHC1	1.18276	CCNF	-1.65264	ARL3	2.73971	XAF1	-3.3701	STMN1	2.30605	MEF2A	-1.99766	TAGLN2	1.11803	ISOC2	-1.55837	UBASH3A	2.54004	TRIM5	-2.2817	CAPRIN1	1.22042	FRY	-1.55534	TRIM69	1.63667	ZNF862	-1.43239
GMPPB	1.9	ABTB2	-3.39	HBG2	2.7	HDLBP	-1.72	SSBP3	1.13	WARS	-1.91	GEMIN8	2.46419	CSNK1G2	-1.91589	NR1D1	2.24724	CDC20	-2.7308	ZNF41	2.84298	OASL	-3.0928	DLGAP5	2.86182	C10orf120	-1.55084	CACNA2D3	3.02322	C3orf14	-1.23645	PARM1	2.54145	SAMD4A	-3.69863	PDIA4	2.08427	MBP	-1.34871	DESI1	1.13489	PLEKHG3	-1.7786
PHF10	1.19	IFI35	-1.29	SLPI	1.73	PARK7	-1.92	FCGBP	1.55	IFIT1	-2.65	SMIM15	2.61685	DIP2A	-4.29198	SULF2	1.54406	XBP1	-1.39659	TCEA2	2.87277	MBD3L1	-3.14849	SNRNP25	1.47781	IFIT5	-1.70363	ROPN1B	3.06001	VAMP5	-1.55974	PASK	1.11844	SAMD9	-2.85322	UBE2L3	1.15755	RFX2	-2.36817	KIAA0101	3.71191	ARHGEF40	-1.64651
DSCC1	6.59	FRMD3	-2.07	ZDHHC18	1.5	IMP4	-1.31	WDR86	2.44	ABTB2	-6.19	FMNL3	2.52696	SCGN	-3.67071	CHPT1	1.60446	CCDC134	-1.45934	EEF1A2	3.10024	IFIT2	-2.55386	HAUS5	1.74229	ARID5A	-1.31097	SLC9A7	1.08861	FEN1	-1.67912	LINC01089	1.35048	CCR1	-2.33868	IMPAD1	1.38925	JADE1	-1.16541	NHLRC3	1.24737	CMTM2	-2.5286
HJURP	6.89	USP18	-2.22	FGF18	2.23	GPN2	-1.09	RPL11	1.06	NEXN	-3.19	CDT1	4.1611	AIM2	-3.54808	CDC34	1.51802	PSMB2	-1.02378	PRR30	3.15131	FAM131B	-2.06953	MAP4K1	1.16519	SDCBP	-1.30082	USP48	1.01795	HIST2H4A	-1.35421	AGMAT	2.69575	HES4	-4.22918	VAMP5	1.73783	OSBP2	-2.61194	MCTS1	1.42839	ASCC2	-1.96314
RPUSD2	1.17	TMC4	-1.05	AHSP	1.94	MCM3	-1.36	TRABD2A	2.27	CFB	-7.14	ZNF41	2.43205	AQP12A	-2.36836	HOXC10	2.15559	GOSR2	-1.03894	HNRNPU	1.95372	OAS1	-5.05795	BRCA1	1.71594	PLVAP	-1.94383	TSPAN2	2.183	SIGLEC1	-3.9684	BCAS4	1.3746	HIST2H2AA3	-2.56908	SLC38A10	2.28437	PPM1F	-1.53861	CDK1	3.77995	CPPED1	-2.19823
MIF	1.45	GLUL	-1.36	RPS6KA5	1.18	ALG5	-1.64	CARMIL2	1.2	MICB	-1.57	SLCO4A1	1.98866	ANAPC11	-3.11691	ALDH5A1	1.28884	TYMS	-2.48222	RACK1	1.15473	NFAM1	-2.7567	GMNN	1.82772	TANK	-1.23954	MMP21	1.8336	CCDC94	-1.84394	PAXIP1-AS1	1.75526	PLAC8	-2.10996	KIF4A	3.19818	ASCC2	-1.91931	KIF2C	3.74068	HGSNAT	-1.29768
TRAPPC2L	1.25	IFITM3	-1.14	SLC6A8	3.47	XBP1	-2.16	RPS17	1.22	TDRD7	-2.18	TRIOBP	2.51146	LMO2	-2.55511	TRIM3	2.65615	MCM2	-1.51438	FABP2	3.33787	HIST2H2AA3	-2.85928	GINS2	2.88532	SLC22A4	-1.58829	PPM1A	1.09737	C2orf47	-1.0224	CD79B	1.24353	IL4I1	-3.54231	CREM	1.54481	TMEM164	-1.34161	SLC43A3	1.05013	TIGD3	-2.48296
TRAIP	6.43	CHST7	-1.19	KDM4B	1.15	DNAJC1	-1.68	PTP4A3	1.11	TRAFD1	-1.85	PIGL	2.2726	VEGFA	-3.6989	CLEC9A	1.6663	RTP4	-1.60115	SCRIB	3.06133	ABCA1	-2.24419	CXCR3	3.11368	DDX60	-1.49914	MIR591	2.36864	LAMP5	-1.37522	RPL13AP5	1.02351	OASL	-3.47157	C12orf4	1.21416	JAZF1	-3.2114	ESPL1	3.17422	MBNL1	-1.20867
RPS16	1.72	DISC1	-1.39	MBOAT2	1.1	PARP1	-1.2	RTN1	1.09	GADD45B	-1.81	NMT2	2.76332	ZFYVE1	-1.42617	PRIM2	1.66684	APOL3	-1.27039	GAR1	1.21024	ACOT9	-2.13192	LYRM4	1.42397	GRAMD1B	-2.31498	MED25	1.25079	MELK	-3.08791	RPS8	1.12218	CTSL	-3.03083	WDR41	1.04013	TRAPPC3L	-1.4102	RRP7A	1.57903	CD302	-1.58358
RPL26L1	1.75	DUSP19	-1.2	HAND2-AS1	3.62	CUL1	-1.1	RPL23A	1.02	SQRDL	-1.37	ANKRD39	1.56575	ZNRF4	-4.42936	SGK1	1.08851	CINP	-1.51462	GRAMD1C	3.0456	C1QC	-4.0817	UCK2	2.36193	PFKFB3	-1.26659	HLA-DOA	1.32771	LHFPL2	-1.39526	AFF3	3.18434	SOCS1	-4.02457	PRRC1	1.47926	OGFRL1	-1.72615	BIRC5	4.46809	KIAA0430	-1.44372
MANF	1.79	IFI44L	-1.61	GRINA	1.31	NCAPG	-5.56	LIME1	1.45	FRMD3	-3.45	POLR2D	1.4181	PRR14L	-4.08049	MKRN1	1.46261	RRBP1	-1.18227	CNFN	2.20206	ELMOD3	-2.49331	PHF19	2.48601	SDCBP	-1.26605	IRF6	1.73413	SDF2L1	-1.90677	SEPT6	1.3917	TCN2	-3.46398	PRDX1	1.21046	TOPORS	-1.18478	ATP13A1	1.19615	MAP2K4	-1.0175
KLC2	1.33	IL4I1	-2.26	TNFRSF10C	1.6	AARS	-1.38	RPS7	1.17	PPM1K	-2.05	CALN1	2.71036	OR6F1	-3.53433	DDR1	1.02491	TK1	-2.10802	RPA2	1.26912	SPATA13	-3.42268	PFAS	1.68914	TLE4	-1.19279	HCAR3	1.80962	IFI44L	-2.50252	HNRNPA1P10	3.12393	H2AFJ	-2.42808	LAP3	1.65584	TLE3	-1.43389	GAS6	2.89842	TLE3	-1.52639
HMCES	1.22	SLA	-1.27	TGM3	1.7	FICD	-1.29	CYP27A1	3.43	HIST1H2BK	-1.34	MMP11	2.62951	KIF18A	-3.85564	NR3C1	1.73889	PLAC8	-1.34624	TTC19	1.5466	IFIT3	-2.93776	ASNS	1.08084	AKIRIN2	-1.07764	CRIP2	2.00121	HIST1H3F	-1.35713	ESYT1	1.27561	GCH1	-4.52727	MKI67	3.73885	SPAG9	-1.21113	RASGRP3	1.43371	RTN1	-2.06693
PAICS	2.75	B4GALT5	-1.25	AP2A1	1.49	PRDX4	-2.09	ZAP70	1.13	TIMM10	-3	PCED1B	1.39656	TMEM217	-2.69254	KDM2B	1.87923	CHPF	-1.75779	RPS13	1.23737	RSAD2	-4.23262	ALDH18A1	2.36436	NRBF2	-1.26225	MYL4	2.93149	CTSL	-1.8079	RPL13P5	1.93007	CTSL	-3.06605	COMMD4	1.31546	STMN3	-1.11683	PFKP	1.12004	UNKL	-1.02509
FANCG	1.91	NADK	-1.45	MIER2	2.05	SRM	-1.56	PYROXD2	1.18	IFI16	-1.61	PCBD2	2.63876	RSU1	-2.6495	DPM2	1.32104	LRRC20	-1.22326	MCM3AP-AS1	3.22614	KIAA0100	-2.31275	C12orf43	1.47149	IFIT1	-2.01761	PHLDB1	2.11576	C17orf58	-1.96182	RPL3	1.57864	TNFSF10	-2.94284	LARP4	1.94738	SESN3	-1.26395	NOLC1	1.37333	DPEP3	-1.81804
TNFRSF17	4.24	STX3	-1.35	MAP2K3	1.42	SDC1	-7.61	AGAP4	1.05	ZFYVE26	-1.49	SHPK	1.53748	JAK3	-3.81494	SLC26A11	1.0285	SIGLEC1	-2.22279	GSTM3	3.38871	HIST1H4E	-3.11827	DCTPP1	1.07225	IFI16	-1.16131	ABCC5	1.15312	TMEM110	-2.59185	FBL	1.16921	LAP3	-2.79042	DESI1	1.06304	UBXN6	-2.12658	FOXM1	3.1524	MPPE1	-1.16962
H2AFZ	1.47	RAB24	-1.3	GCNT3	2.6	WDR18	-1.23	FCER2	1.38	CCR1	-1.6	RPL8	2.73979	MANBAL	-1.37215	NFIX	1.47092	TAP1	-1.25664	RPS2	1.14167	SLCO1A2	-2.39829	PAICS	1.2916	ARMCX3	-1.53429	DMTN	2.28428	MTHFD2	-1.69709	CCNY	1.13637	HIST2H2AA3	-2.56982	MCM4	2.95472	CD302	-1.49016	MCM4	3.05537	ZNF540	-1.7029
POU2AF1	2.76	HSPB9	-2.46	HABP2	3.67	PTTG1	-2.48	KLC3	2.06	IFIH1	-2.68	PAICS	2.10967	RNF39	-2.96634	NFIA	1.73945	C17orf53	-1.95077	KRT10	1.13236	ALPPL2	-2.10094	BIVM	1.20628	GPD2	-1.47694	GRXCR2	1.99683	LAG3	-1.48101	UAP1L1	2.66822	LOC101930164	-2.60607	NET1	2.22303	ZBTB18	-1.30569	ERP29	1.00066	BOD1L1	-1.21643
FOXO1	1.34	FGL2	-1.25	FECH	2.35	CENPA	-6.6	IL32	1.32	CCNA1	-7.22	DHX33	1.35707	FOSL2	-1.793	MXI1	1.81589	EIF2B5	-1.24174	HSD11B1	3.06169	FKBP2	-2.903	TCF19	1.91697	SIGLEC5	-1.92817	RUNDC3A	3.5861	HIST2H4B	-2.11785	HAGHL	1.02809	SCO2	-2.70795	TIPIN	2.342	TCTN1	-1.47083	MRPL42	1.39406	MED25	-1.27623
CSE1L	1.67	TRAFD1	-1.56	RILP	1.33	TOR3A	-1.74	APEX1	1.06	CCL8	-7.37	MCM2	3.22117	CARS	-1.47997	GLUL	1.80126	CHST12	-1.22401	SPATA4	2.80786	BAK1	-1.82476	SLC7A1	1.04193	CARD17	-1.53634	KLF1	2.29897	HIST1H2BH	-1.30385	PGAP3	1.20299	MOV10	-2.55581	BIRC5	3.11929	FCER1A	-2.12297	MRPS18A	1.41122	KIAA1324	-2.6181
AHCY	1.63	HESX1	-3.29	TRIM10	2.71	CNP	-1.15	LEF1	1.56	SYTL3	-1.51	DCTPP1	1.61481	NCF2	-2.19089	GSPT1	1.22197	ISG15	-2.08588	CDC25C	3.50325	HESX1	-4.83598	RTN4IP1	1.06351	LRRK2	-1.67318	BSG	1.1759	HIST2H2AC	-1.84546	PI3	4.53321	IL1RN	-3.43883	NUS1///NUS1P3	1.44228	SRSF8	-1.24499	POLDIP2	1.1014	YPEL3	-1.63772
CKS1B	1.85	PACSIN2	-1.11	MCOLN1	1.32	MRPS17	-1.71	SNURF	1.34	MOV10	-2.3	TSSC1	1.35184	KDM2B	-3.34227	MAP7	1.52099	ANKRD16	-1.13587	RPLP0	2.63601	TRIM5	-2.24917	MTFP1	2.15805	KIAA0319L	-2.49328	NR3C1	2.54116	CARD17	-3.41092	IL32	1.30256	TRIM5	-2.51442	KIF2C	3.51843	ITSN2	-1.18868	CHST12	1.88914	LOC101928595	-2.03527
LMNB2	1.97	CSF3R	-1.24	THBD	1.39	TMED10	-1.71	LCK	1.23	MFSD7	-1.24	ANTXR1	2.38055	KIR2DL4	-2.98974	AP2A1	1.6554	ISOC2	-1.53529	QARS	1.1441	LAMA3	-2.15526	DCTPP1	1.04832	SLC25A24	-2.29101	GATA1	1.90552	GTF3C6	-1.01896	LINC00426	1.6377	SP100	-2.4924	PLAC8	1.28857	VPS37C	-1.36525	ETNK1	1.41779	VIPR1	-1.36608
RPL4	1.32	CEBPB	-1.21	SLC48A1	1.12	DPP3	-1.23	PLCH2	4.1	DYNLT1	-1.92	PRC1	2.74286	GLT6D1	-4.13085	HRK	1.78169	HRASLS2	-2.23956	MELTF	2.76843	BLVRA	-1.84292	GINS3	2.15768	CSRNP1	-1.35633	DBNDD1	1.15713	CLDN23	-2.47964	EPN2	1.21914	XAF1	-2.79335	PSMD3	1.0055	LOC283588	-1.6464	FEN1	2.83933	IL16	-1.02045
NDUFB8	1.61	LITAF	-1.17	WNK1	1.1	KIF11	-7.39	ZNF395	1.24	SDSL	-2.09	DCTN3	1.05441	P2RX6	-2.88103	OR10Q1	2.16256	GAS6	-1.7634	ATG16L1	1.03265	TOR1B	-1.72161	INCENP	1.60291	RASGRP4	-1.21534	ACTRT1	1.58603	GZMB	-1.48672	MORN3	1.70972	DUSP5	-2.13022	OIP5	3.13668	CREB1	-1.10194	TARS	1.23368	ABHD2	-1.26097
PIDD1	1.35	TNFRSF10C	-1.5	SMIM24	2.35	SLAMF7	-1.56	PIK3IP1	1.22	IFITM1	-1.51	MEI1	2.45129	NFAM1	-2.76946	STK17A	1.44177	IL15RA	-1.57324	CRB3	2.85233	EIF2AK2	-2.16125	UHRF1	2.04689	GCH1	-1.86985	TGM2	2.27519	MCM6	-1.31224	SNRNP200	1.37137	TDRD7	-2.47496	UCK2	2.19448	LOC646470	-1.78923	RBBP8	1.95472	TCTN1	-1.26217
MLEC	1.37	RIN2	-2.51	GYPE	2.72	ACOT7	-1.58	CD96	1.72	PARP12	-1.95	IL32	1.80111	MYL1	-2.21806	FIBCD1	1.19273	ATF5	-1.01826	CRLF1	3.22107	STAT1	-2.29427	MAP4K1	2.72091	PRKAG2	-1.08625	R3HDM4	1.49676	ZNF684	-2.76265	IFFO2	1.63946	GRAMD1B	-4.21641	TMPO	1.58385	CDH2	-1.18399	ATL3	1.39306	KIAA1211L	-2.00302
ADK	1.67	MDK	-3.62	ITPKB	1.35	PARPBP	-6.2	SEPT6	1.19	ZNF200	-1.93	SIX4	2.74906	HOXA6	-2.55473	LRRFIP2	1.05478	RPN2	-1.62262	CEP76	2.81045	TRAFD1	-2.08445	AKR1B1	1.13199	STX11	-1.46641	FEZ1	1.48728	ISG15	-2.64342	PLEKHA1	1.44937	OAS1	-3.13496	ATP2A2	1.42398	FHL1	-1.7138	RAD51AP1	3.19945	RAB3D	-1.58179
SARS2	1.97	SYTL3	-1.11	EIF4EBP3	2.19	HSD17B10	-1.14	KLRK1	1.63	TRIM56	-1.17	NCAPG2	3.55473	SOX12	-3.52211	STPG3	2.20611	BEND4	-1.08585	PCDHB2	2.96097	RUFY4	-2.86697	EEF1AKMT1	1.26892	MARCH1	-1.29246	TUBB4A	1.15839	SCARB2	-1.09646	USP13	2.39674	HIST2H2AA4	-2.55347	KIF23	2.52669	FBXO7	-2.00801	ZWINT	3.95965	STMN3	-1.34332
ATP5G1	1.57	STAT2	-1.19	MEGF6	1.14	PPIB	-1.5	CD52	1.36	SCIMP	-1.8	EEF1B2	1.92734	CARD16	-2.04806	CRYBA1	2.0184	ZBTB32	-1.59532	GRIA3	3.25403	NFKBIE	-1.21639	CD70	1.85137	LPIN2	-1.29171	RNASEH2C	2.60448	CDKN3	-3.77736	SKAP1	1.40112	DEFB1	-5.83587	ASPHD2	1.36355	ACOX1	-1.20558	HSPBP1	1.23863	PRPF18	-1.25496
EPRS	1.39	LPIN2	-1.16	BCR	2.63	CDT1	-3.76	STRADB	1.92	GORASP1	-1.47	EIF4B	1.34393	SYT5	-3.13987	RIOK3	1.10647	MRPS34	-1.26816	SRGAP3	2.58117	KCTD14	-4.12585	PP7080	1.81262	UNC93B1	-1.44608	TCF7	1.44192	STOML2	-1.58484	VAPA	1.71194	MASTL	-4.29933	CDT1	3.7781	LOC100286909	-1.86833	PSMB2	1.50184	EPOR	-1.23115
NHP2	1.31	ITPRIP	-1.14	GAMT	2.15	GZMB	-1.49	SH2D1A	1.39	DUSP5	-2.19	POLE3	1.10779	KIAA1958	-2.71719	BDNF	1.47822	FICD	-1.06482	SPATA8	3.14566	C1QB	-4.10789	NUSAP1	1.7745	FAP	-1.73584	FAM101B	1.21493	AXL	-3.35023	EBF1	3.03516	HIST2H2AC	-2.66159	FABP5	2.62032	R3HDM4	-1.99458	PKHD1L1	3.21358	RPGR	-1.49811
NAA20	1.05	HCG27	-1.06	RCN3	1.18	TAP1	-1.33	BSG	1.31	EPSTI1	-2.06	SAE1	1.17449	NIT1	-1.41494	C1QL1	1.55842	VARS	-1.10707	ZNF285	2.81617	ZCCHC2	-3.06436	MRPL4	1.71598	DZIP1L	-1.86143	UBXN6	2.06127	TIPIN	-2.65155	RPL7A	1.14249	HERC5	-2.99937	MTHFD1L	2.23957	CNPY3	-1.04495	INTS7	1.84637	AMPD3	-1.16335
HSD17B10	1.24	SCN11A	-1.34	GABARAPL1	1.21	SEC11C	-2.95	TCF7	1.49	OTOF	-3.71	CNOT9	1.77078	BTG4	-3.64896	MARCH3	1.75623	ANKRD22	-2.90442	PMEPA1	3.19776	MAPKAPK2	-2.24158	SEPT11	1.54284	CDY1B	-1.56006	DCAF12	1.98212	SIGLEC16	-3.00284	RPS6	1.07696	BATF2	-3.65998	DDB2	1.06613	DEF8	-1.26108	ISG20	1.14682	GPR157	-1.58664
ATIC	1.38	PARP12	-1.75	GYPB	2.29	ALG14	-7.45	BIN1	1.14	SIGLEC5	-1.78	YBEY	2.63014	MBNL3	-3.76391	TP53BP2	1.96882	TNFRSF17	-2.80694	EPHA3	3.17844	DENND1A	-2.69679	SEH1L	1.48649	FAR2	-1.62079	VWCE	3.94339	CDKN1A	-1.47588	ABLIM1	1.40738	SCARB2	-2.00621	MPV17	1.04603	PCSK6	-1.91897	TMEM110	1.24283	RASSF2	-1.38604
DPH7	1.04	LAMP2	-1.22	OBSCN	5.07	ITM2C	-2.41	TNFRSF25	1.24	NAPA	-1.27	CDC45	3.70355	MYEOV	-3.32773	TMOD1	2.80977	NTHL1	-1.07056	COPZ1	1.22403	TFE3	-1.45791	RHOBTB3	1.54988	DUSP15	-1.80955	GLUL	1.90285	MCM2	-2.3298	LINC01089	1.35234	GPR141	-2.91651	CDCA8	2.20692	SPX	-2.70894	ELL2	3.35976	PDE7A	-1.06323
RPL23A	1.42	NRBF2	-1.1	TPPP3	1.58	HIST1H2BD	-1.85	RPL26	1.13	STAC3	-6.56	STOML2	1.93236	GPATCH8	-2.49698	UBXN6	1.75144	MT1E	-1.56891	TMC7	2.94212	HIST2H4A	-2.03472	C12orf57	1.44358	PLSCR1	-1.57823	MIR182	2.78278	OAS2	-1.66406	TSTD1	1.0492	SP100	-2.30236	CDC45	2.83233	TMX4	-1.06152	CDC20	3.80415	ACOX1	-1.31091
ZNF544	1.46	RUBCN	-1.13	SLC16A13	1.57	ATRAID	-1.02	TRAF1	1.24	SIGLEC11	-5.42	TMEM99	1.61703	FKBP2	-2.73975	TUBB2A	2.13136	POLA2	-1.03999	SNX7	2.87315	HLA-G	-2.88187	MRPL48	1.27854	RGL1	-1.88511	BDKRB1	2.95929	TMEM187	-1.54273	PIK3C2B	1.23879	AKIRIN2	-1.79934	PSMA5	1.15651	FAM126B	-1.11419	UBE2L3	1.2052	SRPK2	-1.01727
HARS	1.18	TMBIM1	-1.13	ARSD	3.73	GART	-1.36	DGAT2	1.18	LMO2	-1.69	ZMYND19	2.26272	TGM1	-3.7398	OPN3	1.77888	BUB1	-2.88365	BVES	3.31535	PLAC8	-2.11637	CDKN3	3.18289	F3	-1.70466	SLC13A3	2.04453	CXCL10	-3.10588	CNTNAP2	3.35671	ZNF366	-2.98316	CCNB2	3.62973	TSPAN5	-2.72483	FLNB	1.23279	BRICD5	-1.10175
CRELD2	2.05	CDC42EP2	-2.22	NFIX	2.81	TCEB1	-1.33	SLC38A1	1.05	SMAD3	-1.33	EBNA1BP2	1.53803	UBE2R2	-2.23995	F2RL1	1.92308	GALE	-1.45322	ZNF625	2.94095	ARHGAP27	-2.66524	SSSCA1	1.42054	IL1RN	-2.30487	ADGRE4P	2.72217	MB21D1	-2.66973	NDRG2	1.86647	KIAA0319L	-3.80356	PSMD12	1.4816	ITGB8	-1.4757	KLHL6	1.55726	OSBPL8	-1.04937
C12orf57	2.23	LYSMD2	-1.42	SULF2	1.13	YARS	-1.19	LDHB	1.16	DEFB1	-7.77	MRPL36	1.35845	FAM83F	-3.56351	MAP2K3	1.88333	TIMELESS	-1.31174	GRXCR2	2.9586	HES4	-3.10784	DNPH1	1.51388	ST8SIA4	-1.40937	SDHAP1	1.49795	STIL	-2.3112	SNX29P2	1.25465	PARP12	-2.30091	CDC20	3.6815	WNK1	-1.03118	LOC100132910///GALNT2	2.4282	ANGPT1	-1.90623
RPS23	1.39	TLR4	-1.64	MME	1.03	UHRF1	-7.32	CD27	1.38	LY6E	-2.03	KIF20A	3.66377	KRTAP10-2	-2.36184	ID3	1.20689	HIST1H2AM	-1.36676	RPL13A	1.584	KCND1	-2.9294	CCDC34	2.20815	PFKFB2	-1.74787	DEAF1	2.30601	PSMG1	-1.19594	TBC1D17	1.36898	IGF2BP3	-4.04445	ICMT	1.23036	PANX2	-1.3121	TK1	3.81939	ICAM3	-1.13419
NME2	1.71	PDZK1IP1	-2.72	GSK3A	2.41	CCNB2	-2.74	RPS3A	1.5	TCN1	-1.85	CCDC34	2.55323	RAB41	-3.14813	ASCC2	1.51112	NAA60	-1.2387	RPS15A	1.83956	DUSP5	-1.65253	TMEM106C	1.89751	ITGB5	-1.71382	SERPINA13P	3.5797	IFI44	-2.02891	TMEM204	2.61943	OAS2	-3.88258	CENPW	2.64816	KAZN	-1.74894	C15orf57	1.1754	PDK3	-1.27419
SRP72	1.34	DYNLT1	-1.36	TAS2R8	4.66	CCNB1	-5.19	CD3E	1.13	NFKBIE	-1.34	MOXD1	2.79375	PPIL2	-2.47396	RNASEH2C	1.55214	OTOF	-2.96772	RPS4X	1.50859	MS4A4A	-3.43424	PHGDH	1.90188	HINT3	-1.5559	NOG	1.93306	PSAT1	-2.00929	LONP2	1.13724	TRIM22	-2.20193	ZWINT	3.75731	PLEKHG3	-1.52911	KIF23	2.60034	C16orf52	-1.18337
PDHA1	1.18	GAB2	-1.35	R3HDM4	1.67	AK2	-1.16	GOLGA8A	1.59	PARP14	-1.48	PDE6B	2.27387	AIM1	-1.31312	ADRA1B	1.3821	JCHAIN	-2.90556	DNAJB5	2.66638	GPR84	-2.64244	FANCG	1.22016	SP100	-1.52525	PLEK2	2.08966	C17orf96	-2.06229	FBRSL1	1.7224	IFI16	-1.95289	SCARB2	1.85008	MADCAM1	-1.10513	MTFR2	2.6878	R3HDM4	-1.90559
MTFP1	1.75	P2RY13	-1.47	ITLN1	3.67	PSMB6	-1.16	ITM2A	1.16	SLC25A28	-1.17	MMACHC	2.55022	MID1	-3.7978	CCNJL	1.8403	DPP3	-1.09614	DDC	2.76168	CXorf38	-1.28401	WFS1	2.39085	TNFSF10	-1.73311	MIR1976	2.89846	PSMB2	-1.03416	DCAKD	1.09491	TMEM60	-1.33682	FOXM1	3.01219	SFRP2	-1.70519	CCNA2	3.56115	BAG1	-2.18175
PLK4	7.2	BRI3	-1.05	BRICD5	1.99	DDOST	-1.08	TOP2B	1.02	CNIH4	-1.57	KIFC1	3.81452	ADRA2A	-2.40407	GMPR	1.89228	SCAMP5	-1.24354	HOXC6	3.09184	ARAP2	-1.77379	HILPDA	1.39882	CLEC7A	-1.63208	ATXN10	1.00655	ISG20	-1.03309	TRAPPC6A	1.89304	GALM	-2.89437	PHF19	2.05093	FGFR1OP	-1.05076	GALNT2	2.51059	RSRP1	-1.42777
POLE3	1.07	LRG1	-1.59	CALCR	2.27	MCTS1	-1.49	LY9	1.01	LILRA5	-1.65	GMDS	1.28211	ADAMTS17	-2.56949	TPPP3	1.71323	MYO1D	-1.98814	ACVR2A	1.45812	MAFF	-2.51552	BCL2L12	1.45573	PNPT1	-1.53451	NINJ2	1.19314	GPD2	-1.62456	ZCCHC18	2.16569	ACOT9	-2.29706	HJURP	3.17109	ACSBG1	-1.53787	SAR1A	1.79517	EEPD1	-1.46998
MYBL2	4.17	CDKN1C	-2.96	KIAA0319	5.67	CALR	-1.5	RPGRIP1	4	SNTB1	-1.45	RAB33A	2.19525	OR51S1	-3.90803	ZNF217	1.17421	RNF25	-1.19187	IFNA21	2.94318	HMP19	-2.89924	C17orf53	1.61658	IFI6	-1.52691	SMPD2	1.29454	SFT2D2	-1.14122	ABLIM1	2.42082	FFAR2	-2.11787	CENPN	2.27036	HRASLS	-2.54857	CAPRIN1	1.40441	ZFP36L1	-1.30851
SEPT1	1.34	KCNJ2	-1.3	FAM129A	1.09	ASPM	-6.74	EPB42	1.85	ARHGAP27	-1.57	NDUFAF2	1.71052	GNAT1	-2.23028	ALAS2	2.34765	FOXM1	-2.47901	ZNF615	1.10288	CDK18	-2.45312	TMEM223	1.13737	RAB24	-1.98915	DCAF6	1.09254	CCRL2	-2.33404	MATK	1.255	GTPBP2	-3.31682	MELK	3.42935	NRG1	-2.82514	CDCA2	4.05913	JAML	-1.87795
CDC45	6.41	FPR1	-1.23	LYL1	1.34	RANBP1	-1.64	POLR1E	1.12	HINT3	-6.87	PDXP	1.71165	MLPH	-4.26434	HPN	2.38707	LGALS3BP	-1.67029	STARD13	3.59414	SAMD9L	-2.53717	UBE2C	1.97899	TLR6	-1.32473	WNK1	1.14152	RACGAP1	-2.13819	SPTBN4	1.3025	FRMD3	-3.14078	ARNTL2	1.50057	STAT5B	-1.24561	MCM10	3.97704	NRG1	-1.96133
CCNB1IP1	1.45	KCNE3	-1.07	TNFSF14	1.24	ADCY3	-1.62	RNF10	1.22	KIAA0319L	-3.13	RAB40B	2.94298	ZRANB1	-1.62565	TRIM10	2.72085	ATP5G1	-1.94153	RPL32	1.9816	FAM26F	-3.26559	PECR	1.02334	ACOT9	-1.21515	CMTM3	1.66411	IL15RA	-2.41813	RNFT2	2.27186	EPSTI1	-2.64291	SHCBP1	3.88579	GNAQ	-1.31791	LILRB4	1.54967	CBL	-1.02059
IMP4	1.3	ZNFX1	-1.43	A3GALT2	1.89	RNASEH2A	-1.67	VPREB3	2.49	RGL1	-4.55	UCK2	1.93655	LRP10	-1.70964	ADRA2C	2.19936	ZBP1	-1.59596	CCDC25	1.64779	GLRX	-1.41771	CCDC102A	2.11672	PPM1K	-1.39825	TALDO1	1.46135	RAD54L	-2.54598	DYRK2	1.14383	SP140	-1.99701	GABPB1	1.30925	MBD6	-1.09648	NUSAP1	3.08498	ANXA11	-1.30163
GTF3A	1.15	PILRA	-1.15	PLEK2	2.75	FEN1	-3.47	CA4	2.08	ADAP2	-1.69	THYN1	1.26743	ARMC6	-2.12305	RNF10	1.48675	APOL2	-1.30274	ADGRG2	2.71457	PHEX	-3.01213	ZMYND19	2.0757	MARCH1	-1.18783	NDRG2	1.15578	ZWINT	-3.51005	VPS51	1.16237	ETNK1	-3.3557	ATL3	1.16244	SLC25A39	-2.81588	BUB1	4.2133	CDK19	-1.25713
TFRC	1.6	TSC22D3	-1.41	NEUROG1	1.67	GARS	-1.24	CNNM3	1.26	HIST1H4H	-2.7	SPAG1	2.16584	PHLDB1	-3.91936	OLFM1	2.25202	APOBEC3H	-1.75696	ZNF530	2.61184	HIST1H2BD	-1.90608	ACAT2	1.00071	CHMP5	-1.38315	CRTAP	1.11967	CDC25A	-3.40945	PNPLA7	1.33035	MAFB	-2.52393	IGL	3.22714	ZNF641	-1.49706	APOL3	1.26981	FAM129A	-1.84842
PPIAL4A	1.31	MAFB	-1.73	SFRP2	2.62	WBSCR22	-1.21	RPL36A	1.52	BAMBI	-6.71	RPL29	2.20305	TNS4	-2.728	TTYH1	1.86798	UBE2C	-2.25436	HIST1H3I	3.18471	CASP4	-1.80609	RPS26	1.77277	ARID4B	-1.16537	LINC00173	1.7416	CENPM	-2.93969	PCED1A	1.0283	GPD2	-3.1015	GALE	1.12203	CAMK2G	-1.15232	EZH2	2.44021	MME	-1.61864
MAGED1	2.58	KDM6B	-1.14	ADPRHL1	5.24	TARBP2	-1.11	SFXN1	1.72	ANKRD22	-2.97	MRI1	1.47239	NFE2L3	-2.82513	IGF1R	1.50318	NLRP7	-1.32567	APPL2	1.48041	SECTM1	-2.3155	MZB1	2.61794	LGALS9B	-1.52644	PFKL	1.90805	CDT1	-3.4181	DBNDD1	1.27638	PHACTR2	-1.93949	EMC7	1.1357	RRN3P2	-1.26757	EMC7	1.38519	PNISR	-1.07072
TUBG1	1.88	PIP4K2A	-1.44	KIR3DL2	2.4	PSMC3	-1.18	PRKACB	1.2	MYOF	-1.95	LIG1	1.57249	BLVRB	-2.99915	RTF1	1.78666	GPRC5D	-2.30581	CIRBP	1.29669	GCC1	-1.1444	HMBS	1.24013	LYSMD2	-1.50247	SLC25A37	1.73605	SCO2	-1.80283	SEC62	1.00839	GADD45B	-1.81116	LNPEP	1.0582	LUNAR1	-1.55008	UBE2J1	2.45731	TGFBR2	-1.2704
MRPS17	1.51	MPP1	-1.17	CCL7	1.38	MRPS12	-1.19	HLA-DOB	1.1	FBXO6	-2.5	LMNB2	1.98126	ROPN1B	-3.66535	KCNG4	2.20226	RAD51D	-1.04657	MOXD1	2.93801	EMC10	-2.21637	VRK1	1.41599	ATP8B4	-1.29362	DNAH14	1.83863	P2RY6	-2.46739	CARNS1	2.1668	TRAFD1	-2.11521	GYG1	1.07136	ABTB1	-1.3881	AURKB	3.26511	HEY1	-2.48832
IFI27L1	1.94	GLRX	-1.13	MPZL1	1.16	ARL1	-1.28	GPR183	1.83	C19orf66	-1.31	TXNDC5	4.87356	ALPI	-2.88052	IL13RA1	1.23499	ZNHIT2	-1.33815	RPS5	1.3978	RPL10L	-1.7921	PCNA	1.06022	C15orf48	-2.59241	TRIM10	3.04614	NETO2	-2.25008	CD22	2.07815	LHFPL2	-2.14263	DPAGT1	1.27567	RNF10	-1.83273	KIF11	3.63687	SIGLEC12///SIGLEC10	-2.26919
MAP4K1	1.34	BMPR2	-1.4	CCKAR	2.05	NME1	-2.06	CD3G	1.23	RIN2	-3.37	CDC25A	3.99918	TXNIP	-1.85841	GUCA2A	1.7352	CAD	-1.25982	TPD52L3	3.08731	CLEC18C	-2.13583	STMN1	2.718	PRR5	-1.26048	MED22	1.08926	PTTG3P	-2.26662	PATJ	2.13306	MT1G	-4.79351	CERS6	1.26571	PID1	-2.34939	GOLGA3	1.57292	RRN3P2	-1.49385
MRPS27	1.33	LY6E	-1.57	TPGS2	1.11	CCT5	-1.04	TLE2	1.21	ACTA2	-1.64	CRLF1	2.63332	CALY	-3.22549	MAPK15	1.43674	BRI3BP	-1.77265	XAGE2	3.27129	RAB5C	-1.25013	SIT1	1.36356	GAGE12J	-1.72807	SOX12	2.3629	TAP1	-1.32405	DANCR	1.51098	TUFT1	-2.30664	TAF1B	1.25785	AVIL	-1.71099	CKAP4	1.15603	FCHO2	-2.1427
HACL1	1.11	C9orf66	-1.18	DGAT1	1.18	RTCB	-1.12	CXCR3	2.05	SHISA5	-1.22	SRSF10	2.93175	IL17REL	-3.94456	JPH1	2.08105	CCNB2	-2.40967	KAZN	2.67437	CFB	-3.53688	POU2AF1	2.55955	PLAUR	-1.63894	WAPL	2.20297	DTL	-2.73476	ALDH5A1	1.13132	STAT1	-1.77507	CDCA5	3.35147	GPR155	-1.28658	RB1	1.05544	KIAA0355	-1.21076
HSP90B1	2.1	TRIM38	-1.24	RFX2	2.24	RPL26L1	-1.69	WDR54	1.18	RAB20	-2.02	AHCY	1.69836	POM121L12	-2.81526	GPR176	1.53574	APOBEC3G	-1.05197	RAB9B	2.8014	MFSD13A	-1.5413	MYL6B	1.18346	PIWIL4	-1.17534	BBOF1	1.78626	ATF3	-2.43195	CD79B	1.45464	ACOT9	-1.99347	IFI35	1.3806	VWCE	-2.02318	LGMN	2.19845	RTN3	-1.02901
HMMR	7.08	ETV6	-1.18	CBFA2T3	4.37	FDPS	-1.2	DMTN	1.15	SERTAD1	-1.23	DTL	3.46049	OAS3	-4.53594	PGM5	1.96901	IRF7	-1.90068	UBE2G2	1.46877	HIST1H4H	-2.09551	TRIP13	2.68944	PARP9	-1.31922	DBP	1.06661	KIAA0101	-4.15221	OSBPL3	1.39699	EIF2AK2	-2.21277	SPATS2L	2.54311	KIAA0226L	-1.4782	TMED9	1.68943	TMX4	-1.01648
CHTF18	1.81	AQP9	-1.39	HBQ1	1.73	VIMP	-1.65	SLC6A8	2.21	PHF11	-1.36	SRF	1.18892	ELF2	-2.35729	AASS	1.48857	ATAD3A	-1.31942	OR4F3	2.76468	SIAE	-2.31733	LARP1B	2.00181	RNF149	-1.1594	TNRC6C	2.0702	FABP5	-1.87472	RPL13A	1.28896	P2RY6	-3.13277	DNAJC15	1.25194	ANXA11	-1.03116	EXOSC4	1.06372	MAPRE2	-1.0833
SLC25A10	6.89	FCGR2B	-1.6	TXNDC15	1.09	LIG3	-1.02	GZMA	1.1	CTSL	-4.31	OIP5	4.0683	TRIM7	-3.74299	SESN3	2.6682	MTFP1	-1.50233	AFAP1L1	3.10847	FBXO6	-2.83688	GAR1	1.01653	KPNB1	-1.0361	CRIPAK	1.34369	RGL1	-1.84409	GSDMB	1.54657	ETV7	-3.81948	CCNA2	3.11003	LOC284454	-1.61542	SLCO4A1	2.14798	OAZ2	-1.51428
SNRPF	1.74	MNDA	-1.01	KDM6B	1.12	LAGE3	-1.14	FBXO7	1.17	BRI3	-1.15	CHEK1	3.00479	NR1D1	-3.46178	ARPC2	1.5968	SPATS2L	-2.19217	RPS27	1.82587	GALNS	-1.7775	TMEM99	1.05283	ABHD3	-1.21172	MEGF10	1.55478	KIF11	-2.9688	DGKA	2.04754	STAT1	-1.83104	PBK	3.87456	ARHGAP9	-1.1381	CERS6	1.25753	C1QTNF3///AMACR	-1.26247
LAS1L	1.23	EXT1	-1.19	BMP2K	2.13	NDUFB9	-1.19	PTGDR	3.8	RAB24	-1.35	APOM	2.27636	TMEM151A	-3.59739	PIP4K2A	1.83451	RPL29	-1.36487	EPN2	2.90803	CBFA2T3	-2.43393	IL32	1.24584	CD300E	-1.78711	OR2W5	1.56139	NOP16	-1.93903	RPSA	1.20633	VAMP5	-2.23568	GINS1	3.11768	ZNF862	-1.20969	SEPT2	1.50954	CCDC191	-1.04508
NIF3L1	1.22	GTPBP2	-1.24	SIRPB2	1.34	AHCY	-1.45	OXNAD1	3.56	MT1F	-1.52	MYO1D	3.44998	VN1R2	-3.77193	SCRT1	2.05758	WARS	-1.44869	RAB40B	3.41747	TNFSF13	-3.04759	YIF1A	1.01373	HERC5	-1.87765	HIVEP3	1.52865	CCNE1	-3.2394	SNORD13	2.48855	RBMS2	-3.90048	AKR1A1	1.01778	MPPE1	-1.01407	CNOT9	1.59533	SLC19A1	-1.33951
PRKDC	1.54	SCIMP	-1.52	CHPT1	1.13	MRPS16	-1.52	PRKDC	1.05	KPTN	-1.19	MELK	3.98576	KIR3DL3	-2.83588	BBOF1	1.83942	LMNB1	-1.01298	RPL18	1.1418	IFIH1	-2.90015	SIGMAR1	1.24741	QKI	-1.52083	SPICE1	2.0544	TRIP6	-1.06294	GPR68	2.70311	CSRNP1	-2.1567	CD2AP	1.13903	MAP3K2	-1.12388	RRBP1	2.3536	FBXO7	-2.03487
TYMS	3.96	NINJ1	-1.15	GATA1	2.34	ILF2	-1.21	FKBP8	1.43	CUL1	-1.06	SFXN4	1.38792	NFIC	-2.87572	RAB2B	1.00846	EBP	-1.36974	RPS23	2.2117	APOL1	-2.94021	AVEN	1.44406	MAFB	-1.69915	RTN1	2.89398	RTCB	-1.23064	DSC1	2.15714	SP110	-1.71905	TTK	3.50477	PRPF18	-1.1983	FBXO22	1.10291	MARCKSL1	-1.00108
CCNB1	5.33	BAG1	-1.39	MICAL2	1.77	MTHFD2	-3.58	PLEKHB1	2.03	SAMD4A	-4.47	HMGB3	3.19109	SLA	-1.96227	ANKRD50	1.56279	BIRC5	-2.74413	TTC23L	2.89344	NIT1	-1.47187	TMEM14A	1.99961	ZBP1	-1.24376	GUCA2A	1.9173	IL27	-3.31813	ANAPC15	1.07588	CASP1	-1.76262	PLK4	2.77453	PECAM1	-1.02591	APOBEC3F///APOBEC3G	1.14277	ZNF518B	-1.2216
GOT1	1.27	LRRC25	-1.16	FOXO3	1.28	OTULIN	-1.09	RPL36AL	1.04	HSPA1B	-1.86	ST8SIA6	2.44767	DNAJC2	-2.27895	DSCAM	1.3103	PXMP4	-1.1546	NOSTRIN	2.5881	HERC5	-2.38693	CDCA7	1.36816	CHST7	-1.52015	NELL2	1.46389	HIST2H2AA3	-1.58962	FAM102A	2.9589	SQRDL	-1.92392	PDXK	1.21173	ARAP3	-1.87332	POC1A	1.91209	PHLPP1	-1.50254
MCM5	1.75	HIST2H2BE	-1.44	RAC3	3.13	HRASLS2	-5.46	SKAP1	1.54	KPNB1	-1.04	TCEA2	2.41119	GAB2	-1.98646	GPR146	1.36809	HIST1H3F	-1.38371	RARG	2.71588	CXorf21	-4.41194	EIF2D	1.34913	ABTB2	-2.06276	SIM2	1.36747	ANXA2	-1.16138	PNMA3	2.18364	UBE2L6	-1.92015	STAT1	1.18137	NUAK2///AKIP1	-1.30142	ASCC3	1.25834	TNRC6C	-1.07869
CCNB2	4.02	SAMD4A	-2.66	COL18A1	1.12	APOL3	-1.25	RPL27A	1.01	METTL7B	-6.84	SCRIB	2.43385	MROH8	-3.84057	ACTRT1	1.72089	P2RY6	-1.3956	C5orf38	2.92707	MAGED2	-1.14438	SH3PXD2A	2.58986	C17orf67	-1.58035	DMRTA2	2.02433	HIST1H4E	-1.86517	LY9	2.7042	GBP1	-2.99609	CCNB1	3.45356	FOXO3B///FOXO3	-2.18472	TPX2	3.31887	SLC45A4	-2.44603
SPATS2	6.51	DTX3L	-1.07	NLRP12	1.26	SNRNP25	-1.34	ATP6V0E2	1.25	IFI27	-3.1	XAGE2	2.74591	AGL	-3.21811	DIRC1	1.77536	RPP25	-1.22789	STATH	2.9653	MICB	-1.26224	ABCB9	2.29211	HPSE	-1.23889	ALDH5A1	1.00089	HIST1H2BJ	-1.2608	APBA2	2.15769	FAM46A	-2.28301	FBXO6	1.61983	MTURN	-1.79379	SEC24A	3.1602	KLRB1	-1.7322
PARPBP	5.99	NEXN	-1.82	UBXN10	1.25	POP4	-1.04	RPS29	1.81	SAT1	-1.47	AURKB	3.94021	RNF135	-2.18504	TCP11L2	1.96922	MMACHC	-1.0693	OR2A9P	3.31402	RSU1	-2.5412	HSD17B8	1.85365	GMPR	-1.58781	GDF1	2.39047	SLC1A4	-2.49195	SIRPG	3.44815	SAT1	-1.87138	TK1	2.88303	CYBRD1	-1.91355	UHRF1	3.50121	ZNF83	-1.187
SEPHS1	1.95	PHC2	-1.3	SENP7	3.47	MCM10	-6.21	NAV1	2.39	LAP3	-2.24	UBE2G2	1.23671	MFAP3	-2.62036	JAK3	2.14033	EXOG	-1.75701	RPL19	1.17599	KLHDC8B	-2.03076	TOM1L2	1.82694	FGL2	-1.32962	BEND4	1.22199	SP140	-1.05483	TLE2	2.35992	NT5C3A	-2.66435	TIMELESS	1.7002	ZFAS1	-1.59767	NDUFA9	1.43186	RNASET2	-1.17785
SET	1.31	GK	-1.34	RAP1GAP	2.85	STOML1	-1.32	RPL30	1.19	IFI30	-1.65	TTC13	1.44993	DNAH5	-2.54063	AKAP3	1.21962	CCDC71	-1.25282	CDCA7L	3.2896	RGL1	-2.85594	CXXC5	1.48674	RCBTB2	-1.03829	PITHD1	1.05771	TYMSOS	-2.62105	MID2	1.84978	KLHDC8B	-2.87708	NDUFAF5	1.0772	ALOX12-AS1	-1.24717	ARNTL2	2.13143	ABTB1	-1.62254
GET4	5.88	SNN	-1.52	ACSM5	4.84	BSPRY	-5.63	CD40LG	2.95	CASP4	-1.29	ARPC5L	1.18714	STPG3	-3.8364	SELENBP1	3.09067	TUBG1	-1.41001	MYL5	3.01686	CHAC1	-1.78072	ACACA	1.79363	SMCHD1	-1.26882	GSDMB	1.0189	TRIM69	-2.63491	ST8SIA1	2.09397	TGM1	-2.93529	TM9SF4	1.12778	ALDH5A1	-1.74902	GART	1.09716	RNF144A	-1.43369
PHB2	1.48	SHISA5	-1.09	FCER1A	2.74	GINS2	-4.84	PEBP1	1.02	TRIM38	-1.23	ACADVL	2.68776	EFNA3	-3.04093	BPIFA1	1.90408	NDUFB7	-1.0169	TUSC1	2.84328	SYNGAP1	-3.46919	SNORA73A	1.26647	MED14	-1.00898	LOC105376064	2.2953	TXNDC5	-4.34647	RPL5	1.36437	STAT2	-1.94323	RFK	1.02957	ADIPOR1	-2.02146	GINS2	3.53207	MPZL1	-1.5354
HN1L	1.39	IFITM2	-1.55	FAM92A1	4.53	AEN	-6.28	MYL5	3.67	KLF6	-1.3	ZNF530	2.11749	TTC30A	-3.24911	MPP1	1.46928	NOLC1	-1.00951	DSC1	3.34529	SHISA5	-1.67719	UAP1L1	1.82273	TNFSF13B	-1.61328	ANGPT1	1.25412	GINS2	-2.91185	RALGPS1	1.4613	PPM1K	-2.32134	SQLE	1.33588	FOXO3	-1.9427	GTSE1	1.34104	KBTBD7	-1.59295
KIAA0101	7.32	TIMM10	-1.54	WASF2	3.22	CCNA2	-6.46	TMEM204	2.48	ADPRHL2	-1.08	RAB9B	2.44751	HOXC10	-3.8079	SLC25A39	1.73782	MGC72080	-1.0984	AK3	1.31109	MOV10	-2.29437	CHEK1	2.98398	FAM46A	-1.66342	PDZK1IP1	2.77263	LGALS3BP	-2.09213	ELAVL1	2.1692	BLVRA	-2.0229	AURKB	3.13389	PKN2	-1.08242	ARSB	1.34864	TMEM261	-1.32937
XBP1	2.07	CYTH4	-1.12	MB	4.8	SEPHS1	-1.83	OSBP2	1.54	SIL1	-1.41	CTLA4	3.56513	ZNF766	-2.22666	NOL10	1.47001	UBR1	-1.04393	SLC7A3	2.92711	CLEC4D	-2.52989	UQCC2	1.5345	LAMP2	-1.22102	KCNH2	1.89969	ATL3	-1.31194	BCL11B	1.77803	SP100	-1.94165	CDKN3	3.41564	KLC3	-2.01212	SCD	1.51162	CENPBD1P1	-1.27835
SSRP1	1.35	PARP10	-1.34	SLC6A16	1.67	RRM1	-1.64	LAT	1.06	MAFG	-1.12	MTUS1	2.57811	SCRT1	-4.10197	PLVAP	1.85981	IRF4	-1.68256	MRPL39	2.95454	MT1A	-2.62772	AURKA	1.91296	IFI44	-1.37239	HABP4	1.06411	ACOT9	-1.18931	CYP4F12	2.21731	TMEM51	-1.93678	UTP4	1.49263	RSRP1	-1.22612	COPG1	1.11163	GGTA1P	-2.33718
CLPTM1L	1.28	DAPP1	-1.01	MAP1S	1.37	PFDN6	-6.02	LTBP3	2.38	ESAM	-2.27	FAM83D	2.95417	DPPA4	-3.14814	BNIP3L	2.06399	TPX2	-2.16068	DIS3L	1.2435	LRP10	-1.90702	PYCRL	1.43418	MT1A	-1.76753	GPA33	1.13528	HIST1H4K	-1.57442	CERK	1.13711	C2	-3.36656	GINS2	3.47372	PVALB	-1.93084	PSMC2	1.2819	IL1RAP	-2.4683
RRM1	2.05	TIMP2	-1.18	INTS7	1.98	SLC43A3	-1.03	RUNDC3A	1.34	TLR7	-1.81	STRA13	1.41517	CREBBP	-2.43565	TRIM7	1.84591	POU2AF1	-1.90775	MMP11	2.93719	ACP2	-1.87765	FBLN7	1.52966	RTP4	-1.32629	KCNJ10	1.43997	NEXN	-1.9962	CXCR5	2.58807	SP110	-1.64928	PSMA3	1.13394	WASF3	-1.61562	MELK	3.54343	MBD6	-1.26043
SLC25A4	6.61	NCF2	-1.16	ST6GALNAC2	1.04	SLC35B1	-1.54	FAM213B	1.02	G0S2	-4.85	OGDH	2.25267	SIPA1L3	-1.98235	PRSS23	1.79495	SLAMF7	-1.73258	PDE4DIP	2.39349	BCL2A1	-2.59872	MZB1	2.46884	IDO1	-3.67465	AP2A1	1.24235	C2	-2.4764	SNORD104	1.41996	C1QC	-4.06369	MYL6B	1.91146	SNX22	-1.12787	FANCI	2.29606	FRY	-1.49233
POLR1E	1.6	CD276	-2.65	PSD	1.38	GOT1	-1.13	POLL	1.01	KIF23	-4.96	SUV39H1	1.58044	DZIP3	-2.26945	PNRC1	1.35484	JUP	-1.49207	ARIH2	1.1469	TARS2	-1.92702	ZNF827	1.93549	LMO2	-1.67131	ZDHHC19	1.88959	HJURP	-3.25822	IL32	1.3361	SP140	-2.15143	DPP3	1.23205	SLC45A4	-1.95539	PBK	4.13093	CDK5R1	-1.94134
DPH5	1.19	HIST2H2AA3	-1.52	TRPS1	4.96	ZDHHC16	-1.14	CYFIP2	1.54	IFI44	-2.48	AOC2	2.40583	HLA-G	-2.3908	RUNDC3A	2.88412	CHAF1B	-1.94315	MTOR	1.08292	DPCR1	-2.55316	ACBD6	1.61646	NECTIN2	-1.49278	AZIN2	1.24829	CUTA	-2.61256	CTSF	2.19066	HIST2H4B	-3.00299	ANLN	3.30189	SENP6	-1.17618	PHC3	1.23758	DDR1	-1.32346
RPL22	1.53	DUSP1	-1.6	RPL10	4.94	ELL2	-5.48	CXCR5	2.83	NPC2	-1.11	CDK5RAP1	2.24267	CNIH2	-3.89296	CDH2	1.6317	CHEK1	-1.69924	CBFA2T3	3.15527	RAB20	-1.82222	LMNB2	1.12654	PMAIP1	-1.69124	PTPN6	1.65955	MUC1	-1.72983	FCGBP	2.66117	MB21D1	-3.78169	PPP2R1B	1.93533	FCHO2	-1.76852	ERAP2	1.12779	DYRK2	-1.08004
LSM4	1.8	IFITM1	-1.07	ICAM3	1.01	METTL1	-1.28	FCER1A	2.05	N4BP2L2	-1.27	WDR54	2.04867	IL16	-1.81803	CBS	1.22955	TMEM110	-1.09072	SHROOM3	3.19677	TRIM56	-1.9621	FAHD2B	1.55366	ARID5A	-1.15511	KRT3	2.34142	TCN2	-1.932	ACAD11	1.12729	SESTD1	-1.72775	NUSAP1	2.91059	KLRB1	-1.73987	TMEM30A	1.23332	LOC729083	-1.64707
CCT7	1.02	BLVRB	-1.49	CNGA2	4.28	MRPL15	-1.37	DCAF12	1.34	CD38	-2.46	CDCA3	3.81184	TMEM63C	-2.48536	RPL3L	1.84954	GAPDH	-1.04392	STXBP1	2.96054	ETV6	-1.58255	TNFRSF17	3.67202	GLUL	-1.78685	OTUD7A	1.92229	ZNF593	-1.39259	ARRDC5	1.28435	MICB	-1.85717	KNL1	2.75061	VWF	-1.47278	LAMC1	1.6659	RFX2	-2.58244
CCT2	1.67	ASPRV1	-2.58	CAPS	2.24	DPAGT1	-2.23	SLC4A7	3.34	SCN11A	-1.34	PDE4DIP	2.09185	OR2D3	-2.53656	CHRNA2	1.39188	RBM4	-1.30656	ZNF790	2.78668	KIR2DL4	-3.00599	ITM2C	2.48772	IDO1	-3.59015	FAXDC2	1.69721	METTL6	-1.89203	FCMR	1.56009	ELF1	-1.79064	DSCC1	2.67565	YPEL3	-1.54078	FABP5	2.57347	PANX2	-1.44965
SNRPD2	1.55	CDH23	-1.37	QRFPR	4.82	NDUFA7	-1.36	CDC34	1.17	NCF1	-1.09	HIST1H3I	2.65093	B3GAT1	-2.70721	IL17REL	1.73458	GCH1	-1.40504	SLC35D1	2.573	ATAD1	-1.59199	STT3A	1.30118	MT2A	-1.6464	RBM41	2.0742	TLR7	-1.30456	FCER2	3.68363	HIST1H2BD	-2.27016	TIMM23	1.08336	C19orf33	-2.29378	RNASE1	2.28873	NDEL1	-1.26001
LIME1	1.94	RNF24	-1.35	TMEM86B	1.88	COMMD1	-1.28	OLFM1	3.34	DUSP3	-1.07	EIF2D	1.26547	ATF7IP	-2.06482	MOSPD3	1.48385	ACOT4	-1.10066	DST	2.52756	SLAMF7	-2.64467	FAM102A	1.49825	CCR1	-1.68274	PCSK1N	1.46075	BPNT1	-1.91288	RPLP0	1.26436	ANKRD22	-3.94106	DLGAP5	3.98503	GNAZ	-1.73358	BRCA1	1.31245	LOC100129034	-1.55121
APEX1	1.19	SEPT4	-2.5	NOL6	1.75	HNRNPAB	-1.21	PITHD1	1.15	LYRM1	-1.25	LOC284379	2.51216	PXN	-1.79551	SLIT3	1.00142	RNASEH2A	-1.3664	UBE2U	2.90417	PPM1L	-3.45914	RPS5	1.08292	CPNE8	-1.03065	FCHO1	1.23902	MRPL4	-1.59683	CENPV	2.30214	PARP10	-2.10358	CDCA2	3.82745	MBNL3	-3.07079	ERAP1	2.27894	RUNX1-IT1	-1.22635
FOXRED1	1.45	NTNG2	-2.03	ERAS	2.9	TBL2	-1.01	GSPT1	1.03	EPB41L3	-1.59	NDUFV2	1.31288	CYTH3	-2.73874	CMTM3	1.19788	VAMP5	-1.766	DCAKD	1.13369	FLVCR2	-1.52073	PNOC	1.72821	LAMP2	-1.28659	PHOSPHO1	2.33621	EEF2KMT	-1.94737	LRIG1	1.59745	GCH1	-2.88453	DHFR	2.33612	HSPBAP1	-1.1764	C2orf47	1.03168	CREBBP	-1.00733
DIMT1	1.15	LILRB2	-1.33	OR5T2	2.17	COQ3	-6.22	TEF	1.36	RTCB	-1.37	HNRNPA1	3.07169	CASP7	-2.73575	GATSL3	1.97816	CES1	-2.36237	BORCS8-MEF2B	3.14979	MAFB	-1.92265	STIL	1.62956	GUCY1B3	-1.72468	SPP1	1.91225	SEPT4	-3.31922	ZAP70	1.17778	ACTA2	-1.76987	DNM1L	1.18023	F13A1	-1.64094	CCND2	3.17255	TRPM6	-2.25879
TEX10	1.28	N4BP1	-1.35	GAS1	3.66	PDIA5	-3.03	SLC25A39	1.14	TAP2	-1.28	REPS1	2.30096	ERI3	-2.2578	ZCCHC14	1.17401	ARHGAP27	-1.02355	PNMA2	3.39553	ASPRV1	-3.03377	OCIAD2	1.64667	ARHGAP35	-1.65612	SLC22A17	1.05269	MIIP	-2.3204	BCAS4	1.90301	RUBCN	-2.35343	SLAMF7	1.90632	IGF2BP2	-2.46738	PSMA5	1.24713	ZNF12	-1.04714
PPP3CC	1.47	RSPH9	-3.45	ADHFE1	1.08	INPP4A	-1.37	TNS1	1.42	ASPHD2	-1.05	INCENP	2.57814	STK17A	-2.87406	IFT81	1.07241	JSRP1	-1.83629	ARID1B	2.95872	TAP1	-1.51796	NXPE3	1.72843	MDK	-2.18319	LYPD2	1.92812	PTTG1	-1.72786	ATP6V0E2	1.85386	CES1	-4.22012	SS18	1.40282	LOC254896	-1.36699	CCR10	2.43853	SLPI	-2.24111
KIF11	7.12	GORASP1	-1.09	ADGRL2	3.74	NDUFS8	-1.07	OVGP1	1.65	OSM	-2.16	TMED3	1.2218	SEMA6B	-1.83054	HES1	1.43955	MS4A4A	-1.36129	CC2D2A	2.81267	RBCK1	-1.77107	NME1	1.92688	CASP1	-1.08812	NLRP1	1.12642	ANKRD22	-2.69768	RPL13	1.29424	GPR84	-2.27351	CIT	1.73989	TIAM2	-1.7275	ZWILCH	2.13786	LOC284454	-1.90518
CARHSP1	1.11	FAR2	-1.35	GPR32	1.74	DHFR	-6.25	KLF1	1.2	TRIP6	-1.86	BMS1	1.04462	QSOX1	-1.52591	MMP28	1.43396	DNPEP	-1.08893	HAGHL	2.35799	NAGK	-1.66076	DUT	2.13173	CEACAM1	-2.24052	RTF1	1.55104	KPNA2	-1.49141	TAS2R10	1.79049	PHF11	-1.57984	MR1	1.05191	NFIA	-1.33638	MZB1	4.10988	SPATA6	-1.30119
RPL18	1.21	KCND1	-1.29	MAFK	1.63	COQ5	-1.77	CCR7	1.26	ELF4	-1.13	DCAKD	1.10441	MLLT10	-2.84907	RFX2	2.00552	TMEM214	-1.02958	UXT	1.13667	NFIL3	-2.24036	OSBPL10	2.84748	ST3GAL6	-1.10304	CLEC9A	1.41645	ANG	-1.09231	RBM15B	1.30882	PHF11	-1.5774	UBE2C	2.7951	WHAMMP2///WHAMMP3	-1.43172	SLC38A10	2.82927	PINK1	-1.85438
RBM3	1.67	TREML2	-1.62	LIPF	4.37	GALM	-1.49	BCL2	1.18	APOL3	-1.22	SNRNP40	1.1283	PDLIM5	-2.50443	TSPAN1	1.14618	POC1A	-1.41357	VGLL1	3.01368	KCMF1	-2.2883	SLC25A35	1.41396	SERPING1	-1.42724	SIGLEC10	1.55619	UBR1	-1.98132	RPS6	1.24191	DDX58	-2.80929	ZWILCH	1.98528	TBC1D22B	-1.82258	IGLV1-44	3.38172	MAP4K4	-1.2096
EMC9	1.49	PARP9	-1.33	HEMGN	2.21	SPATS2	-6.19	FAM159A	1.41	HSPA6	-1.43	POC1A	2.48169	KIR2DS5	-2.77033	GSDMA	1.21045	TIMD4	-2.30616	LPA	2.87974	HEXDC	-2.04897	FKBP11	1.53055	EVI2B	-1.08347	DDR1	1.43299	FKBP11	-1.64934	SKAP1	1.67423	MYOF	-2.39293	MPDU1	1.16614	ANKH	-2.36493	EZR	1.57741	CREB1	-1.24548
GNL3	2.07	LILRA5	-1.36	OR51S1	3.49	NDUFS6	-1.11	BLK	1.47	ELF1	-1.61	VPS51	1.33635	COL20A1	-1.85894	ZAK	1.20124	DHX58	-1.5819	PC	2.58011	EXOC3L1	-3.62082	MLEC	1.00837	TLR4	-1.31809	CPSF4L	2.00798	APOBEC3G	-1.05032	TUBGCP6	1.2357	WARS	-2.28703	SPC25	3.69329	FAM129A	-1.64182	HAVCR2	1.32286	TCP11L2	-1.42037
H2AFV	1.07	SNCA	-2.07	KEL	1.52	LNPEP	-4.89	BCL2L1	1.1	AP5B1	-1.79	RPUSD2	1.20865	CHRNE	-2.3258	TMEM145	1.00286	DEFB1	-1.97899	ITCH	1.69914	C15orf48	-3.87701	UPF3A	1.09461	TUFT1	-1.32016	IGFBP3	1.14461	MR1	-1.17306	TTC13	1.07791	TCN1	-2.6413	KIF11	3.30566	ALPL	-2.35842	SPCS3	2.29421	NDE1	-1.38082
RAP1GDS1	1.12	GPBAR1	-1.47	CTDSP1	2.56	NHP2	-1.18	SPNS3	2.35	GPR84	-3.99	C1QBP	1.51825	PCGF3	-2.3373	SLC46A1	1.46097	CDK5	-1.09731	LRRN4CL	2.87806	C3AR1	-2.90162	ALG9	1.1373	LYN	-1.1468	BMP2K	1.01116	PPA1	-1.19446	D2HGDH	1.73851	PML	-3.25191	FEN1	2.69485	PPM1A	-1.5037	NXPE3	1.5703	CCNJL	-2.15102
WEE1	5.8	MOV10	-1.78	TMOD1	2.07	NDUFA9	-1.26	ORM1	2.83	SESTD1	-1.53	MRPS15	1.46411	SPTBN5	-2.61708	TNFRSF10B	1.31585	PSMB9	-1.16811	SNORD56	1.94774	RNH1	-1.19145	PRMT1	1.25562	ZC3HAV1	-1.40394	BDNF	2.1206	HSP90B1	-1.65518	CD96	1.42149	SP140	-2.39405	ASPM	3.43841	AMY2A///AMY1C///AMY1B///AMY1A	-1.23907	UBE2K	1.13727	JADE1	-1.18329
ALG8	1.24	MSRB1	-1.01	UGT2A1	3.75	EAF2	-6.85	CYHR1	1.64	DDX58	-2.11	CLPP	1.16471	KLHL5	-2.93424	MBNL3	2.2096	EEF2KMT	-1.04566	LIPF	3.12895	PRMT8	-3.10821	TMEM238	1.17615	DIP2B	-1.102	SNORD8	3.82179	PSMC2	-1.00971	PLCG1	1.35385	DYNLT1	-2.18662	EZR	1.68939	MAP2K3	-1.67893	MCM2	2.65203	KLF7	-1.58998
PWP1	1.19	TRIM56	-1.11	FAM78A	1.16	HRAS	-1.26	GZMM	1.18	GBP1	-3.56	HNRNPAB	1.54767	SQRDL	-1.41275	C9orf84	1.30792	C19orf48	-1.89526	CNGA2	3.06723	HIST1H3F	-2.13683	GTPBP3	1.10245	BAZ1A	-1.28969	TMEM191B	1.08286	TADA2A	-1.77932	PRKCA	1.16775	IFIT5	-2.98298	CHAF1A	1.67054	SHARPIN	-1.12611	ST7L	1.37448	KIAA0232	-1.23399
RPL36	5.54	TCN2	-2.12	RGS12	5.13	ECE2	-3.21	SIT1	1.51	DAB2	-1.37	MPV17	1.02096	CASP4	-1.52543	AFMID	1.85116	HARBI1	-1.0937	ANTXR1	3.52461	OLFML3	-2.69224	MTHFD1	1.9152	AIM2	-1.41036	SHARPIN	1.22298	CMTR1	-1.37565	FCRLA	1.60723	ANKRD22	-3.34804	RUVBL2	1.22704	CDK5R1	-1.81244	IMPAD1	1.52959	DCAF12	-2.31239
ARPC5L	1.18	HSPA1A	-1.32	BLCAP	1.33	MRPL22	-1.64	TCEA2	1.77	BCL2L13	-1.07	ITM2C	3.2264	CCNT2	-2.48666	DNAJC2	1.42759	DYNLRB2	-1.05732	MICALL2	3.25754	SBK1	-3.66265	RPL23A	1.17419	CFAP58	-2.08334	STMN3	1.13562	IDH2	-1.2877	VPS13A	1.23053	TFEC	-3.24954	MRPL27	1.18122	MBNL1-AS1	-1.00662	DERL1	2.04203	UBE2R2	-1.08166
RPS8	1.37	C2	-1.28	ANKRD35	2.87	FOXM1	-5.58	ARHGEF9	1.9	FOXC1	-5.57	DERL3	3.31655	FAXC	-3.09508	ARSD	1.22777	UCK2	-1.10798	FAM78B	2.65131	PPIL2	-2.41129	ENOSF1	1.15776	CCNG2	-1.63523	SNORA11C	1.38278	CXCR2P1	-2.16868	B4GAT1	2.0866	ZNF200	-2.05733	CENPU	2.86346	REPS2	-2.13573	PDXK	1.60723	ATP2B1	-1.17556
DDX18	1.08	TREM1	-1.49	NDUFAF5	1.78	DERL1	-3.24	SELENBP1	2.46	ACVR1B	-1.38	PARK7	1.91047	KRT3	-3.21125	PPP1R27	1.68001	MB21D1	-1.53501	KCNJ16	3.00578	ARHGEF11	-1.74395	GGH	2.90617	HSPA6	-1.60245	SPRYD3	2.36771	MMACHC	-1.66908	FAM159A	3.06263	NBN	-2.38055	EIF4A1	1.01631	SRPK2	-1.03879	SPAG5	2.85584	MEGF6	-1.46898
TARBP2	1.06	TRANK1	-1.24	GKN2	5.19	STRA13	-1.18	ALPL	1.49	EPHB2	-2.6	SIVA1	1.49837	FIGLA	-2.33557	OR4D6	1.61439	HYOU1	-1.13231	CRIP2	3.86983	APOBEC3F	-1.5675	C1orf112	1.726	NAMPT	-1.43462	GMPR	1.56691	GSTO2	-1.16063	ZNF84	1.62563	TMEM268	-2.39847	CENPA	3.45306	IKBIP	-1.25298	RBKS	1.5563	SAP25///LOC100290658///LRCH4	-1.17415
TADA2A	5.91	CXCR2	-1.55	TPSAB1	3.47	TXNDC11	-2.92	DTX3	2.08	APOL2	-1.35	TMEM97	2.75144	LIMS1	-3.36852	PDPN	1.21626	CTLA4	-1.80242	ST8SIA6	2.93167	ANKLE1	-1.85506	FABP5	1.54166	IFIT2	-1.95829	MUC6	2.40736	NUP37	-1.13316	HOPX	1.442	HELZ2	-2.28216	TRIM69	1.36932	PROS1	-1.82945	RPS27L	1.09102	FAM45A///FAM45BP	-1.08944
RPL15	1.2	C3AR1	-1.83	CAV2	1.23	CASP3	-1.51	FBL	1.18	TMEM252	-6.79	CHCHD6	2.38678	SRGAP2	-2.3687	DIP2A	1.76785	GINS2	-1.53432	ABCC11	2.92129	ZC3HAV1	-2.05982	LDHB	1.22521	FPR2	-1.50352	MAK	1.86755	BARD1	-1.02369	SNORA57	1.62019	PARP11	-2.59858	AURKA	2.63505	UBBP2	-1.54497	CHD9	2.02397	SENP6	-1.11701
TRAP1	1.26	ANKFY1	-1.07	SLC4A3	5.1	CDCA3	-6.43	VAMP1	1.02	SLC6A12	-1.54	RASSF1	2.80625	GPAT4	-2.35914	SLC2A11	1.38489	POLE2	-2.12219	FBL	1.27304	HIST1H2BE	-2.9049	BLM	1.8794	OAS1	-1.43836	STPG3	1.78918	LEO1	-1.77582	MOK	1.63337	NT5C3A	-2.9581	PRPS2	1.07131	LRRC75A	-1.41659	COQ7	1.18534	CA4	-1.42968
FOXM1	5.13	NAGK	-1.42	MYRIP	4.99	GLDC	-6.78	S1PR1	1.16	PARP9	-1.8	DIS3L	1.19777	GPKOW	-1.11777	SIX4	1.15866	TRAM2	-1.25467	NDRG4	2.63408	WARS	-2.12545	SHMT2	1.05803	TRIM22	-1.37342	NECAP2	1.79837	GGH	-3.53184	RPL13AP3	1.08496	TMEM123	-2.08821	GPN2	1.006	DMTN	-2.30613	BARD1	1.40561	IL13RA1	-2.06063
SFXN1	2.5	ADIPOR1	-1.18	ANGPT2	3.86	MT1M	-5.04	MS4A1	1.91	TMEM60	-1.41	MCM6	1.89925	PSMB8	-1.23353	G6PC	2.51426	RPL36	-1.32907	EPHB3	2.6953	TSPAN14	-1.76748	PTTG1	1.50076	LOC101929523	-1.0149	AFF3	1.8474	CBX5	-2.7296	RILPL1	1.14062	MYOF	-2.42862	KIF20A	3.29353	DPEP2	-1.82452	PDIA6	2.29542	TGFA	-2.0657
RPS7	1.88	GLT1D1	-1.06	RPL10L	4.77	TICRR	-6.5	SPOCK2	1.17	AGTRAP	-1.05	GTPBP3	1.42042	MAPK8IP2	-3.10537	VCPKMT	1.27565	SLC25A4	-1.13936	KLHL11	2.71918	CHST1	-2.19468	MRPL12	1.28249	UBE2W	-1.02463	FGF18	1.35457	ARFGEF2	-2.27506	PRKCQ-AS1	1.46217	APOL1	-2.94953	IDH3A	1.53919	IL13RA1	-1.87746	HM13	1.47111	YBX3	-2.39792
HDDC3	1.21	SLC31A2	-1.22	GHRH	4.54	MRPS15	-1.09	SESN3	1.8	WDFY1	-1.58	LSM4	1.37511	PLXDC2	-1.80908	A4GALT	1.1144	CCR10	-1.46811	TTC3	1.38137	LMO2	-2.66444	TRAP1	1.09717	RNF13	-1.25509	RUNX1-IT1	1.17989	CDK12	-1.84247	ILF3	1.16169	IFITM1	-1.78276	GZMB	1.73006	KISS1R	-1.40727	LAP3	1.61259	FAM101B	-1.43514
GINS2	5.08	SPATA13	-1.18	ALOX15B	1.33	NUSAP1	-3.08	CFAP45	3.25	CNDP2	-1.1	NDUFB8	1.43573	ARRB2	-1.66247	DNA2	1.01197	SLC15A1	-1.43483	ADSSL1	2.46786	IFI44	-2.5945	ITM2C	2.35818	TTC39B	-1.04945	DPYSL5	3.09233	ECRP	-2.80645	TEF	1.97713	SEPT4	-2.84543	AIFM1	1.27364	RGL2	-1.22203	MRPL12	1.50325	KRT23	-2.86234
EIF3M	1.04	CDKN1A	-1.13	ZSWIM1	2.17	NDUFAF1	-1.36	KRTAP11-1	2.96	GIMAP8	-1.29	GMPPB	2.36555	ELAVL3	-3.21521	WLS	1.25003	C16orf59	-1.88021	TAS2R39	2.86259	IL1RN	-2.30185	RPLP0	1.61821	ACSL3	-1.3892	TMPRSS9	2.77763	UBE2T	-1.99125	LTBP3	2.26762	IDO1	-5.07679	COX15	1.45659	PDZD8	-1.07817	MYL6B	2.21256	FOXO3	-1.31701
MRPL22	1.62	DENND5A	-1.2	AQP10	3.9	POC1A	-1.95	TOMM7	1.1	CARD16	-1.69	ESYT2	1.09797	LDLRAD3	-2.84566	GLT6D1	1.64893	STOML2	-1.07482	PCDHGA6	2.93187	PLSCR1	-2.90558	RPS21	1.36475	TNFSF13B	-1.53063	ARHGEF40	1.43653	CASP7	-1.57362	MAP4K1	1.33407	ANXA2	-1.73706	AGPS	1.13034	LOC100129034	-1.16119	HJURP	3.39804	GNAQ	-1.78789
HNRNPA3	1.34	NFE2	-1.09	DOK3	1.76	MIF	-1.17	HAGH	1.04	ANKFY1	-1.19	COQ6	2.13934	HPN	-3.80274	STAC	1.07918	C1QA	-1.37334	LRPPRC	1.41368	MEP1B	-1.75483	MCAT	1.84434	TMEM55A	-1.1993	PKP2	2.33999	GLDC	-3.78696	GTPBP3	1.44213	NBN	-1.64641	PFKP	1.23655	CXCL6	-1.09623	RAD51	3.13857	LOC283588	-1.53429
ATP5A1	1.13	ADGRE5	-1.18	NRIP3	2.53	MRPL17	-1.16	ZNF827	1.08	RNASE2	-2.29	GET4	2.47201	BCL9	-2.50437	SFTPD	1.80776	GPR84	-1.66799	SLC37A3	2.89443	RSPH9	-2.47027	PPIA	1.63186	SLC25A37	-1.53992	ICAM3	1.07727	CLEC5A	-2.7447	PYROXD2	2.10456	WARS	-2.11871	FAM98A	2.27304	PPP1R12B	-1.10527	IGLL3P///GUSBP11///IGLL1	2.13275	PIK3CD	-1.1645
TUFM	1.03	TOR1B	-1.94	SSBP3	1.01	FANCG	-1.63	LRRN3	1.37	DDIT3	-1.47	GPATCH4	1.57078	APOC3	-3.36607	TMEM231	1.27737	TNFRSF13B	-2.12635	SPRY4	3.05474	ATF5	-1.66364	PDCD1	2.0154	GNB4	-1.41362	RAB3IL1	2.85203	SLC35A5	-1.13963	WDR54	1.56972	IDO1	-4.54435	CISD1	1.18178	PTGDR	-1.74714	DENND1B	1.57735	LOC101928893	-2.84238
POLR1C	1.1	FCGR3A	-1.07	AGXT	4.02	PDIA3	-1.08	GAMT	2.86	CTSD	-1.58	PTTG1	2.39446	NELL1	-2.54522	PRRT2	1.2251	CARD17	-1.75095	BMS1	1.18216	VEGFB	-2.63142	MRPL55	1.1109	STOM	-1.12476	BICD2	1.79004	MICB	-1.00182	TRAF1	1.32027	GPR141	-3.01738	SPCS3	1.77936	RASSF2	-1.13876	NCAPH	2.91071	PTGER4	-1.47953
GMPS	1.45	C15orf39	-1.28	OR2W3	2.47	HAVCR2	-1.17	GYPC	1.1	SMCO4	-1.44	MRPL20	1.42744	KCNG4	-4.1303	DHRS2	1.00396	H2AFX	-1.49512	LBX2	2.46349	QSOX1	-1.37228	CLYBL	2.12331	HORMAD1	-2.44423	OSBP2	3.37792	AIM2	-1.70664	BDKRB2	1.98286	CARD16	-2.43109	EME1	1.50567	UNKL	-1.119	ANKHD1	1.4552	PYGL	-1.57737
TXNDC11	1.94	HIST2H2AC	-1.5	OSBPL6	1.55	RARS	-1.17	SLC46A2	1.65	SRGAP2	-1.53	KRT10	1.24443	CPLX1	-2.85184	VAPA	1.08007	MT1A	-1.31945	DDX18	1.31249	TOP1	-2.20156	SNORD83B	1.36542	PHF11	-1.18119	PMEPA1	1.51381	BAMBI	-2.80269	ZNF827	2.48174	CASP1	-1.73706	CKS1B	2.02824	KIAA0232	-1.06775	EAF2	2.71472	ISL2	-1.74498
CCND2	1.38	TLR5	-1.18	NBEA	2.24	SRP19	-1.59	TSPAN5	1.26	FFAR2	-1.68	BCKDHA	1.33687	HEXDC	-1.88135	SPICE1	2.28868	TROAP	-1.70714	PRSS27	3.01973	PDIA3P1	-2.52379	SLC35F2	2.58993	P2RY12	-1.31289	TMEM86B	1.33586	SAP30	-1.07268	OBFC1	1.86791	OAS1	-2.83542	WDR5	1.81637	NMT2	-1.26833	CDKN3	3.63575	ZBTB34	-1.4558
ALYREF	1.57	APOL2	-1.21	PROS1	3.07	RPS15	-2.13	SLC4A1	1.86	C1QA	-2.27	EPM2AIP1	1.20932	KLF15	-1.89714	GNA14	1.73988	OAS2	-1.86179	CLIP3	2.59779	EPB41L4B	-3.39155	TCTEX1D2	1.6768	MEFV	-1.74534	HLA-DRB4	1.23892	BIRC5	-2.27469	SNORA70B	1.94961	ISG20	-1.86763	CBX5	1.77668	TMOD2	-1.5593	TRAPPC3	1.14736	FCGRT	-1.48743
LSM5	1.71	CD300LF	-1.51	TUBB2A	2.43	LMAN2	-1.23	TGM2	1.18	HCP5	-1.14	TYMS	3.39591	FAM234B	-1.61608	PLEKHA1	1.13991	MAFA	-1.18282	LARP6	3.47166	CACYBP	-2.89692	SLC25A4	1.73975	PCGF5	-1.64932	OR4D6	2.05801	TIMELESS	-1.70563	LYRM7	1.26219	MX2	-2.06885	IFI27L1	1.67149	TET2	-1.13549	CENPM	2.75188	DAPK2	-1.60287
RPL29	1.01	IGF2BP2	-1.45	WASH1	1.23	MRPS11	-1.02	HAGHL	1.22	C1orf162	-1.18	SUMO2	1.30965	VTI1B	-1.43704	RPS23	1.01169	MTG1	-1.01643	PHLPP2	2.99097	HELZ2	-1.98356	CCDC167	1.75878	F11R	-1.89794	ITGB5	1.61583	STMN1	-1.80198	PP7080	2.21317	NFIL3	-2.06125	PSMC3	1.58193	CCNG2	-1.45093	SDHA	1.20026	RGL2	-1.48115
ANAPC1	1.33	RERE	-1.1	ATP2B2	2.05	MESP1	-5.27	ADHFE1	1.5	AFF1	-1.14	KCNJ16	2.48493	THSD1	-3.00584	MAP3K4	1.52218	RAB30	-1.6573	BDH1	2.50513	DYNLT1	-1.65077	ZNF275	1.13594	PLAUR	-1.51545	WASH7P	1.45952	TMEM208	-1.13488	TCF7	3.08648	SPPL2A	-1.5331	HYPK///SERF2	1.0809	SEMA3C	-1.54649	LNPEP	1.04716	TMEM164	-1.52714
PTTG1	4.33	FOSL2	-1.37	CBLN4	1.41	SPATS2L	-1.9	FGFBP2	1.05	RNASE1	-6.51	WFS1	3.07548	IL1R1	-2.17776	MRC2	1.1891	SLC2A5	-1.68976	RPL18A	1.33452	APOL2	-1.8282	MPP6	2.03401	OAS1	-1.5346	DPM2	1.349	ACOT13	-1.13953	RPS18	1.32533	MT1E	-1.97959	FBXO5	2.16558	PACSIN2	-1.1117	DHFR	2.3888	FAM126B	-1.17668
EXOSC7	1.38	SPI1	-1.17	SLCO1B3	2.18	UTP11	-1.23	IL16	1.05	MAFB	-2.56	CDH11	2.55112	TSC22D3	-1.7209	PRR14L	2.25994	BCL2L11	-1.55315	TOX2	2.09913	VN1R2	-3.56239	TMPO	1.58035	CCL3L1	-2.14822	KRT1	3.43003	ACVRL1	-2.32901	FBXW9	1.04249	SNTB1	-1.91389	SDHA	1.04948	GATAD2B	-1.12384	PALD1	2.21762	SUPT20H	-1.14001
NUDT1	1.57	PLSCR1	-1.81	LTBP2	2.24	NSDHL	-1.39	DPP4	1.34	CDH23	-1.54	TMEM201	2.6077	TRMT2A	-3.41296	SPP1	1.6156	GTSF1	-1.45722	EPHA4	2.89803	PARP12	-2.23055	TARBP2	1.65615	TNFRSF10B	-1.55808	RFX5	1.58614	ACP2	-1.44681	PPP1R13B	2.46352	HSPA6	-1.78296	CCHCR1	1.03018	CD1E	-1.72571	PDS5A	1.50822	TIAM2	-1.61554
FBXO5	1.99	TXNIP	-1.07	MYBPH	2.94	PSMA4	-1.38	OCIAD2	3.49	EXOC3L1	-2.53	CCNE1	3.27032	TNFSF13B	-2.24412	RIPPLY2	1.33283	ACOT7	-1.37958	NOX4	2.46411	GRN	-1.9296	CD27	2.33284	CDKN2D	-1.26328	SCGN	2.76302	MZB1	-2.4342	MFHAS1	1.33426	GRN	-1.79787	UBE2K	1.01336	NHSL2	-1.17715	CCDC51	1.18547	AMIGO1	-1.36678
GNG7	1.53	CEBPD	-1.1	VENTX	1.84	TXNDC17	-1.31	ATXN1	1.6	TLR4	-1.67	FUT6	2.52199	IL24	-3.13394	CD1E	1.27095	HIST2H2AA3	-1.46449	GSTM2P1	2.86153	SRGAP2	-2.29634	FEN1	1.36872	CLDN23	-1.93338	FAM83A-AS1	4.3623	C17orf53	-1.87898	ZNF398	1.00947	APOBEC3F	-1.65689	BRCA2	1.33743	KLF7	-1.17154	STAP2	1.3673	LHX4-AS1	-1.0426
WDR18	1.17	NOD2	-1.2	DBNDD1	1.05	IFI27	-2.7	MAGED1	1.22	MCEMP1	-1.83	SKP2	2.24228	HAAO	-2.14864	PCMTD2	1.44703	PHGDH	-1.60991	REEP6	2.3731	PATL1	-1.07119	ITM2A	1.11738	GCH1	-1.60193	CCER1	1.37622	HMMR	-3.58492	RPLP0	1.42315	TNFSF13B	-2.17917	PNO1	1.51371	ZER1	-1.71051	CALR	1.56041	CPNE2	-1.20379
ADSL	1.1	ADCY4	-1.32	NTRK3	4.13	CYB5R2	-5.49	FECH	1.73	TOR1B	-3.4	MTFP1	2.7815	FCGR3B	-2.74731	BACE1	1.19412	SPSB1	-1.18207	DMKN	2.61141	KRT75	-2.1549	EBNA1BP2	1.1112	CFB	-1.44928	NT5E	1.87052	PARK7	-1.22207	ALPL	2.11385	C3orf38	-1.49296	NDUFA9	1.16311	ARHGEF12	-2.293	UBE3C	1.59382	MAP2K3	-1.90221
COQ3	6.39	EXOC3L1	-1.53	KRT23	2.68	TRIP13	-6.43	RPL31	1.02	HAVCR2	-1.27	NIT2	1.56084	PREX1	-1.16316	CAPN5	1.24172	MTHFD1	-1.26193	RCN1	2.61033	GTPBP2	-1.51356	RPL3	1.27107	ST8SIA4	-1.32127	MAP7	2.53253	OAS1	-1.80164	BEND7	1.91589	BRSK1	-2.2769	PSMD14	1.38867	LTBP2	-1.45282	PNO1	1.63805	SESN1	-1.05374
SEC61B	1.53	PLEKHO2	-1.24	CFAP45	3.33	MPV17L2	-1.13	FAM210B	1.22	PALM2-AKAP2	-3.86	SMPDL3B	2.311	TOMM70	-1.9944	MARCH8	1.64004	HIST1H2AE	-1.67474	RPL12	1.2861	STOML1	-1.52917	LAMA5	1.96529	MAP2K3	-1.44338	NR1D1	1.51769	FRMD3	-1.70682	FAM168B	1.73892	RNASE2	-2.17005	MCM6	1.97609	FAM210B	-2.78179	PARPBP	2.83883	ABCC5	-1.14682
SRSF6	1.08	C5AR2	-1.31	WDR24	1.09	PSMA2	-1.49	BRICD5	1.78	DUSP19	-1.03	ARHGEF39	2.36373	MOSPD3	-2.81494	ADAMTS4	1.60789	COG7	-1.01712	HAUS3	2.28712	LHFPL2	-1.62461	SPDL1	2.02351	OAS2	-1.5958	PROS1	2.43715	GOSR2	-1.11096	TSEN2	1.19577	GBP1P1	-3.34427	KLHDC10	1.161	RNF11	-1.04657	PSMA3	1.27355	HSPBAP1	-1.23703
PPIB	1.45	TNFAIP2	-1.1	SLC25A24	4.1	ATPAF1	-1.01	OBSCN	3.94	STAP1	-2.79	CPSF4	1.03792	DUSP6	-1.97197	MIR99AHG	1.18013	FAM69B	-1.28685	EYA4	2.73711	RAB24	-1.76118	ABCB9	2.69126	GPBP1	-1.13282	SRPK2	1.04468	HESX1	-3.704	IZUMO4	1.40469	CHMP5	-2.51548	FANCI	2.22031	FAM101B	-1.21665	UHRF1BP1	1.08784	RGS14	-1.0417
HYI	1.79	C5	-1.4	KAT2B	1.28	ZNF706	-1.21	CD1C	3.15	TMEM62	-1.49	RPL36	2.74216	ARHGAP17	-1.49564	CAMK1D	1.27429	DERL3	-1.70527	PSG8	2.63797	OR52K2	-2.68355	ALG14	2.16317	HPSE	-1.44443	SCARNA12	1.45986	HBEGF	-2.06471	PBX4	1.10213	UBE2L6	-1.87338	NUS1	1.56779	HVCN1	-1.06118	GALE	1.11923	ITGB8	-1.44164
EXOSC8	1.65	TMEM268	-2.15	TCTA	1.22	ZWILCH	-5.89	CCDC136	2.65	HAUS4	-1.24	KRI1	1.26502	FAM107A	-2.8841	VGLL3	1.05733	BIK	-1.35137	TTR	3.42148	OR4C16	-1.66484	PTTG1	1.67833	CEACAM1	-1.97035	DNAJB2	1.2487	C1orf112	-1.71175	TRABD2A	2.82245	TRIM21	-1.5374	C1QB	2.68266	RAB11FIP1	-1.55174	HIPK2	1.35353	MFSD8	-1.12497
PMM2	1.34	HSPA1B	-1.43	ACOX1	2.16	KDELR2	-1.85	NCR3	1.14	PATL1	-1.27	FEN1	2.18756	PPBP	-3.01325	DPF1	1.3932	OIP5	-2.2333	LAT	2.93866	GBP3	-3.22064	SLC25A4	2.39288	CASP1	-1.02576	UBB	1.01734	SAR1B	-1.71923	SGK223	1.31445	CES1	-2.7264	DEPDC1B	2.7617	GYPC	-2.00868	POLQ	2.17516	RALGPS1	-1.15913
CDCA3	6.39	ZDHHC18	-1.02	PBX1	2.47	MT1F	-1.25	PTGDR2	2.03	NEU1	-1.12	DARS	1.16309	KRT71	-3.43783	ADGRG2	1.02862	UQCC2	-1.36178	TOP2B	1.41986	TSPAN10	-2.37222	B4GAT1	1.7129	TIMP2	-1.00206	MIR877	1.23832	FAM72D	-2.19029	SGSM2	1.19869	LAMP3	-3.11562	KIF18B	3.0221	LOC254896///TNFRSF10C	-1.55891	CCNYL1	1.31722	SLC26A11	-1.14132
ARL1	1.33	IFI6	-1.18	CBX3	1.61	UTP4	-1.03	PPIE	1.29	GRIN3A	-6.18	MRFAP1L1	2.45729	FCGR2A	-1.91915	IGFBP5	1.02947	FEN1	-1.3308	ATP6V0E2	1.56673	DECR1	-1.2014	CTPS1	1.6935	CACNA1A	-1.75297	SEMA6B	1.83583	RNASEH2A	-1.33848	TSEN54	1.53943	MTHFD2	-2.19754	PMVK	1.16757	ZNF540	-1.52315	ZBP1	2.28332	SPEF2	-1.04818
PUS1	1.06	RAB11FIP1	-1.11	PNPLA7	1.35	CLN6	-1.05	KIAA1324	1.57	ZNF366	-6.11	ANGPTL6	2.41897	RAB11FIP1	-1.72781	DAW1	1.02116	PDIA3P1	-1.24974	MTCL1	2.36602	C1QL2	-3.11761	ZNF343	1.40726	PACSIN2	-1.0873	MCHR1	1.38021	TCF19	-1.92269	EPHA1	1.23007	PNPT1	-2.06477	EIF2S1	1.20482	OR2W3	-3.58092	DFFA	1.60365	ATG16L2	-1.81278
C11orf80	5.63	FAM129A	-1.12	LIPJ	3.25	FOXRED1	-1.09	CD28	1.25	PHACTR2	-1.41	CD8B	2.97304	MEFV	-2.57104	SNCA	2.85181	EPDR1	-1.15769	RAB42	2.82266	ARHGAP17	-1.29126	RPL13	1.80832	LILRA5	-1.23917	MAPRE3	1.08781	CLIC4	-1.58782	SLC9A7	1.11848	PANK2	-1.43373	CD164	1.41402	GATA1	-1.32092	PCNA	2.04829	LYPLAL1	-1.08556
CXCR3	3.25	LILRA2	-1.43	ZMYND10	1.24	TIMELESS	-2.04	SNRPN	1.29	C18orf25	-4	ZNF789	2.50094	RERE	-1.70471	TPM1	1.43499	SPATS2	-1.73045	PTPN14	2.62949	SETX	-1.60256	BCL2L12	1.09298	UNC93B1	-1.34289	BCR	2.05213	TCN1	-1.69158	CARMIL2	2.82525	MCL1	-1.65283	CDC25A	2.84255	FCGRT	-1.27768	MYDGF	3.07871	NUAK2///AKIP1	-1.35784
UTP11	1.23	IFI16	-1.03	PHACTR3	3.98	SNF8	-2.42	ACAD11	3.02	CEBPD	-1.14	PPM1E	2.40024	EPHX3	-1.76686	KRT1	2.77697	PKM	-1.11299	JAM2	2.46985	FA2H	-2.67101	OCIAD2	1.11141	MAP2K3	-1.2885	COL6A4P2	1.78133	NDUFB7	-1.13611	CYFIP2	1.19158	C3AR1	-2.63036	BUB1B	3.39684	MFSD8	-1.12361	FNDC3B	1.73494	LPGAT1	-1.13314
MRPS14	1.33	ELF1	-1.03	GAB2	3.06	AURKA	-5.5	VWCE	1.4	HIST2H4A	-2.9	TYMSOS	3.23254	SNN	-1.87216	CERS1	1.5042	TRIP13	-2.52562	GLS	1.3791	RRAGD	-1.70436	SHMT1	1.2089	MMP21	-1.49398	FAM83F	1.42549	APIP	-1.74147	NAT6	1.89028	MRPL44	-1.52463	CENPF	2.79408	NR3C1	-1.02394	BRCA2	1.64267	KLHL2	-1.44252
ASXL1	1.13	ABCA1	-1.42	CPA4	3.64	VOPP1	-1.06	TOX2	3.32	PKD2L1	-6.28	C12orf57	1.65133	HIST2H2AB	-2.8583	TBC1D4	1.42332	TYMSOS	-1.96621	C15orf59	2.10408	FXYD6	-2.40504	VPREB3	1.52246	PKD2L1	-2.17034	MPP1	1.35843	TPX2	-1.92212	NR3C2	2.1976	CD38	-2.57943	SKA3	2.00245	NSUN7	-1.76993	NRAS	1.848	NT5E	-1.44924
TIMELESS	1.5	MTNR1A	-2.97	PTGFRN	2.75	IARS	-1.42	CXXC5	1.07	PML	-5.09	CDH16	2.34809	WWP2	-2.18574	DCAF4L1	1.0468	CADM1	-1.97686	CMTM1	2.94603	ABTB2	-2.94517	TXNDC5	2.26094	TMOD2	-1.21227	PNPLA7	1.36253	SOCS1	-2.05927	GNA12	1.28937	LILRA6	-1.85351	MRPL16	1.01424	NDE1	-1.04853	TOR3A	1.5794	NHSL2	-1.5952
UTP4	1.22	LHFPL2	-1.28	KRT18	1.44	PPIH	-1.31	HSF2	2.14	ETV6	-1.14	SLC25A4	2.5801	FYB	-3.17021	SPRYD3	1.72386	ALDH4A1	-1.02227	MRI1	1.53816	LGALS8	-1.30498	ARMC5	1.82487	LPCAT2	-1.38759	CXCL16	1.76578	DNAJB11	-1.24115	CD3D	1.40204	HAVCR2	-1.59471	ELL2	2.51993	MARCH8	-1.89885	PTTG1	2.86661	GUCD1	-1.28147
DARS	1.05	MIIP	-1.28	SNX22	4.26	UQCRFS1	-1.12	ENO3	1.36	SP140	-1.38	ALG14	2.86567	PALB2	-2.11769	MAP3K7CL	1.16801	WDR34	-1.57081	COMMD5	2.4283	ZNFX1	-1.76537	PEBP1	1.19274	C3orf58	-1.09902	PXMP4	1.70584	PARP11	-1.45538	DPEP3	2.62151	KIAA0895L	-4.2032	CHST12	1.48843	KRT23	-2.55488	TLR7	1.34994	PPM1H	-1.30052
NELFCD	1.01	RAB20	-1.48	PPM1L	2.53	STT3A	-2.01	GAL3ST4	2.63	TNFAIP3	-1.48	RCC1	2.59876	CBX3	-2.01135	EYA4	1.19172	SEC11C	-1.47817	ELAC1	2.46798	PGPEP1	-2.68194	POMT1	1.69148	DDX58	-1.89023	ZXDC	1.00095	MRPS17	-1.03982	CD8B	1.66033	FXYD6	-3.33206	TRIP13	3.10957	DAPK2	-1.40548	RPEL1///RPE	1.30305	FBLN5	-1.77666
MRPS24	1.35	EIF4EBP3	-1.68	PRR14L	2.28	CCT8	-1.06	PPP2R3B	1.22	LGALS8	-1.46	FAM57A	2.21439	KIRREL3	-2.48038	HSD11B2	1.62704	CCDC167	-1.04593	C11orf1	2.11778	CCBE1	-1.65918	MAGED1	1.28738	MOB3C	-1.17841	LINC01235	1.51756	MANF	-1.54351	RSU1	1.10943	SLA	-1.58529	KPNA2	1.83311	OLFM1	-1.33957	CENPN	2.54206	CD200	-1.61149
ADA	1.26	BATF3	-1.44	SORCS3	4.52	CMC2	-1.33	SPTB	1.31	GTPBP2	-1.46	GRIA3	2.53391	PLTP	-2.38973	NTF3	1.41252	KY	-1.19109	HDAC7	2.96534	SDSL	-2.11889	VARS	2.17241	FAR2	-1.4785	DIO3OS	1.9584	MYL6B	-1.11799	GPR183	1.45715	CHMP5	-2.35745	LGALS3BP	2.51998	MICALCL	-1.78671	GMNN	2.49468	HAL	-1.92136
CMSS1	6.05	LTB4R	-1.15	LIN28A	3.22	RNF213	-3.29	XCL1	2.21	CEACAM3	-1.61	DLX4	2.4369	CHKA	-2.05037	SOST	1.45967	MAPKAPK2	-1.13866	PANX3	2.86629	CASP5	-3.42688	ASNS	1.27066	LILRA6	-1.87796	HOXC10	2.1777	DONSON	-2.17163	WDR60	1.64856	HINT3	-2.60336	NTMT1	1.22072	THBD	-2.51456	BMS1P20	4.0032	XKR8	-1.06968
KNTC1	1.45	ACTA2	-1.06	CNTNAP3	3.7	PLAC8	-1.33	COL6A2	1.22	NADK	-1.09	NDC1	2.99861	VSIG2	-3.01232	ZNF300	1.16183	CDCA3	-2.14787	SYNDIG1	2.75954	FIGLA	-2.15827	WDR92	1.38297	GIMAP4	-1.03311	FCRLA	1.14606	NRAS	-1.96799	LIME1	1.48429	ADM	-2.20244	NDUFV2	1.0988	C2orf68	-1.02307	SHC1	1.16333	CXCL6	-1.27913
DDX1	1.11	CCNA1	-3.83	DYRK1B	1.08	GNL2	-1.27	CMTM2	1.03	TRIM6	-5.21	EMC4	1.0012	GALNT6	-1.57111	PTHLH	1.00019	ATF3	-1.87737	EBAG9	2.94009	AKIRIN2	-1.25549	TUBGCP5	1.03194	PDZD11	-1.36153	MYO3B	1.32038	EXO1	-2.96348	SLC27A5	1.76136	APOBEC3F	-1.77123	C6orf106	1.01358	FBXO9	-1.3737	GLRX3	1.05794	CCNY	-1.05923
ICOS	1.83	MXD1	-1.63	GLYATL3	1.83	TRIB1	-1.54	B4GAT1	1.38	CCDC71L	-1.58	TRIP13	3.99807	PARP9	-2.70648	PLLP	1.22523	NUSAP1	-1.59965	GPHB5	2.99756	MLKL	-1.73665	RRM1	1.13171	BICD2	-1.50548	RELL1	1.15679	APOBEC3H	-1.68032	JMJD7-PLA2G4B	1.07573	CDKN1A	-2.00238	MTFR2	2.61997	SULF2	-1.78791	C1orf112	1.47129	DDX5	-1.01034
NDUFV2	1.06	AKIRIN2	-1.14	CHSY3	3.35	TACO1	-1.01	ZMYND10	1.58	SLC16A3	-1.53	MAP4K1	2.69449	BID	-1.37542	B3GAT1	1.05639	LAS1L	-1.03259	CALCA	2.79044	ANKRD33	-1.79142	CBR3	1.28737	GAB2	-1.41813	LOC101927690	1.57034	STRN	-1.67922	TTC3	1.15579	SLC27A3	-1.82582	GOSR2	1.58593	OPTN	-1.41567	SAR1B	2.12508	SLC25A39	-2.71039
ACOT7	1.5	RGL1	-1.81	HOXA7	1.35	NME2	-1.38	FAM216A	1.25	PARP11	-3.69	FBL	1.44335	ARAP2	-1.25278	SERTAD4	1.39154	PRICKLE1	-1.27484	SRSF5	1.21402	NOP9	-1.49368	ATP8B2	1.30333	SAMD9L	-1.37278	SLC48A1	1.18266	SNX12	-1.5878	GGA2	1.22613	TANK	-1.63405	PAICS	2.32888	CCNJL	-2.04402	KIF4A	3.25798	ADIPOR1	-1.99837
CDCA4	1.81	SIGLEC1	-1.57	NEURL1	2.82	MAGED1	-1.37	EPN2	1.16	IL1B	-1.46	HMBS	1.93792	GLRA1	-2.75163	CREB5	1.39718	IFI6	-1.45024	AGMAT	2.98021	FGFBP3	-3.07363	SLC38A1	1.06203	ATF3	-2.03912	KIAA0226L	1.27119	MRPS18A	-1.20763	LCK	1.39946	HIST1H4E	-2.47484	DDRGK1	1.14722	TESC	-2.3066	TXNDC11	2.42615	STAT6	-1.08996
LSM7	1.54	FKBP15	-1.1	GNRH1	1.74	CADM1	-6.06	CD7	1.21	AKIRIN2	-1.83	CLIP3	2.30186	PAEP	-2.09316	FBN1	1.2748	FITM2	-1.1315	TACR1	3.02252	IFI6	-2.56762	BYSL	1.63382	OSGIN2	-1.23916	HNRNPKP3	1.63892	PSEN2	-1.70029	ANKZF1	1.18305	PSEN2	-2.37084	YARS	1.01243	DOCK5	-1.54978	CDCA5	3.24712	SSH2	-1.32719
SND1	1.05	AP5B1	-1.67	MAX	1.31	PALM2-AKAP2	-2.55	RAP1GAP	1.94	CCDC97	-1.01	HIRIP3	1.69925	UBE2H	-1.62578	IRS4	1.05064	IL37	-1.13454	GPX2	2.74614	HMOX1	-1.72386	POLR1B	1.19508	FUT4	-1.18979	GPR162	1.82	MS4A4A	-3.13027	EDAR	1.57232	COA6	-2.35013	RALA	1.17244	PIP4K2A	-2.11319	PDIA4	2.56982	LOC439911	-1.45788
PYCRL	1.47	SELL	-1.06	HPS1	1.31	CCRL2	-1.5	RPL17	1.04	IRF1	-1.09	MRPL55	1.63451	ATG3	-1.76467	CACNA2D3	1.75554	SERPING1	-2.13267	TCTN1	1.95303	FYB	-3.43283	OBFC1	1.28897	LILRA5	-1.64547	LY6G5B	1.45717	MYDGF	-1.60155	FAM159A	1.05069	ZNF702P	-3.53511	UBAP2	1.12718	EPOR	-1.07958	APOM	1.27198	UBBP2	-1.56286
RARS	1.21	TCN1	-1.17	FAM24B	1.16	DRG1	-1.11	LRFN3	1.54	NINJ1	-1.06	ANAPC1	1.48502	GALNS	-1.62228	ANKRD29	1.09921	MRPL16	-1.12557	KRTAP21-1	2.8046	SLX1A	-1.28439	NPM3	1.41329	SP100	-1.40225	ALDOA	1.95464	SAPCD2	-1.87575	PABPC4	1.05171	MARCKS	-1.64289	COA7	1.06407	ABHD5	-1.23113	CLPB	1.55833	PLXNC1	-1.47019
VARS	1.85	SESTD1	-1.03	BBOF1	2.4	SCO1	-1.13	TAS2R8	3.07	CHMP5	-1.84	MRPS24	1.49092	PHC1	-1.96675	TPD52L3	1.50421	LGMN	-1.07816	RPL27A	1.16185	BOK	-1.58532	SNORA70B	1.75205	ARL5B	-1.4881	MYBPH	1.8372	HNRNPA1	-2.26097	MFGE8	1.83141	ACSL3	-1.65419	WDHD1	2.07374	STRADB	-2.62804	PROSER1	1.02176	LOC200772	-1.27251
BCL2L12	1.44	HBD	-1.4	FAM71F2	4.01	APOBEC3F	-1.69	ACO1	1.54	TYMP	-1.03	PC	2.36663	GKN2	-2.75641	RNF14	1.11102	DNAJC3	-1.68578	CNTNAP4	2.65674	NFKBIB	-1.30868	CCNF	1.86029	ADGRG3	-1.46302	HBE1	2.95833	MCAT	-1.37126	ALDOB	1.1778	CREG1	-1.58135	MRPL19	1.36764	RAB37	-1.06483	CBWD6///CBWD3///CBWD5///CBWD2///CBWD1	1.51173	SLC8A1	-1.46969
CSTF2	1.12	FGR	-1.08	METTL16	2.19	VAMP5	-1.47	GPR146	1.11	MSRB2	-1.07	CDCA8	2.53063	IGF2BP1	-1.9456	SORBS2	1.09031	EAF2	-1.604	OLFM1	3.72911	FAM46A	-1.77819	DONSON	1.75704	LGALS8	-1.07767	MID2	1.01837	PRC1	-1.9858	ITM2A	1.32088	JAK2	-2.44565	MAPK6	1.27099	SMIM24	-2.20272	STIL	2.78259	GAB3	-1.04536
RNGTT	1.39	HLX	-1.13	RGR	4.3	TIPIN	-5.3	ISYNA1	1.09	HMOX1	-1.22	AIPL1	2.26066	KIR3DL1	-2.60241	PLPP2	1.32196	SLC1A4	-1.03104	MYH6	2.72822	TMEM199	-1.27551	SNORA26	1.09615	LGALS9	-1.60194	G6PC	2.33162	PPP2R1B	-1.66983	RPL10A	1.50769	TMEM255A	-2.51043	CCNYL1	1.25131	ZBTB34	-1.1445	ALYREF	2.07215	KLHL24	-1.01202
CANX	1.33	MAK	-3.37	UBR3	1.45	ALG3	-1.1	SNCA	1.21	NAT8B	-2.37	FANCD2	2.02528	OTP	-1.1527	HIPK3	1.14065	OPA3	-1.10326	PDPN	2.24999	TSR1	-2.67171	RANBP1	1.23195	ITM2B	-1.05166	DPEP3	1.77025	FOXM1	-1.93991	RAPGEF6	1.13415	CMTR1	-2.10104	PSEN2	1.00278	LAMP2	-1.57705	PSAT1	2.57966	MS4A1	-1.36803
RPL27	1.63	SDSL	-1.43	TRPC4AP	1.11	UQCC2	-2.87	MICAL2	1.62	RAB8A	-1.09	APITD1-CORT	1.72202	HTR3A	-2.2622	DNAJC12	1.05013	ISG20	-1.03881	KATNAL1	2.70721	PIP4K2C	-1.40741	HOOK1	1.77749	CMTM6	-1.00615	GUK1	1.20488	UBFD1	-1.7773	KIAA1147	1.19626	PARP14	-1.9841	E2F7	3.21103	EEPD1	-1.06092	KIF18B	3.36111	OSBPL2	-1.09676
MRPS12	1.05	HCAR2	-1.25	GABRB2	4.42	USP18	-2.66	NSMF	3.04	MTHFD2	-3.24	ENO3	2.56162	SLC43A3	-1.44089	ARAP3	1.13925	ARFGEF2	-1.30189	TMEM177	1.58283	ANXA3	-3.69534	UNG	1.22644	SLC31A2	-1.20767	NOXA1	1.00052	HARS	-1.12685	NMT2	2.31709	MOB3C	-1.62416	PSMG1	1.69481	SLC6A8	-3.24664	UBFD1	1.15104	RAB11FIP1	-1.91072
TMEM208	1.79	CEACAM3	-1.51	ACTL8	2.36	RAB30	-5.7	ST6GALNAC4	1.06	PSMA4	-1.06	RNFT2	2.70284	CBS	-2.43116	ROR1	1.05108	NT5DC2	-1.47851	HTRA1	3.64441	IFIT5	-2.27357	BAIAP2L2	1.31253	CHMP5	-1.35079	RNF44	1.02667	SPCS3	-2.30406	RFX2	2.84739	ASPRV1	-3.02664	CREB3	1.02029	PBX1	-1.74235	COX17	1.13929	NMT2	-1.49346
ALKBH7	1.37	ACSL1	-1.18	TEX28	2.38	EIF2B2	-1.14	PNPLA7	1.38	IGF2BP3	-4.73	TOMM22	1.07356	CXorf21	-3.86416	PPFIBP1	1.41313	HSP90B1	-1.20408	PCDH19	2.70405	ELF2	-1.96029	GADD45GIP1	1.76599	EXOC3L1	-2.23107	KIRREL3-AS2	1.15147	C1GALT1C1	-1.45665	LCK	1.23122	TOP1	-1.27482	SIGLEC1	3.22082	MEGF6	-1.31443	FBXO31	2.13738	NBPF1	-1.248
OXNAD1	4.51	GRINA	-1.21	TRIM9	3.38	ALG8	-1.07	PABPC4	1.46	HESX1	-4.4	MAGED1	2.24874	DOK3	-2.12003	SLC16A13	1.72831	NOC2L	-1.11923	PHOX2A	2.81129	DNAJC28	-1.95733	PDCD2L	1.90908	STX3	-1.30193	CROCCP3	1.24209	TNFRSF17	-3.4167	DGKA	1.93259	TTC21A	-3.45448	MB21D1	1.14726	ACVR2A	-1.00592	SKA3	2.00618	ZNF767P	-1.16673
TMEM256	2.03	KIAA1109	-1.12	ADCY10	2.13	NDUFC1	-1.18	OLIG2	3.66	CD300C	-1.71	PABPC4	1.26645	DPCR1	-2.41378	RYK	1.01561	ZMYM3	-1.10662	SPINK14	2.79753	GLIPR1L2	-2.37296	HADH	1.05031	SPATA31A7	-1.33111	GOLGA8A	1.04046	CHAF1A	-1.824	CD44	1.40198	LGALS8	-1.65192	KIF15	3.16034	CXCL5	-2.09964	CDCA3	2.90833	ZNF44	-1.66717
RPL35	1.24	MAP3K7CL	-1.11	CHI3L1	2.06	ADA	-1.1	TTC13	1.04	SPPL2A	-1.17	ARID1B	2.27533	SPATA2L	-1.4194	NT5E	1.2326	KIF2C	-1.95799	TMEM47	2.71371	ADAR	-1.54136	SLC41A1	1.67872	CASP5	-2.75333	SAMD11	1.31841	VIMP	-1.15613	GOLGA8B	1.44209	MR1	-1.62207	GTF3C6	1.01588	CABP5	-1.31717	GOSR2	1.93771	INPP5A	-1.29536
MRPL39	1.69	LIMK2	-1.15	FAM110D	4.25	CEP55	-4.43	CACNA2D3	3.46	FDXR	-1.45	PLAC8L1	2.40125	TSPAN14	-1.34684	VWCE	2.4426	KIAA0101	-2.48856	CCDC187	3.14423	ACTA2	-1.78846	MTFP1	1.57302	SYNE3	-1.72865	RPS23	1.04212	LMNB1	-1.13522	NPAT	1.30142	C3orf38	-1.61571	DLAT	1.58284	PDZK1IP1	-2.74352	ETFB	1.099	2004-08-01	-1.43637
GMNN	2.95	GIMAP8	-1.07	SATL1	1.54	TARS	-2.24	SNRPD3	1.03	NTNG2	-2	CENPA	3.23708	SIPA1L2	-1.9855	ITPRIPL1	1.36605	SIGLEC16	-1.50887	FAM57A	2.82181	SLC50A1	-1.64909	RRP15	1.01182	SH2D7	-1.64108	PPP1R1B	1.2858	ENPP2	-1.81564	ANKH	1.13291	ZFYVE26	-1.76535	NME7	1.01852	FKBP8	-1.49337	C19orf54	1.17894	HSD17B11	-1.27754
NDUFS8	1.18	GRIN3A	-4.95	MICALCL	2.06	PCNA	-2.73	SGK1	1.13	PSTPIP2	-1.42	ICA1L	2.20339	IRF2	-3.33895	NAP1L1	1.00918	PPIB	-1.28466	BICD1	2.18487	CES1	-3.58725	NCAPH2	1.15138	SAMD4A	-2.04393	KAZN	1.681	LGMN	-1.61682	LBH	1.04939	PARP9	-2.48033	EZH2	2.1576	SH3BGRL2	-2.15524	SKA2	1.95459	ZNF623	-1.09055
SUPT16H	1.07	IFI44	-1.24	CCR3	1.09	ROMO1	-1.9	PASK	1.91	RASGRP3	-5.93	TOX2	2.07129	HMGCS2	-2.48641	LYPD3	1.16445	DENND5B	-1.53413	FXYD2	2.85288	NBN	-1.88982	MEI1	1.74736	TRIM5	-1.34189	CD82	1.05602	TIFA	-1.18735	LDLRAP1	1.54946	MAD2L1BP	-1.27982	DNASE2	1.47006	GUK1	-1.20474	RNASEH1	1.70083	AGTPBP1	-1.16323
MRPS2	1.25	SBNO2	-1.25	PKIG	1.07	SLC44A1	-1.79	IL5RA	3.38	IFIT5	-1.49	PHGDH	3.07039	BCL11B	-2.44234	SLC43A3	1.14731	MTHFD1L	-1.09668	IL23A	2.83595	TMEM268	-1.71733	ST7	1.29685	HK2	-1.12726	TBL1X	1.08621	ELL2	-2.39271	SIRPG	2.77509	GRN	-1.76306	WHSC1	2.12373	ZNF217	-1.08625	NUDC	1.21344	MICALCL	-1.78537
DERL3	5.36	MXI1	-1.35	SPATA17	2.83	GMNN	-4.17	CD79A	1.46	TMEM268	-3.8	HDDC3	1.17985	OR52D1	-2.27351	TACC2	1.06824	MAP4K1	-1.35313	MAD2L1BP	2.81536	DDB2	-1.81399	NCAPD3	1.63682	TRIM5	-1.44889	WDR89	1.73076	ARHGEF39	-1.53738	AXIN2	1.6245	KIF23	-2.44383	IDH2	1.61184	AFAP1-AS1	-1.14795	MESDC2	1.43251	MRVI1	-1.98141
NCAPG	5.3	SCO2	-1.22	RBP4	4.59	GAS6	-2.2	NMT2	2.5	CMC2	-1.2	SUPV3L1	1.51987	TMEM102	-3.42376	CCNT2	1.37242	KCNK12	-1.10067	SLC44A3	2.47479	MAVS	-1.86824	SMYD3	1.11172	PARP11	-1.1432	PASK	1.12238	PDIA5	-2.29484	TNFAIP8L1	1.17917	MSR1	-3.26209	POC1A	1.46238	MIR21///VMP1	-1.05857	CENPW	2.70356	MARCH8	-1.92688
NUSAP1	3.18	ASAH1	-1.2	PHEX	2.88	SNRPF	-1.53	KLRG1	1.97	KDM6A	-1.47	CCDC167	2.22168	ZNF70	-2.52798	PPP1CB	1.05467	PTTG1	-1.53914	TSTD2	2.71846	HIVEP2	-1.21786	RNFT2	1.72611	GRINA	-1.28203	PINK1	1.03877	UCHL1	-2.97036	WDR33	1.04616	LGALS9	-2.07504	DNAJC1	1.02818	FLVCR1	-1.04698	MFSD11	1.08601	CD46	-1.10612
CD3D	1.63	GRN	-1.01	IL1RAP	1.51	TBC1D7	-2.12	FBXO32	2.69	FKBP15	-1.15	ADGRG5	1.56171	CDCP1	-2.87256	RPL21	1.15572	PARP10	-1.40698	KISS1	2.71487	IDH2	-1.30118	SNORD96A	1.38926	KIR3DL2	-1.15652	CR2	1.09426	ABCB9	-2.21728	PCMTD2	1.06768	HIST1H2BD	-2.18993	MRPL15	1.23107	PSMF1	-1.23378	IGLV2-23	3.54862	ZCCHC14	-1.17702
CLPP	1.31	DRC1	-3.98	TBATA	1.03	EPRS	-1.06	APBA2	2.92	RSPH9	-4.09	RAB42	2.35306	UCN3	-2.25916	KLC3	2.13367	EXO1	-1.81556	TAS2R43	2.89176	MRPL16	-1.71405	METTL1	2.13642	OSBPL6	-1.70582	CYP27A1	1.26003	BAK1	-1.72323	TCEA2	2.11708	KIR2DL4	-3.59525	SYNCRIP	1.5037	MKRN1	-1.40419	TTC7A	1.23629	MGAT4A	-1.03979
CXXC5	1.99	MBNL3	-1.58	IGSF3	2.66	ALDH18A1	-1.43	YPEL1	1.06	GAS6	-1.98	SRGAP3	2.094	XIAP	-1.82347	VMO1	1.25367	METTL1	-1.20899	OR10S1	2.78929	PCGF3	-2.20693	HACD3	1.13843	AFF1	-1.16126	ZCCHC18	1.89148	NME1	-1.5719	PABPC3	1.24116	TMEM62	-1.66419	UQCC2	1.43041	CFAP161	-1.09212	GLS	1.81021	FAM117B	-1.11085
CHCHD3	1.08	MCOLN1	-1.13	KCNQ1	2.43	VARS	-1.4	JAKMIP1	2.48	CXorf21	-5.31	EPHA3	2.51451	FZD8	-2.22889	LMNA	1.08596	EZH2	-1.09396	COQ6	2.44206	DDX58	-1.79336	ZWINT	2.92415	EXT1	-1.25761	LSS	1.68435	CCNA2	-2.06463	POMT2	1.52848	MX1	-2.1291	ALG10	1.46881	F2RL1	-2.15631	FANCL	1.16813	SLC46A3	-1.0331
EIF3I	1.06	IFI30	-1.21	ADGRG3	2.2	SNRPA1	-1.22	BDH1	2.6	KYNU	-1.21	C11orf45	2.14731	PAK2	-2.46398	CASS4	1.42343	UBAP2	-1.14135	EIF3E	1.28767	RBMS2	-2.40549	SRM	1.05148	SLFN12	-1.12973	CEP170	1.66924	TRIP13	-2.55525	ESYT2	1.00975	ZNF438	-1.56643	KIF18A	2.05574	TNFRSF10C	-2.10705	KIF15	3.28468	PTEN	-1.18616
NDUFAB1	1.69	MEFV	-3.78	KIAA1324	1.56	KNTC1	-1.37	SMC1A	2.92	TANK	-1.47	FABP2	2.55865	CSF2RB	-2.59141	CTSE	1.36175	CDCA8	-1.2966	HEY1	2.94269	UQCC1	-2.35923	PXMP2	1.33942	ERICH3	-2.91119	ARRB1	1.09144	HIST1H2BF	-1.88754	LRRN3	2.3476	IRF7	-3.13921	RTN4IP1	1.46619	MAP3K7CL	-2.04378	DHCR24	1.65593	SERTAD2	-1.16465
WDR4	1.66	FCGR2A	-1.11	MESP2	1.22	EXOSC3	-1.07	TCF3	1.11	GLRX	-1.38	WNT7B	2.51254	OSBPL8	-1.44687	IL24	1.32173	POLQ	-1.7853	ACTA1	2.52222	MB21D1	-2.52139	UBA5	1.61885	FOXC1	-1.98302	ALDOB	1.75421	ASPM	-2.19947	CAMK1D	1.34431	SLA	-1.67331	CDCA3	2.73785	TCP11L2	-1.35449	RALY-AS1	1.62185	SLC25A37	-2.34459
TXNDC12	1.42	FOS	-1.21	TMOD4	1.55	E2F7	-4.89	LARGE2	1.91	ANXA4	-1.14	CDC20	3.81758	EVI2B	-3.11111	ZNF559	1.08332	AVEN	-1.21978	AMELY	2.77207	DNAH5	-2.04248	DUSP14	1.42555	FPR2	-1.35846	GPR146	1.52463	TXNDC11	-1.53281	MIR124-2HG	1.69576	C5	-2.32529	TUBG1	2.08497	TTC25	-1.88421	DCPS	2.39897	TRERF1	-1.1128
ZWILCH	5.87	CARD16	-1.21	C5AR2	1.03	HELLS	-5.47	MRC2	1.82	CPEB3	-4.69	CHCHD5	1.25456	GDPD4	-2.13779	CXCL5	1.7253	CPNE5	-1.59728	GRK4	2.5416	IRF2	-3.39951	MCM5	1.02831	JAK2	-1.31112	LOC101927362	1.3344	PTPRO	-1.8683	SIRPG	2.68487	BST2	-2.12846	DUSP5	2.4184	FAM13A-AS1	-1.28505	PPA1	1.10993	SSBP2	-1.02608
CALU	1.73	OSBPL5	-1.44	ADAM28	3.04	DCPS	-2.97	TSNARE1	2.1	PLEKHO2	-1.11	CCNB2	3.78478	ILDR2	-2.50438	NOG	1.31385	XAF1	-1.50592	FAU	1.24715	B4GALT5	-1.27822	ASF1B	1.70094	RSAD2	-2.147	MKRN1	1.09743	DHX58	-1.9025	CCDC50	1.15188	IFI30	-1.89525	KIF14	2.93598	DCAF12	-2.29663	TMEM135	1.45371	PRMT2	-1.12477
SPATC1L	1.21	IGSF6	-1.22	SORT1	1.73	POLD2	-1.09	BCKDHB	2.72	H1F0	-2.64	CCDC106	1.9963	OR4C16	-1.76654	HECTD2	1.1009	STAT1	-1.13318	RUNX1T1	2.79598	DNAJC13	-1.32972	RFC5	1.37328	IL18R1	-1.12249	FCER1A	1.85912	GBP1	-1.64543	SNRPN	1.14117	TNFAIP6	-3.20295	SLC39A8	1.46304	PISD	-1.19674	IDE	2.11539	CXCL1	-2.13084
HINT1	1.4	PF4	-1.66	ARAP1	3.92	CDC27	-1.23	CYBRD1	2.09	GBP5	-1.71	SNORD48	1.99531	ZNF485	-1.76485	C5orf34	1.10398	PLSCR1	-1.44274	CCDC110	2.71225	USP54	-2.32448	PSAT1	2.2832	LDHC	-1.71023	OR2A1	1.29086	HRAS	-1.50295	RUNX1-IT1	1.61418	NTNG2	-2.88696	MCM2	2.59718	LRCH4	-1.02518	WHSC1	1.95388	ITSN2	-1.23432
FABP5	3.9	TNS1	-1.92	SLC27A1	4.12	BAMBI	-5.41	DBNDD1	1.17	MT1H	-1.74	IFRD2	1.26599	IDO1	-4.42706	TOM1L1	1.25197	ENTPD1	-1.04572	LGALS4	2.71571	OAS2	-2.50105	DPM3	1.00811	KCNAB1	-1.18492	KEL	2.37633	PSMD6	-1.22033	ADHFE1	1.1652	DRAM1	-1.21661	BCCIP	1.14066	CENPBD1P1	-1.04093	TBC1D7	1.383	FRAT2	-1.69649
ANKHD1	1.31	CCDC71L	-1.09	LRRC36	4.35	DDX39A	-1.06	KRT1	1.5	SLC22A4	-1.32	PHLPP2	2.40771	PJA1	-1.81084	SPRED1	1.51102	GM2A	-1.0289	GPX6	3.03174	MT2A	-2.29586	RPS4X	1.04177	NAIP	-1.45575	SLC46A2	1.30982	JCHAIN	-2.76471	PXMP4	1.59731	ADAP2	-1.66269	LAG3	2.26907	SAP25///LOC100290658///LRCH4	-1.03839	MUC1	1.05222	NCLN	-1.23616
LSM2	1.18	TRIM21	-1.04	TNFSF18	3.53	ATP5G1	-1.38	PTTG1	1.86	TUFT1	-3.18	CENPO	2.29528	GDAP1L1	-2.07994	RARB	1.02577	ABCA1	-1.082	DEFB106B	2.60349	PRR3	-1.74658	THUMPD3	1.13178	GTPBP2	-1.5324	NECAB2	2.3702	RTCA	-1.03369	NOXA1	1.02893	APOL1	-2.64913	GTSE1	2.92503	HAGH	-1.93849	GINS1	3.23281	HRASLS	-2.36024
PDIA4	1.44	RNF19B	-1.79	CDK5R1	1.37	TBCA	-1.22	GNMT	1.02	PI4K2B	-4.73	ZDHHC9	2.16955	ANXA3	-3.66747	INTU	1.01418	TMPRSS3	-1.19596	SLCO4A1	1.83189	SFMBT2	-2.74128	LEO1	1.42901	CD68	-1.59745	TXNDC12	1.36906	RBMY2FP	-1.2851	CD3E	1.35189	OAS2	-2.88398	YKT6	1.42414	LYST	-1.4305	ABCB9	2.27702	ANKH	-1.66035
TMEM258	1.39	GPR141	-1.59	PTPN13	1.57	SGCB	-5.86	CDR2	2.34	JAK2	-5.07	KRTAP26-1	2.41238	KIAA0319L	-2.37168	C19orf33	2.24038	CCL3	-1.11604	TMEM74B	2.5304	CPLX3	-3.09476	IFNLR1	1.671	LOC441455	-1.8614	ABLIM1	1.01334	TAF1B	-1.56346	ENOSF1	1.36724	PATL1	-1.48413	IDE	1.71618	TRIM58	-2.25009	MCFD2	1.62163	ITLN1	-2.16909
PARK7	1.82	SLC2A3	-1.15	CRACR2A	1.72	NPM3	-1.82	TBC1D17	3.27	BATF3	-2.04	HMMR	3.86395	CDC42	-1.01275	NME2	1.06005	FXYD6	-1.43177	SLC25A17	2.61371	CTSL	-2.32111	PEMT	1.66796	LRIF1	-1.41555	CTSE	1.27839	EEF1B2	-1.57554	PTPRK	1.67928	TRMT1L	-1.22923	RPEL1///RPE	1.18221	SPARC	-1.39843	NDUFAF1	1.23152	ZNF217	-1.10066
GMDS	1.01	SLC6A12	-1.13	VASH1	1.09	SCFD1	-1.12	ANPEP	1.02	CTSZ	-1.01	HSD17B8	1.96044	SOX7	-3.13772	AOC2	1.27823	C12orf45	-1.10814	LARP1B	2.34375	CLCN1	-2.82173	ANKRD16	1.55326	PMAIP1	-1.56229	TPPP3	1.93669	FAM64A	-1.95405	TCF3	1.52777	TLE4	-1.49332	SAR1B	1.83526	ZDHHC18	-1.40129	DNAJC30	1.08011	TMEM55A	-1.23056
GARS	1.07	TANK	-1.07	LINC00334	3.13	UCHL1	-6.05	GPRIN3	1.02	STX11	-1.44	UROS	1.29615	PRRG4	-1.58312	ZNF331	1.25389	PARK7	-1.00832	C6orf48	1.35969	PPP2R1B	-1.3065	METTL6	1.19302	RICTOR	-2.2925	YWHAEP7	1.3726	XBP1	-1.4273	SGK223	1.48516	PTP4A1	-1.78388	CCNE2	2.56028	CSF2RA	-1.10764	G3BP1	1.34511	TSHZ3	-1.59069
HNRNPAB	1.19	GUCY1A3	-1.16	C17orf50	3.58	SHMT2	-1.1	LIPE	1.23	GCH1	-1.89	PLSCR3	1.11817	RAB5C	-1.20042	DYRK2	1.10009	SAMD4A	-1.63125	AKR1B1	1.19733	AGTRAP	-1.65287	METTL2A	1.20395	HSD17B11	-1.04996	IRS2	1.19127	SMIM4	-1.01731	GDF11	1.55037	SIGLEC16	-3.60947	IGLV1-44	2.92314	ZFP36L1	-1.12737	LARP4	2.28575	MKRN1	-1.71025
GZMA	1.88	FOXC1	-3.42	SLC6A15	3.08	GLA	-1.05	ZNF302	1.83	ETV7	-2.66	GINS2	2.93459	CHRAC1	-2.36055	MROH8	2.23603	BRSK1	-1.12353	EHF	2.59923	ITPRIP	-1.31978	CD3D	1.09244	OAS2	-1.26825	NOXO1	1.44324	MTFP1	-1.30831	PRKCQ-AS1	1.15155	DESI1	-1.20716	ZBTB32	1.35491	LOC200772	-1.10941	CDC25A	2.78029	ALOX12-AS1	-1.19004
AURKA	5.07	SHISA4	-1.34	LRCH1	2.44	C21orf91	-1.3	USP13	2.53	CBR1	-2.66	SPACA9	2.32301	ARF6	-2.38796	FNDC4	1.19475	LTB4R	-1.21437	GPR176	2.76145	SMCO4	-1.68651	GPX7	1.96259	CD300LF	-1.16138	LINC01567	1.42045	VRK2	-1.30269	ADGRL1	1.416	PANK2	-1.41099	SNX5	2.23675	CDC34	-1.78774	EFCAB11	2.3087	IKBIP	-1.26859
CDK4	1.59	GCA	-1.05	NECAB2	2.19	RPP40	-1.16	FBXW9	1.97	GBA	-2.55	MYL6B	1.74089	CMBL	-3.3821	TMEM56	1.0876	PCBD1	-1.02487	PABPC5	2.39409	MANBAL	-1.56799	SIX5	1.47938	MARCKS	-1.34042	FAM212B	1.08689	IFIH1	-1.55145	CRYGS	1.92067	CACNA1A	-2.72739	E2F8	3.37249	EGLN1	-1.05513	TOP2A	3.79597	PLCB1	-1.49805
CDT1	3.93	TNFAIP3	-1.05	CYP4Z1	2.05	P2RY6	-2.2	KRT18	1.47	HIST1H2BH	-1.3	OR4F3	2.20373	ANKRD53	-2.16798	CDH9	1.11131	MELK	-2.0919	UBE2C	2.52232	CACNA1B	-1.41706	TIMM21	1.04306	MAP3K5	-1.01171	PRSS23	1.28738	ATP5G3	-1.74551	APEX1	1.176	RBM43	-1.76887	CKS2	2.00523	NPRL3	-1.95792	CENPF	2.97009	MTMR10	-1.20635
GZMK	1.99	IFIT5	-1.24	TMPRSS9	2.98	CCT2	-1.29	LDOC1	2.5	EMILIN2	-1.03	CDCA5	3.16141	TRIM56	-1.67208	NECAB2	1.30153	CCNA2	-1.67603	KIAA1147	1.91146	PAX9	-2.93717	AGMAT	1.94447	MS4A6A	-1.06305	BEST3	1.08658	RFC4	-1.22118	PIK3IP1	1.57722	SMOC1	-3.03241	ERI1	1.18172	RAB3D	-1.33903	COMMD4	1.27311	CHST7	-1.34281
KLHDC4	1.49	ZNF496	-1.16	ESPN	1.55	S100A6	-2.42	FHIT	1.2	TNS3	-1.08	RP9	1.17637	LPIN2	-1.3176	NCDN	1.0031	MT2A	-1.19234	DNTT	2.89048	ARMC6	-1.8756	PDIA5	2.22995	GCA	-1.44018	AKR1C6P	1.27123	RPP25	-1.21278	C22orf29	1.52891	C19orf66	-1.66436	ATP11B	1.09788	MXI1	-2.01648	LOC100293440	3.69287	PDE3B	-1.30205
SGCB	5.87	GPD2	-1.08	TAOK2	1.49	BRIX1	-1.25	GTF2IRD2	2	TRIM21	-1.27	LAT	2.35896	PRAMEF10	-2.08315	GNG10	1.65452	EEF1B2	-1.52917	TTTY19	3.01497	RIPK3	-1.23993	FAM64A	1.65597	C4orf33	-1.05343	C2orf71	1.67622	TMED10P1	-1.1743	FYN	1.08024	STAT1	-1.40624	RABL3	1.12572	AK1	-1.80396	GALM	2.15752	MTMR3	-1.3411
BRIX1	1.23	PKD2L1	-4.01	HS6ST2	4.13	SEC11A	-1.02	LANCL1	1.64	KCND1	-1.42	LIPF	2.50749	BARX2	-2.08071	PTPRS	1.52975	RNASE2	-2.08077	MSMP	2.43313	ASH1L	-1.98022	RRAS2	1.56048	GBP4	-1.5614	ATOH7	1.66953	NCOA7	-1.3879	LAT	1.27282	OAS3	-5.65354	HELLS	2.56975	NDEL1	-1.05465	SEC61A1	3.41898	PPM1A	-1.00641
ATP5O	1.03	TUFT1	-2.11	TPM3	1.89	GOSR2	-1.48	SLC2A5	1.33	ARSB	-1.13	KDM1A	1.01566	HLA-DRB6	-1.64927	P3H3	1.04456	HESX1	-1.81707	SLC41A3	1.3175	GBP4	-2.76312	ENDOG	1.59969	LGALSL	-1.35434	NRCAM	1.7085	PSMB8	-1.01724	IL25	1.12216	WDFY1	-2.039	GAS6	2.25501	ARHGAP25	-1.01866	MASTL	1.75463	MAP3K3	-1.04704
BFSP2	2.24	NFIX	-2.53	RAB6C	1.67	PDCL3	-1.08	RAB11FIP4	1.04	TRIM5	-3.97	DUT	2.91516	ALPPL2	-1.37397	ADRA2A	1.00624	MYL6B	-1.02625	RASSF1	3.02173	BST2	-2.15689	CTLA4	1.70557	KIAA1551	-1.19402	FATE1	1.12229	PLA2G16	-1.21809	MEOX1	1.51429	FAM72B	-2.8871	APOL6	1.48845	GATA2	-1.59996	SEPHS1	2.52551	LRRC75A	-1.57944
GLDC	6.2	MS4A6A	-1.02	ASB13	1.07	PREB	-1.47	XCL2	1.15	RRAS	-1.21	MCM4	2.5335	ELP5	-1.06891	PAPSS2	1.09062	PRRG2	-1.07062	TMEM220	2.75312	HIST1H2BC	-2.49761	UAP1	1.81149	OASL	-1.92292	HVCN1	1.63147	UAP1	-1.85118	ADGRE3	1.4313	TMEM110	-3.65291	SLCO4A1	2.07887	PHLPP1	-1.42493	SPC25	3.84481	TNFRSF10C	-2.44077
NDUFB7	1.01	CFLAR	-1.1	CYBRD1	2.79	KIF2C	-4.52	IMMP1L	1.41	GALM	-2.41	MRPL9	1.04487	TARS2	-1.53311	ARHGAP39	1.08648	SAMD9L	-1.25101	AKAP12	2.40961	TLR4	-1.63682	DDX11	1.49902	HHEX	-1.2233	OR8J3	1.79895	KDELR2	-1.42862	CD52	1.24294	TNFSF13B	-2.07034	CCDC51	1.05217	CBX7	-1.24245	SDF2L1	2.65776	SFRP2	-1.48887
FASN	1.32	CUEDC1	-1.11	GPC4	3.38	ATP5G3	-1.19	HSD17B8	1.84	DTX3L	-1.07	DGKD	1.86534	CCBE1	-1.78801	NPHP1	1.04538	ZNF335	-1.03514	ABCC6	2.9524	FAM234B	-1.7879	C11orf1	1.53374	CRNN	-1.33681	MARCH3	1.07624	NT5DC2	-2.61025	TBL1X	1.06118	MS4A4A	-5.02964	SFXN4	1.32889	CREB5	-1.87884	GLMP	1.08129	FRAT1	-1.84625
STT3A	2.04	TFEC	-1.9	SPC25	1.57	MRPS23	-1.17	DCUN1D4	1.29	GADD45G	-5.49	NHP2	1.14789	CLUH	-2.4667	TUSC3	1.02695	HMMR	-2.21654	ANKS3	2.60193	PRKD2	-2.14172	RFC3	1.39459	LILRA5	-1.7388	SIGLEC8	1.5764	WFS1	-2.26683	LINC01252	1.27339	CHMP5	-2.33016	HDAC8	1.45768	NFXL1	-1.13839	SNRPA1	1.33053	LOXL1-AS1	-1.53727
PRDM15	1.34	ALPK1	-1.07	CLEC18C	4.57	AQP3	-6.13	CTLA4	1.86	SIPA1L2	-5.6	ILVBL	1.50584	MLKL	-1.39372	GSTT2	1.09598	TMEM143	-1.02152	CABYR	2.32156	ZNF626	-1.31332	CTLA4	1.67974	MX1	-1.10048	ARL4A	2.43983	IDE	-1.62745	CD28	1.93091	TRIM38	-1.47587	MTHFD1	1.63916	RPS24	-1.58478	IGL	3.63554	NFIC	-1.01998
PDIA5	2.62	BEST1	-1.02	ACPP	1.79	H2AFV	-1.01	KBTBD11	1.28	SLC3A2	-1.78	UBE2C	2.19925	HR	-2.19339	PCOLCE2	1.30186	FANCI	-1.57526	PCDH18	2.48044	GBP1	-2.7908	TXNDC5	3.58802	TMOD2	-1.16008	CD22	1.2501	SLC25A4	-1.5238	USP13	1.69372	GAS6	-1.85294	APOOL	1.52369	ZNF148	-1.28058	TPM4	1.33362	WWC3	-1.03984
WBSCR22	1.23	IRF2	-1.09	MAGI2	1.17	ATPIF1	-1.14	H2AFV	1.23	XRN1	-3.22	RHPN2	2.09141	CACNA1I	-2.97209	LOXL2	1.69024	C1orf106	-1.48847	PRKDC	1.62917	TMEM62	-1.27984	SELM	1.35491	LILRB3	-1.31884	LINC00265	1.57379	PLD3	-1.87893	LTB	1.18598	UBQLNL	-2.6103	LDHA	1.06751	LOC100129550	-1.0314	SLC39A7	1.37071	MGAM	-1.52721
ITM2A	1.51	YBX3	-1.54	CDH12	3.39	GNL3	-1.57	ZCCHC7	1.39	ZNF350	-1.06	ANKS3	2.32544	PLAA	-1.43865	PI3	3.00092	PCNA	-1.08942	ADK	3.16181	CLEC7A	-2.67075	C1QTNF6	1.24278	ADM	-1.30509	VN1R1	1.48737	MT1A	-1.60192	ZNF91	1.12344	LILRB2	-2.09346	METAP2	1.08184	PAPSS2	-1.15724	ARF4	1.58587	TANC2	-1.07244
COBLL1	6.68	RRAGD	-1.03	MFAP2	2.59	PPA1	-1.59	CAPS	1.44	LNPEP	-4.47	C15orf41	2.09952	SPICE1	-3.46987	BANF2	1.73191	OAS1	-1.6571	AK1	1.46418	ABCG1	-2.11665	UBE2T	2.01323	STK3	-1.18021	EPHA1	1.08318	PARP10	-1.17953	FAM129C	2.01314	C1QB	-3.83646	NDUFS7	1.0554	FBXL20	-1.24358	NLN	1.14535	A2M-AS1	-1.5828
TRAPPC6A	1.31	IGFBP1	-2.18	PDZRN3	3.42	HIKESHI	-1.02	SARDH	1.01	EGF	-5.48	SYNDIG1	2.17072	SLC28A1	-2.18192	ATP2B1	1.41964	SOCS1	-1.65611	TOP1MT	2.41253	FOSL2	-1.50984	NUCKS1	1.01073	TMEM268	-1.35956	GAL3ST4	1.20726	C2orf49	-1.66857	SPOCK2	1.26631	IL15RA	-2.98678	NUDC	1.24105	CMTM2	-2.50286	MTHFD1L	2.14857	FAM45A	-1.07365
SRPRB	1.34	TRIM22	-1.16	GLI2	2.59	ASNS	-1.42	KRT72	1.41	CMKLR1	-2.3	TMEM14A	2.81822	GDPD2	-2.43381	RGS3	1.04911	IL27	-1.5974	TMIGD1	2.71143	MIER2	-2.20981	NDUFB7	1.00329	MAP2K3	-2.00448	FKBP8	1.34164	WARS	-1.32976	POMT1	2.06296	STX11	-1.87539	NUS1P3	1.30587	RABGAP1L	-1.2609	MTHFD2L	1.07315	KIAA1551	-1.09901
RAB30	5.98	LDLRAP1	-1.12	RPGRIP1	3.02	POU2AF1	-1.8	CCNE1	2.74	C5	-2.66	FKBP11	1.97259	SWT1	-1.79037	IGSF3	1.00698	TSHR	-1.27967	PRPSAP1	1.02119	RNF130	-1.26858	MMACHC	1.66232	IFIT3	-2.12159	VENTX	2.22829	HERC6	-1.57646	OR2A9P	1.74727	PIWIL4	-3.03117	ATAD2	1.8771	GPR146	-2.49133	FUCA2	1.01453	PTGDR	-1.99693
LRPPRC	5.53	SLC15A3	-1.35	SLC36A3	2.67	FAM136A	-1.34	RNF141	1.19	HIST1H3D	-1.35	F11	2.55194	ZNF366	-2.42137	FBXO9	1.18952	PSAT1	-1.21624	SLC26A7	2.37625	CD38	-3.14468	RNASEH2A	1.07365	RAB31	-1.07534	FZD7	1.16378	MRPL40	-2.22075	PNOC	1.27753	NAGK	-1.53427	TMPRSS3	1.27094	SLC45A3	-1.01764	PRDX4	2.69634	HDGFRP3	-1.18549
UFD1L	1.21	SLC16A3	-1.39	MSMB	3.51	RACGAP1	-4.65	NT5E	3.14	CYSLTR1	-1.11	ZNF625	2.38778	INS	-2.33393	VSIG2	1.6083	ORC1	-1.10491	GPATCH2	2.70239	SIRT2	-1.64603	GOT1	1.02769	PRKD2	-1.02768	KDM4B	1.31649	CCL2	-4.28579	PLEKHG1	1.73458	EPB41L3	-1.84369	PTTG1	2.59538	PCGF5	-1.51122	POLE2	2.94883	ARNTL	-1.07932
RPL26	1.63	SERPINA1	-1.46	FLCN	1.09	SLC25A4	-5.17	RAB22A	1.5	DAPP1	-1.01	SCMH1	2.17839	TRIM5	-2.25355	CAMK2A	2.65087	SECTM1	-1.09972	P2RY2	2.85258	ZFYVE26	-1.14325	SPG7	1.54293	PML	-2.21406	CDH10	1.46122	MT2A	-1.56156	MAL	2.35049	HIST2H2AB	-3.68735	MAT2A	1.2473	THCAT158	-1.56905	WDHD1	1.62065	PTAFR	-2.06624
LSR	1.36	KCNJ15	-1.07	SYT12	3.07	JUP	-4.94	LYRM4	2.38	ZC3HAV1	-1.43	PCDHGA6	2.31411	ADRA1D	-1.41784	ITLN1	1.62893	ALYREF	-1.14449	OR8J3	2.58548	TMEM151A	-3.16228	RAB30	2.20195	GADD45B	-1.08972	PCSK9	1.15142	GPR84	-1.50473	PLCH2	1.99058	SERPINA1	-2.02643	FKBP3	1.04128	SLC15A4	-1.11389	LOC100291190///LOC100290320///IGHV4-31///IGHM///IGHG3///IGHG1///IGHD///IGHA2///IGHA1///IGH	3.64443	CD1C	-2.03065
LAGE3	1.14	SIPA1L2	-4.73	STX2	3.84	LDHA	-1.29	HEY1	3.09	LRG1	-1.35	SAAL1	1.46873	XPNPEP2	-1.98655	ZNF662	1.48711	PMM1	-1.00874	EPM2AIP1	1.25969	FCGR1A	-3.0243	TNFRSF13B	2.17199	USP25	-1.85619	MAG	1.40483	CCR2	-1.11523	LRRC14	1.20174	ZNF200	-1.4768	C1QC	2.10884	RALBP1	-1.04054	KPNA2	1.93537	TMEM71	-1.36426
AARS	1.16	GPR146	-1.64	FGFBP3	2.18	MELK	-5.75	OSBPL10	3.02	SLA	-1.33	TTC19	1.19941	GLT1D1	-2.20772	ENAH	1.17897	BATF2	-1.70348	OR10W1	2.78762	COL8A2	-2.02311	TIMM44	1.46091	RCBTB2	-1.06284	RMND5A	1.09516	HIST2H2AA4	-1.39439	KLHL29	1.77318	SAMSN1	-1.63341	PXMP4	1.18672	LOC103091866///LINC00623///LINC00869	-1.09369	SSR1	1.88826	TSPAN5	-2.60238
RPS13	1.37	RIPK2	-1.04	PCDHA2	4.56	ATXN3	-4.61	NT5DC1	1.61	TRANK1	-1.09	FAM58A	1.05516	KNDC1	-2.72445	CMTM4	1.34523	MCM7	-1.21515	PKP4	1.73256	CACNG1	-3.7786	ATP6V0E2	1.33707	CD68	-1.04984	NLRP6	1.84972	HRASLS2	-2.3911	OCIAD2	1.21244	SHISA5	-1.24723	CNOT9	1.50644	TNS1	-2.6532	CDC45	2.61011	RELL1	-1.17832
RPS17	1.68	OSM	-1.6	LGR6	1.45	LGMN	-3.44	SLC43A1	1.26	ATOX1	-1.45	NME1	2.57457	PRICKLE2	-2.72528	TYRO3	1.47218	SEPT4	-1.68332	SNORD48	2.39365	INSM1	-1.84775	DLEU1	1.89482	CDKN2C	-1.60137	DLK2	1.07407	LRR1	-1.19785	TXNL4A	1.4352	UNC93B1	-1.75207	NEK2	2.992	VIPR1	-1.12561	ALG10	1.81735	CEP126	-1.13538
RAD51C	3.03	PNPT1	-1.11	CLRN3	2.89	CHST12	-1.16	CREB3L4	1.2	NFIL3	-1.61	EEF2K	1.79976	DENND1A	-1.70334	TRIM58	2.00613	CEACAM1	-1.35719	BPHL	1.11402	PSTPIP2	-1.94833	ALG14	1.78034	NADK	-1.47121	TEK	1.63194	RFC5	-1.11169	HABP4	2.58305	SNX20	-1.3689	CLPB	1.34142	SLC25A37	-2.51997	SYNCRIP	1.73158	TMOD2	-2.03572
TMED10	1.49	ITIH4	-1.26	BDKRB2	1.21	UCHL3	-1.03	BCAS4	1.18	CLEC5A	-2.43	SAMM50	1.23907	NEFL	-1.97085	PTK2	1.03916	PLEKHG2	-1.02138	PDLIM4	2.32244	SMU1	-1.40471	PLEKHB1	2.24162	RAB24	-1.31942	ANKUB1	2.3428	PLSCR1	-1.63319	SPIB	1.41935	CASP4	-1.39838	TOR3A	1.23961	PTAFR	-1.61818	LOC100290557///IGLV1-44	4.19143	MED31	-1.1968
TECR	1.4	GCH1	-1.14	COL17A1	3.4	ALG9	-1.45	RPL7	1.32	ZNFX1	-1.22	LIME1	1.73913	DUSP13	-2.35981	SYP	1.68898	RGL1	-1.24978	AHNAK	1.24243	ADPRHL2	-1.18196	AHI1	1.70817	TRIM58	-1.60964	MS4A13	1.61863	NLRP7	-1.91588	MDC1	1.15566	ATP8B4	-1.82255	TBC1D7	1.2592	ZNF207	-1.10014	SNX5	2.59445	LTB	-1.09756
NUP88	1.09	EPB42	-2.1	TRAPPC2	1.2	MRPS18A	-1.76	NLRP1	1.72	CA12	-4.41	GLRX2	2.11696	SNURF	-1.58867	PPT2	1.07199	PML	-1.23249	GAMT	1.97813	DCLRE1C	-1.79606	TMEM177	1.01224	C9orf72	-1.4527	SLC30A3	1.31918	C5	-1.09138	SEPT1	1.41126	MOB1A	-1.54492	PAQR4	1.21279	CEP126	-1.02907	UCHL5	1.7729	PLEKHA1	-1.20181
YARS	1.06	FBXO7	-1.09	NDRG4	2.97	HN1L	-1.09	NCAPH2	1.21	IER2	-1.21	DPH5	1.28404	CAMK2A	-4.02101	SERP2	1.17775	STAP1	-1.48121	KIRREL2	2.65658	SIPA1L2	-1.60594	HARS	1.1145	MARCH8	-1.34455	GJC2	1.68179	ARHGEF35	-1.1335	UPF3A	1.22628	TAPBP	-1.56611	CENPM	2.65744	SELENBP1	-3.47457	INHBC	1.27907	ZNF137P	-1.12269
PRDX4	1.71	LGALS3BP	-1.53	PPM1G	1.29	UCK2	-3.14	NME4	1.62	SAP30	-1.37	C19orf48	1.82317	RNF19A	-1.48418	CBFA2T3	1.52908	CENPA	-1.4338	B4GAT1	2.61241	SP110	-1.76347	MGC57346	1.0322	MPEG1	-1.05097	ZNF280C	1.23048	BRSK1	-1.27587	SMDT1	2.08734	ZC3HAV1	-1.95136	QDPR	1.07872	OLIG1	-1.78524	PSMD3	1.00787	MBOAT2	-1.98968
PCNA	2.21	CEACAM4	-1.11	PINK1	1.41	TUBA3C	-3.96	TGM3	1.09	SSB	-1.79	KLHL11	2.14675	ATP6V0D2	-2.14097	MYRF	1.7083	SPON2	-1.53001	PLEKHA7	2.52061	KLK1	-1.80382	ZSCAN5A	1.31505	PPP1R3B	-1.11029	NFIX	1.15423	MTHFD1	-1.54081	FBXL16	1.35096	CASP4	-2.25347	C16orf87	1.27671	SSH2	-1.0208	IGHM	4.61361	KISS1R	-1.57766
CD320	2.26	CREB5	-1.03	EHF	3.79	APOBEC3B	-6.4	FCRL2	1.81	GP1BB	-1.23	PDCD2L	2.29522	ERBIN	-1.35143	TFAP2C	1.08021	APOBEC3B	-2.07858	FBXW8	2.42537	ZFYVE1	-1.21509	TMEM204	1.5033	EPAS1	-2.96409	RPL3L	2.20067	ZSCAN5A	-1.47754	TSPAN18	2.49146	TMPO	-2.43582	ANKRD44	1.33469	UBB	-1.56683	GMDS	1.78501	ZMAT1	-1.3028
SLC35B1	1.38	AKAP13	-1.04	CXCL5	1.28	HSPA9	-1.06	CNTNAP3	2.91	GNG5	-1.55	UBE2U	2.32732	DLX2	-2.13745	P2RX2	1.16159	LAMP3	-1.6765	CPZ	2.35655	DLX2	-2.04874	CDK12	1.52441	LIPN	-1.40348	L1CAM	1.4559	SAMD9L	-1.45337	KRI1	1.3021	LMO2	-2.19342	MZB1	3.77626	BAZ2B	-1.49099	HMGB3	2.74573	F2RL1	-2.6589
VDAC1	1.13	TTC25	-3.05	ZFP2	3.33	MRPS18C	-1.4	SPRED1	1.98	NAGK	-1.2	CD320	2.36427	SLC52A3	-2.57819	DKK1	1.08282	WDR25	-1.00194	IGFL1	2.29796	IFI16	-1.55239	CARMIL2	2.08322	TNFAIP6	-1.98638	CTTN	1.65902	BCAP29	-1.37631	ADARB1	1.01753	SMCO4	-1.59479	MT1E	1.70853	SLC4A1	-3.03353	UCHL1	3.3126	FADS3	-1.27887
COX16	1.45	PRDM5	-4.24	OLFM1	3	NT5C3A	-1.04	DMRTC1	2.76	C9orf66	-1.18	GPATCH2	2.48912	LYRM5	-1.83013	ST5	1.08561	NCAPG	-2.12509	MCM7	2.80214	CACFD1	-1.15959	UBA2	1.46308	SERPINA1	-1.22781	PPM1F	1.05497	PARPBP	-2.64834	NSG1	2.39764	MDK	-2.69378	NUF2	2.77468	LOC727820	-1.11569	GPT2	1.45903	TLR6	-1.42214
LDHB	1.6	DYSF	-1.26	ITIH4	1.45	COPB2	-1.12	EEF2K	1.16	LAMP2	-1.15	BCCIP	2.09752	KIAA0100	-1.96235	EML1	1.02893	ST14	-1.15954	AXIN2	3.32013	HLA-F	-1.4486	FUT8	2.30954	ARRDC3	-1.84315	RRH	1.19943	GFPT1	-2.23276	ZC3H12B	1.52126	C1GALT1C1	-2.09373	DCPS	1.90348	MIR101-1	-1.33145	LMBR1	1.41341	ABHD5	-1.38784
MRPL48	1.69	KIR3DL2	-1.74	RPE65	4.22	PDHX	-5.76	PPP2R2B	1.38	NLRC4	-1.16	MCM3	1.37499	CTBS	-1.31007	LIPJ	1.22228	IFI44L	-2.25049	GPM6A	2.6666	NAA60	-1.86297	TCF3	1.26184	RLIM	-1.49409	NCAM1	1.1182	TP53I3	-1.04387	CACNA2D4	1.99347	LGALS9	-1.88799	GMDS	1.25904	MFAP3L	-1.81181	CDKN2C	1.75188	SLC9A7	-1.05101
ITGAE	1.54	LYL1	-1.22	EML5	1.82	PSMB2	-1.37	ACOX1	1.21	GLMP	-1.16	MRPL46	1.07376	MATN2	-3.12668	KNDC1	1.11979	HJURP	-1.65558	SYT8	2.61738	C19orf66	-1.60521	RACGAP1	1.62092	MS4A6A	-1.126	ABCB4	1.91214	SAMD9	-1.23747	MAL	2.12177	CTSL	-2.89198	RAD51	3.08531	STXBP5	-1.24044	MCM6	1.98005	FBXL20	-1.13269
SSR4	1.26	CXCL5	-1.61	CACNG5	2.08	TSFM	-1.13	CCDC172	2.78	ACP2	-2.82	PNMA2	2.35444	CPPED1	-1.94672	KIAA1217	1.02413	TOP2A	-2.23254	SULT1A1	2.69704	SCAMP4	-1.24658	CSNK1E	1.19293	NXNL2	-1.4828	MFAP4	1.82789	AVL9	-1.30771	CCDC85C	1.69429	KIAA1958	-2.04926	IGLL5///IGLV3-16///IGLV3-25///IGLC1	2.71638	PPP4R1	-1.06296	TIMM23	1.32796	BEND2	-2.09318
PTTG2	2.02	KCNQ1	-2.1	LYPLA2	1.06	EMC7	-1.07	TCTN1	1.12	GPD2	-1.39	MRPL39	2.40379	KLHL18	-1.13531	RHOJ	1.02718	PRADC1	-1.13878	ZNF519	2.53895	SNURF	-1.77306	SIRPG	2.10177	CEACAM1	-1.8296	FAM102A	1.05512	MND1	-1.7076	HABP4	1.1019	LTB4R	-1.5292	SDF2L1	2.24489	ATG16L2	-1.52097	UCHL3	1.15417	SELENBP1	-3.54631
PBK	6.2	TET2	-1.14	TSGA10	1.85	HNRNPA3	-1.15	ORC2	2.04	CDC42EP2	-1.13	NCAPH2	2.29866	FAM26F	-2.79737	KDELR3	1.08047	PRKAR1B	-1.16695	CYP2D7	2.75249	CTSD	-1.51891	NLRP7	1.83927	UCP1	-1.46354	IL23A	1.5841	SLC39A14	-1.87895	CA4	1.39856	CBR1	-2.82986	CYCS	1.17339	NEDD4L	-1.30889	MRTO4	1.47134	FLVCR1	-1.37338
SRSF2	1.21	REPS2	-1.6	LYPD2	1.55	WEE1	-5.15	TMEM86B	1.08	ABCD1	-3.04	AUNIP	2.78811	KLHL26	-2.14852	HNRNPA1L2	1.03624	SNX5	-1.08761	BCAS4	1.86698	PJA1	-1.79706	RPL29	1.32418	CCER1	-1.12837	SYT17	1.69297	SEC11C	-1.64411	CD6	1.36548	TBK1	-1.30044	CD59	1.57189	LRP10	-1.06512	CBR1	1.01328	TRIM23	-1.02746
NUP37	1.68	HBQ1	-1.52	IGSF11	3.96	CCDC53	-1.47	TPSAB1	2.35	HIST1H2AH	-1.06	BORCS8-MEF2B	2.46711	PKP2	-3.636	NTM	1.01897	POU2F1	-1.12062	GREB1	2.81657	RXRG	-2.52281	CELSR3	1.72503	IL2	-1.42389	SORL1	1.54148	APOBEC3B	-3.32645	CAMK1D	1.24906	ATF5	-1.7216	HRAS	1.32421	FKBP1B	-1.83921	E2F7	3.41085	RNF10	-1.83187
GLS	1.29	GSK3A	-1.71	SLC4A5	2.25	MRPS7	-1.15	GPATCH11	2.83	CREG1	-1.16	TPX2	2.87483	CPSF7	-1.95779	IFNB1	1.00518	CLDND2	-1.04591	TPRG1	2.61552	AQP12A	-1.89449	MFGE8	1.27531	SPATA31D1	-1.28297	GRID2	1.54685	SLC30A1	-1.22134	CD79A	1.48066	DTX3L	-1.80961	IGLL3P///GUSBP11///IGLL1	1.89698	C1QTNF3///AMACR	-1.05002	GUSBP11	2.12101	TGFBR1	-1.21551
RPN2	1.09	ABCD1	-1.95	BAX	2.13	BAK1	-1.56	SIM2	2.07	BMPR2	-2.65	GAMT	1.87542	NFIL3	-2.36644	DDX46	1.01812	RECQL4	-1.43346	BEX2	2.08927	PTK2B	-2.00449	RPN2	1.20031	EPSTI1	-1.17238	MRGPRE	1.51814	CHDH	-1.33933	COQ8A	1.14102	IL18R1	-1.45734	PRC1	2.54216	LOC101927830///TMLHE-AS1	-1.00409	PLK4	2.93222	XCL1	-1.62728
HENMT1	1.37	TYROBP	-1.22	TP53I11	1.72	CTPS1	-5.9	PCMTD2	2.31	LILRB1	-1.55	CLCNKA	2.36142	OAS1	-3.46393	EFS	1.22789	GZMB	-2.16393	MRPS6	1.20503	LHX6	-1.1043	AAAS	1.45231	CLEC18A	-1.19563	HMBS	2.12123	ALG14	-2.26553	CD3D	1.37861	SFT2D1	-1.16448	GALNT2	1.8718	LINC00282	-1.50672	SLC1A4	2.45996	ZNF204P	-1.28996
RPL23	2.05	MBOAT7	-1.44	F2RL1	2.64	ITGB3BP	-5.15	LRPPRC	2.8	ZFP36	-1.01	DNMT3L	2.22011	NLRC4	-1.45648	JAKMIP1	1.0503	CENPN	-1.68336	EFNA1	3.0757	STOM	-1.24968	CD3D	1.09462	SRGAP2	-1.61329	ACPP	1.15593	UFD1L	-1.62405	MYL5	1.52487	TLR4	-1.64172	STMN1	1.87379	LOC286052	-1.01381	LOC100290557	3.49893	PRSS33	-2.19458
ADGRG5	1.45	CDC14B	-1.3	WAPL	1.08	DENND5B	-2.32	TTC25	1.19	RIPK2	-2	CASC4	2.29495	KIR3DL2	-2.71106	PTPN3	1.03236	SHMT1	-1.07299	DDX42	2.38032	EWSR1	-1.83881	ACP6	1.47044	SCLT1	-1.34911	HHLA3	1.37842	STOML1	-1.02205	CAMK1D	1.21778	NUB1	-1.67805	SLC1A4	2.07869	SIGLEC12///SIGLEC10	-1.69653	BRIP1	2.21467	CDC34	-1.80579
OSBPL10	5.66	FCER1G	-1.21	MEP1A	3.92	SUCLA2	-4.62	BRI3BP	1.86	HP	-1.71	TROAP	3.05126	ADRA2C	-3.20476	SLC2A7	1.09485	CXCL10	-1.93883	HCRTR2	2.76393	ADM	-1.61482	NOP16	1.36539	RNF128	-1.47892	PATJ	1.24161	SKA1	-2.14746	UBA52	1.33106	MILR1	-1.64533	RNF213	1.55535	PPM1H	-1.08459	HYPK///SERF2	1.13259	UBB	-1.55545
PPIL3	1.35	ANKRD22	-1.52	PADI2	1.1	KNSTRN	-1.46	PSMA1	1.79	TRIB1	-1.27	JUN	2.36141	CYP8B1	-3.03921	TMEM89	1.29369	LMTK2	-1.07015	BCKDHB	2.34055	HS1BP3	-1.39759	DHCR24	1.7764	LAT2	-1.06103	SMPD3	1.69528	EPSTI1	-1.47053	ABCF2	1.55105	RBMS1	-1.48977	FAM83D	2.16368	EMC3	-1.03959	LOC100290036///IGHV4-31///IGHM///IGHG3///IGHG2///IGHG1///IGHA2///IGHA1///IGH	4.26538	LOC100289610	-1.22929
SLC38A1	1.38	NLRP3	-1.03	FBXO2	1.55	MRPL20	-1.01	CRYGS	1.44	LAG3	-1.23	PHB	1.10369	SETX	-1.38304	PMP22	1.84046	CDCA2	-1.51178	CDK5RAP1	2.18628	RNF39	-2.41738	NUSAP1	1.7846	NBN	-1.19062	OR52B6	1.09778	TUBG1	-1.12181	SYT15	1.02229	RASGRP3	-1.83617	PSMB5	1.10863	SLC6A6	-1.10797	DPAGT1	1.50016	TMOD1	-2.76817
CENPO	5.5	HMOX1	-1.1	NTN3	3.48	SSR4	-1.25	CCKAR	1.12	SYTL4	-4.46	FAM161A	2.11326	ZCCHC2	-2.60001	PLK2	1.08881	MOV10	-1.03312	RPL39	1.7031	RHBDF2	-1.46491	RPF2	1.18665	NEXN	-1.55123	HTR3A	1.46679	RBM18	-1.08917	ATG9B	1.88863	CPEB3	-1.6063	WARS	1.48816	HOTAIRM1///HOXA2	-1.1699	NME1	2.33662	AATK	-1.54549
SEC11C	2.77	RFX3	-1.06	MPZ	1.14	LSM1	-1.07	KIAA0753	2.07	PNKD	-1.09	MRTO4	2.11909	ACTL6B	-2.89246	SMAGP	1.31749	TIPIN	-1.35395	SEH1L	1.53087	MDK	-3.02657	TMEM8B	1.74083	PIP4K2A	-1.49887	CTSF	1.04418	C15orf48	-1.86989	ZNF395	1.25571	ARHGEF10L	-2.80703	PTPN2	1.06439	LPAR2	-1.26867	PRC1	2.70711	NATD1	-1.94887
METTL5	1.32	TRIM6	-3.25	ZNF670	2.65	DERL2	-1.53	EPPIN	2.7	TTC21A	-4.59	IGSF1	2.27699	PPP2R2B	-1.49485	CDH3	1.00612	PACSIN1	-1.06454	SIVA1	1.01525	CPLX1	-2.63421	MCM3	1.12776	HAUS4	-1.07323	OLIG2	2.2785	MTHFD1L	-1.11557	SYT17	1.65505	PHF11	-1.73087	CLIC4	1.69102	CHST7	-1.27688	C19orf48	1.13202	MEGF9	-1.53712
CBX5	1.87	CD300A	-1.49	FAM181B	1.77	BCCIP	-2.2	NCALD	1.49	SRBD1	-1.06	PLPP1	2.0827	SEPT4	-3.50319	CD24	1.31859	GNGT2	-1.0429	IQCA1	2.32601	GNB4	-1.91085	GTSE1	1.96504	SP140	-1.07257	IFNL1	1.66608	DCBLD1	-1.96301	HOOK1	2.07889	HSH2D	-1.96646	COX5A	1.06077	JAML	-1.34581	CASP10	1.21199	DHRS3	-1.06287
DNAJC9	1.42	TSPAN5	-1.36	HCRTR1	1.16	PMVK	-1.27	TNFSF18	2.75	FCER1G	-1.32	FAM83H	2.26447	CTSE	-1.83744	AKAP11	1.17386	PHC3	-1.02222	IL1RL1	2.34398	RABGGTA	-1.90764	CD19	1.84919	PCBD2	-1.76671	WLS	1.0455	SLC44A1	-1.31762	CEP68	2.48433	TIFA	-2.15387	ATP1B3	1.03877	SHISA4	-1.10558	TTK	3.6653	LOC254896	-1.48817
ASPM	6.02	ADAP2	-1.03	ABLIM1	1.44	UBXN8	-5.44	RDH13	2.49	CD40	-4.8	AP5S1	1.3477	PPIF	-1.68717	PAX9	1.11831	MCM10	-1.24917	GPIHBP1	2.71514	TTYH3	-1.38671	HOXB7	1.28704	ERICH5	-1.40017	BANK1	1.1522	HIST2H2AB	-2.458	ADD2	1.35658	MAD2L1BP	-1.35276	SPAG5	2.6742	ARHGAP26	-1.2041	ECT2	1.8314	TMEM45B	-1.73502
MRPL58	1.28	NECTIN2	-1.55	ZNF212	1.21	TSSC1	-1.38	ACOT11	2.54	DNAJA1	-1.15	HJURP	3.09381	GPBP1L1	-2.35797	APOC3	1.51288	GINS3	-1.02189	NTRK1	2.81669	HIST1H2BH	-1.58974	DNHD1	1.47101	UBE2L6	-1.2435	DMRTB1	1.46943	ESPL1	-2.31214	CD40LG	1.76737	APOBEC3G	-1.41953	C11orf24	1.00034	SDPR	-1.74476	CENPA	2.53579	NLRP12	-1.27618
RNASEH2A	1.61	CMKLR1	-1.54	FUT5	3.8	SAAL1	-1.35	DHRS3	1.1	MDK	-4.17	SDF2L1	1.95723	RICTOR	-2.20852	GALNT16	1.30598	EFCAB11	-1.53902	SRF	1.29024	ZNF200	-1.32052	CEP78	1.02428	HLA-C	-1.13687	EBF1	1.80464	APOL1	-1.68041	SERINC5	2.41005	CCNA1	-3.69314	MCFD2	1.25138	WHAMMP2	-1.15588	MT1E	1.31772	FCER1A	-2.40948
CCT4	1.17	PADI2	-1.09	EQTN	3.64	MAPK13	-4.04	GCDH	1.47	MS4A6A	-1.04	FAM171A1	1.25102	ISLR	-2.74396	CYTH3	1.30223	SLC17A9	-1.27173	AKAP4	2.82758	AK2	-1.67175	CDT1	2.48615	PSG6	-1.07442	DTNB	1.01285	PI4K2B	-1.28921	EEF1B2	1.06286	SRBD1	-1.50969	GMNN	2.39421	DNAJB2	-1.0346	TFRC	1.69725	STRADB	-2.65702
PSMG3	1.67	DOK3	-1.22	CCNT2	2.19	NDUFAB1	-1.54	NDUFAF2	1.63	STYXL1	-1.2	HACD3	1.82343	EXOC3L2	-2.45986	WDR3	1.08397	C3AR1	-1.2377	DPH2	2.18907	TMEM164	-1.82734	LMNTD2	1.45302	FCGR2A	-1.30626	OR2A25	1.3484	TMEM97	-1.1086	CYFIP2	1.30851	DRAP1	-1.42704	SGO2	1.88668	ANK1	-1.84241	DNM1L	1.24908	CSF2RA	-1.56163
SNU13	1.14	UNC93B1	-1.49	COX6A2	1.14	PRPF19	-1.28	PITPNC1	2.85	SLC2A6	-1.07	VGLL1	2.363	TGM2	-2.52801	RALGPS1	1.21976	PTTG3P	-1.26122	KLHL3	2.54273	SAT1	-1.40868	RPS24	2.19224	SHTN1	-1.11783	ELAVL3	2.18926	SLC3A2	-1.00632	MATK	2.2606	LYRM1	-1.27066	ZNF593	1.56126	LOC100289610	-1.01492	FCRL5	2.93605	LUNAR1	-1.65392
TARSL2	1.31	SPTB	-2.05	DSG3	3.02	CDKN3	-2.56	TUBGCP6	1.28	SRC	-1.27	PPHLN1	1.18799	ARL4A	-3.00701	CDH11	1.0092	AURKA	-1.7469	DNAJC18	2.42003	ANAPC11	-2.349	SMC2	1.27093	PCMTD1	-1.20091	PLXND1	1.17149	EPHB2	-2.09937	LRRN3	3.11619	ZNFX1	-1.66773	LILRB4	1.52323	SNRPN	-1.0788	IGHV4-31///IGHM///IGHG4///IGHG3///IGHG1///IGHD///IGHA2///IGHA1///IGH	4.11815	FOXP1	-1.09442
RDH13	5.41	C18orf25	-1.35	PTPRE	3.44	UAP1	-2.63	PMEPA1	2.54	C1QC	-4.3	STARD13	2.74023	RHBDL2	-1.29849	SLC39A10	1.12553	PPARGC1B	-1.02106	PPHLN1	1.02548	ZNF70	-2.30545	DTL	2.05455	CD300LD	-1.351	SNORD53	1.17729	ATP5G1	-1.70162	ST6GALNAC6	1.01298	EXOC3L1	-3.01562	NHLRC3	1.03054	HIPK3	-1.01555	C1orf43	2.06862	DOCK5	-1.85343
MTHFD1L	6.06	DCAF12	-1.28	N4BP3	3.53	PSMB5	-1.43	FBXL16	2.8	CD300A	-1.32	SLC37A3	2.38169	PTPRC	-2.19675	TSPAN6	1.09148	DTL	-1.27188	PIGL	2.26754	ARF6	-2.27368	MTHFD1L	1.19548	FFAR2	-1.84619	TMEM155	1.06967	BST2	-1.02608	C2orf40	1.8299	TSC22D1	-1.52211	PPA1	1.02736	FRAT1	-1.35195	GORASP2	1.43786	ADAMTS5	-1.58801
ANAPC15	1.2	LATS2	-1.54	IL18BP	3.8	PRDX1	-1.28	TC2N	2.42	AXL	-3.23	STIL	3.00032	GPA33	-2.08293	EIF6	1.24107	BATF	-1.23104	AIFM2	2.51482	IGFL3	-1.69152	RRM2	2.52875	SMAP2	-1.2148	DOK7	1.14063	APOOL	-1.86226	C11orf31	1.68046	RUFY4	-2.95786	EMC1	1.19231	RNF144A	-1.18555	OIP5	3.13302	WDFY2	-1.28858
ACAT2	2.12	AP1M2	-1.54	FNDC11	1.13	LAG3	-1.48	ENO2	1.34	PLAC8	-1.9	HERC2	1.78852	MCHR2	-1.50329	HTRA1	1.69517	CXCR3	-1.40794	AAK1	2.36911	UBALD2	-1.39165	PPP1R16A	1.20787	SLC22A15	-1.46579	MTRR	1.72643	DEFB1	-2.75012	CD5	1.65022	CD68	-1.9628	LRRC59	1.37496	KIAA1551	-1.16977	C12orf49	1.15288	XCL2///XCL1	-1.55764
API5	1.29	ITPK1	-1.15	ASPG	3.28	ENY2	-1.14	IKBKAP	1.06	DNAJC1	-1.07	DNPH1	1.67543	CHRNA2	-2.87801	OR8D1	1.51422	NEFH	-1.14366	TMEM261	1.70185	KRTAP10-11	-2.732	ZNF593	1.13632	DLEU7	-1.2441	DNA2	1.62361	STT3A	-1.18075	CLUHP3	1.41789	TAP2	-1.50195	RFT1	1.14923	NINJ2	-1.30674	MTRR	1.15012	IRF2BPL	-1.24991
FPGS	1.12	SESN3	-2.42	FAM222B	1.15	PRICKLE1	-3.85	HBG2	1.08	HIST1H2AE	-1.88	TAS2R43	2.33931	RRAGD	-1.70376	MPP4	1.08056	SLC26A8	-1.49107	A1CF	2.81528	ERI3	-1.8905	FAM102A	1.90379	NAMPT	-1.36433	PLVAP	1.37677	RPL39L	-1.02278	CERS4	1.66352	RAB24	-1.69501	HIST1H4J///HIST1H4K	1.40272	MSL1	-1.11804	CYAT1///IGLV1-44	1.86815	SMURF2	-1.01542
RPS6	1.35	H3F3A	-1.12	ST5	2.6	HSPD1	-1.3	MOB3B	1.63	BCL2A1	-2.03	OXNAD1	2.5536	CRMP1	-2.15188	DSC2	1.48263	IGLL1	-2.22405	HIST1H4B	2.36863	GORASP1	-1.42033	STOML2	1.16545	SLC16A11	-1.1341	OR4L1	1.16534	NSMCE2	-1.9768	ZNF540	1.88007	QKI	-2.15762	C1QA	1.45329	PLCB1	-1.26698	LOC652493	3.5337	SRSF8	-1.11647
GMPPA	1.02	TRIM14	-1.9	HM13	1.6	DNAJC3	-5.67	UBE2G2	1.58	AMBRA1	-1.97	MOCS2	2.45136	RSAD2	-2.87315	CDO1	1.06543	NDC80	-1.24682	FGF5	2.20614	TNNI1	-3.59878	EEF1B2	1.45755	CASP8	-1.13621	WDR17	1.39034	DDX49	-1.59922	SLC38A1	1.27874	SIGLEC5	-2.29864	CKAP2L	2.0446	CDC42BPA	-1.75204	GALK2	1.17517	PTGDR2	-1.14305
ATPIF1	1.29	CA1	-1.78	SPATA2L	1.19	RAD51AP1	-5.66	GCNT3	1.2	NECTIN2	-2.91	SLF2	1.07103	ERP44	-2.66383	RAP1GAP	2.75046	FBXL8	-1.04565	MAP3K4	1.05624	HNRNPLL	-2.88298	IL21R	1.49204	PLD1	-1.38094	CDY1B	1.25537	TRAPPC6B	-1.41103	TRMT2A	1.53753	ZC3HAV1	-1.84526	MYDGF	2.23771	SRRD	-1.2741	PSMC3	1.77255	MYADM	-1.06311
GNB1L	1.22	BCR	-1.8	RASAL2	2.48	PSME2	-1.34	PKIG	1.14	MCL1	-1.35	VEGFB	1.63153	SYNJ1	-1.66418	ARHGAP29	1.15907	LY6E	-1.10985	CALCB	2.60412	PSG9	-2.58061	BCS1L	1.57139	TRIM21	-1.09214	SPRY4	1.73667	ERI1	-1.24239	CD27	2.3995	HPSE	-1.99461	CYC1	1.18978	TMOD1	-2.62232	DEPDC1	2.88514	TRAF3IP3	-1.42023
NUDT5	1.35	BCL2L1	-1.04	C12orf74	2.24	ENTPD1	-1.48	ZNF473	2.81	OSCAR	-1.27	SHMT2	1.37553	HPSE	-1.64907	KANK2	1.26581	MTHFD2	-1.0326	NLE1	2.55941	GALNT14	-1.73139	RPS18	1.07473	IFIT3	-1.91071	OLFM1	3.04761	LAMP3	-2.15197	RPS29	1.11716	MYD88	-1.34917	ERAP1	1.86779	TTC9	-1.30225	G6PC3	1.06285	CEP19	-1.79695
AMZ2	1.4	ARSD	-2.78	NYX	3.28	ESF1	-5.27	NECAB2	1.37	CAPG	-1.17	LARP1B	2.05371	WBP1	-1.7386	MEX3B	1.07301	UBE2T	-1.52051	EIF2D	1.1773	ECE1	-1.7485	GPATCH4	1.47002	NFIC	-1.20795	ZNF705A	1.27267	PRICKLE3	-1.50127	EEF2K	1.22811	MYLIP	-1.1315	CCNE1	2.00109	LOC100507006	-1.34608	EME1	1.74775	CTSS	-1.04074
ECE2	1.75	IL27	-2.22	SPINK1	2.57	MRPL58	-1.08	HBG1	1.06	LDLR	-1.15	CUTA	1.37293	TNFRSF1B	-1.48161	CIB2	1.26685	ILDR1	-1.00678	ZDHHC9	2.55189	PSMB9	-1.61204	SNORD3D	1.61008	PML	-1.28313	FAM179A	1.30459	ARHGAP27	-1.17039	VPS13A	1.20516	PSG3	-1.62262	EAF2	1.95051	ZBTB44	-1.21785	NCBP2	1.54684	ZNF443	-1.1521
CLEC2D	1.51	AMBRA1	-1.43	GLS2	3.2	SDC3	-1.67	GRAMD1C	2.96	HSH2D	-1.29	ATPAF1	1.16232	ADD1	-1.74614	ZFHX4	1.10692	KIF11	-1.83829	BIRC5	2.86955	CLN6	-1.53244	PARP2	1.43689	JUNB	-1.20138	FARP1	1.41762	ITM2C	-2.04945	HEY1	2.18027	IFI27	-4.17675	ST7L	1.19883	MAK	-2.47167	LOC100291190///LOC100290320///IGHV4-31///IGHM///IGHG3///IGHG1///IGHD///IGHA1	4.20414	CD93	-1.73352
BUB1	6.42	HABP2	-2.58	OR7A17	4.31	COX16	-1.35	C3orf22	2.55	MGLL	-1.72	SLC41A3	1.09738	PTK2B	-1.44552	CGNL1	1.05118	KCND1	-1.20623	AFAP1	2.23089	GTF2A1	-1.66716	CXorf57	1.87507	PLAGL1	-1.43057	UBASH3A	2.00604	CKS1B	-1.7931	LINC00094	1.53853	PRKAG2	-1.44068	GINS3	1.84771	SNCA	-2.78821	DBF4B	1.07738	LINC01550	-1.22897
GOLGA3	1.22	TAPBP	-1.15	ARSJ	3.97	ZBP1	-1.13	ZNF683	2.21	WSB1	-2.64	RPL18A	1.21417	PRIM2	-2.47731	EFNA1	1.32482	TMPO	-1.09011	LCE3E	2.3998	SESTD1	-1.54756	LCK	1.12692	RNASEL	-1.04034	NPR3	1.53126	TRIM6	-2.64698	BLK	2.39952	UNC93B1	-1.86482	RPL39L	1.28112	SLC46A2	-1.35465	PSMD12	1.61409	ARHGAP26	-1.47679
SPCS3	1.72	HIST1H4H	-1.03	OSBPL5	2.75	EIF2S2	-1.12	HEATR9	2.13	PNPT1	-2.45	EXOSC7	1.1089	ETV6	-1.37436	CD109	1.02154	GTSE1	-1.20361	FAM102A	2.64736	ILDR2	-2.08715	IMPDH2	1.15997	GLUL	-1.14983	RASSF2	1.15051	LDHA	-1.50011	BANK1	1.72995	FMNL2	-3.94914	DERL1	1.60278	KBTBD7	-1.34682	PMVK	1.40037	ADGRD1	-1.17184
TRIP13	5.93	A3GALT2	-1.2	CAMTA1	1.31	CENPO	-5.36	STK38L	2.59	PLA2G4C	-4.62	CCDC187	2.48717	HS3ST6	-3.44877	RBM24	1.0443	MND1	-1.53582	TGIF1	2.32876	SNRNP35	-1.13676	SFXN4	1.076	OASL	-2.04706	ZNF219	1.28415	OIP5	-2.43491	SETD6	1.70121	CASP10	-2.20631	LOC100291190///LOC100290320///IGHV4-31///IGHM///IGHG3///IGHG2///IGHG1///IGHD///IGHA2///IGHA1///IGH	2.61929	NELL2	-1.44788	IGK///IGKV3D-15///IGKC	3.84539	AMY2A///AMY1C///AMY1B///AMY1A	-1.4179
PMPCB	1.09	MT1M	-2.27	VMO1	3.03	FBXO5	-1.74	IKBIP	1.48	CD274	-4.83	LPA	2.32338	H3F3C	-2.70879	HSPA12A	1.10444	ATP2A3	-1.00864	LRRTM2	2.43995	MMP24	-2.28336	NET1	2.06703	TBX22	-1.23894	B3GNTL1	1.00271	SCCPDH	-1.36204	CRIPAK	1.38829	RIPK2	-1.63428	POLD1	1.28751	PLIN5	-1.31903	MND1	2.42611	FOXO3B///FOXO3	-2.32325
LCK	1.47	PLXDC2	-1.12	ACER2	1.13	SLC17A9	-1.5	ITLN1	1.96	RAB8B	-3.85	HIST1H4B	2.17063	LRRC71	-2.09889	EVC2	1.06282	NOCT	-1.07454	CCR6	2.5288	NDUFAF7	-1.84399	CXCR6	2.1286	RUFY4	-1.82941	ARAP3	1.29717	CDCA3	-2.9648	VEGFB	1.88112	NAPA	-1.62158	LOC100293440///IGLV2-23	2.75204	ITGB3	-1.41555	MRPL40	1.40908	MLH3	-2.5751
ATP5G3	1.18	CD274	-3.88	S1PR2	1.98	ALYREF	-1.77	NOV	2.42	ADM	-1.69	CHI3L2	2.40651	VNN1	-1.91485	SEMA5A	1.22141	KIF20A	-1.80994	RPL3	1.24014	TNFSF10	-2.95952	PLXNA3	1.47457	CD2AP	-1.50119	LRRC15	1.12173	HINT3	-1.04746	HSD17B8	1.77754	C3orf14	-1.56534	ORC1	2.56038	CTDSPL	-1.42094	DDB2	1.01244	KBTBD11	-1.21595
SKA1	3.13	HK3	-1.16	MMP11	1.29	TMED4	-1.57	SUSD4	2.04	TMEM123	-1.52	HSD11B1	2.30812	NFAT5	-1.56574	BCAN	1.93291	OASL	-1.17223	TMEM196	2.5522	CAMKK2	-2.53013	ZWINT	2.04171	CLEC7A	-1.5778	BRICD5	1.52322	IFI6	-1.47797	ZNF544	1.03654	IDH1	-1.11456	SNRPD1	1.09085	MBNL1	-1.0263	MYBL2	2.83301	FNIP1	-1.13603
BUB3	1.07	CLEC1B	-1.25	LRRN2	3.67	GMPS	-1.07	KLHL3	1.36	RRAGD	-1.09	FAM159A	2.17264	RPP38	-1.85498	DST	1.22395	ASB16	-1.47616	SNURF	1.36468	METTL2B	-2.13179	POLR1E	1.19663	SLC10A1	-1.11036	VTRNA1-2	1.13226	SIK1	-1.7978	ITPR3	1.14327	MARCH1	-1.65513	TACO1	1.03479	MPL	-1.82906	ATP1B3	1.17346	SNCA	-2.83074
IARS	1.99	FUT4	-1.08	DUX5	1.67	RPL36	-5.17	CCSER2	1.05	GP9	-1.34	NUDT6	2.21495	UNC80	-1.9779	PLEKHH2	1.09473	BAMBI	-1.61584	SCMH1	2.34076	SCP2	-2.51987	APIP	1.25709	GPM6B	-1.49355	CMTM2	1.34399	ABCA1	-1.46975	PPIAL4C	1.33803	APOBEC3G	-1.42465	IGHM	2.12167	ADGRD1	-1.09634	YKT6	1.68769	LOC727820	-1.25658
TMEM99	2.85	TTC21A	-3.2	CFC1	1.44	COMMD3	-1.13	TMEM8B	1.56	GP1BA	-2.93	IL17D	2.47823	AGBL5	-1.96705	ASB9	1.03892	NME1	-1.26388	ABCA4	3.1319	TTC21A	-3.12314	SIRPG	2.31322	F2RL1	-1.30711	F2RL1	1.18565	KIF20A	-1.69821	EFHC2	1.77479	RCBTB2	-1.24195	AARS	1.29243	TMEM45B	-1.37825	TNFRSF17	3.80067	ST6GALNAC2	-2.09639
COX6C	1.68	MS4A7	-1.29	UBE2J2	1.51	NUP35	-5.21	MMAB	2.8	IRAK3	-1.01	PIF1	2.73467	RHOB	-2.06272	KRT18	1.12244	HAVCR2	-1.31205	OR4F5	2.49829	TBC1D2	-1.17994	FOXRED1	1.48997	NTNG2	-1.92813	SLITRK1	1.29086	EIF2A	-1.26496	ATP8B2	1.44085	SFT2D2	-1.75657	MBTPS2	1.22423	TREM1	-1.96922	TIMELESS	1.76481	IL7R	-1.00841
RPS20	1.15	PML	-3.27	MYRFL	1.96	MRPS30	-1.42	GABRB2	3.29	XAF1	-1.93	GPRC5D	3.72815	KLK1	-1.67918	ISLR	1.41873	NCAPG2	-1.29961	CAMKK1	2.58264	WSB1	-1.53511	NR3C2	1.46568	SCPEP1	-1.00017	PTH	1.03752	RRBP1	-1.08537	GPC2	1.5097	SH3GLB1	-1.2746	SLC3A2	1.08181	HNRNPDL	-1.06345	TRAM1	1.82904	AVIL	-1.95303
SRSF10	1.19	ZNF366	-3.53	NPBWR2	2.31	GGCT	-5.61	OLIG1	1.46	FAR2	-1.32	AKR1B1	1.39931	CASP5	-3.076	ACAP2	1.13121	SNF8	-1.24962	PKIB	2.49219	SEMA6B	-1.87279	CSE1L	1.00121	TRAFD1	-1.52113	FOXA2	1.05965	HARBI1	-1.37537	OCIAD2	1.82281	PLAUR	-1.85663	OAS2	1.85945	SEC14L4	-1.01227	TIMM10	1.88498	ANKRD55	-1.33017
CTLA4	3.44	OTOF	-1.59	MAK	2.44	NDUFA12	-1.32	KCNN4	1.02	CYSTM1	-1.38	CDH1	2.40403	P2RY13	-1.98006	TRIM2	1.42024	RRM2	-1.62257	CPM	2.42146	SYN2	-2.18504	POLR1B	1.05275	H3F3C	-1.0434	SERPING1	1.20369	DDX60	-1.30038	SNORD83B	1.49905	SMCHD1	-1.46132	DLEU2	1.5061	PLAGL1	-1.16816	DEPDC1B	2.91258	PACSIN2	-1.25644
VPS51	1.05	LTBR	-1.13	DNAJC18	1.47	AUNIP	-5.31	CD276	1.09	MYBPC3	-1.32	SLC30A5	1.62629	GLIPR1L2	-1.98141	RAPH1	1.27122	GHRHR	-1.06129	LRTOMT	2.50443	TOMM40L	-1.47837	CDC25A	2.53624	AZI2	-1.16373	SMIM24	2.10027	CKS2	-1.62038	TBC1D4	1.41037	N4BP2L2	-1.56037	CTU2	1.1653	LOC100128751	-1.16475	LOC100291464///IGK///IGKC	2.83092	SNX13	-1.00885
BDH1	4.3	SRGAP2	-1.01	STEAP2	2.03	KLHDC4	-1.05	CLYBL	1.5	TSC22D1	-2.63	GLCCI1	2.67752	SIRPD	-1.57176	TMEM67	1.00788	PLK4	-1.38152	BTF3	1.39701	ARSB	-1.61582	KPNA2	1.10287	LPAR6	-1.15366	FDPSP2	1.10649	XAF1	-1.39299	RNF216	1.1528	GTPBP1	-1.55105	TCF19	2.28045	2004-08-01	-1.04739	AIFM2	2.13108	UBE2I	-1.11621
ALDH18A1	2.13	SIGLEC7	-1.14	CMA1	1.53	CDK1	-5.49	TARDBP	1.2	HPD	-4.76	MANF	1.80589	SLC13A2	-2.53369	FBLN1	1.03199	GALR2	-1.13733	ADAM6	2.43309	MPV17L	-2.3231	PYROXD2	1.41514	ABCD1	-1.37635	OR2Z1	1.57335	CNPY2	-1.00883	GPR183	1.52437	PML	-2.04879	ALYREF	1.30443	SPTB	-1.21826	DSCC1	2.5444	FAM200B	-1.41725
THOC1	1.05	MT1H	-1.01	CA4	1.32	MRPL1	-1.89	NAT16	2.53	NBN	-1.32	RRM1	1.64013	BCAN	-3.23857	CDCP1	1.00083	PNOC	-1.29885	TTYH2	2.86352	MAB21L2	-2.9384	RUVBL1	1.7315	HYAL4	-1.38165	LPA	1.70719	PHC3	-1.61372	ZSCAN2	1.11651	AXL	-2.80365	MRPL22	1.34033	SPINK2	-1.04153	TSR1	1.58819	MADCAM1	-1.1069
ABCE1	4.89	MIER2	-1.24	ARSI	1.09	SCARB2	-1.04	OR5T2	1.03	FLVCR2	-1.58	TUBG1	1.72701	CCR1	-1.9067	ANXA8	1.23343	GMNN	-1.57919	ICA1L	2.2365	CTPS2	-1.59936	RPL10A	1.10497	ADGRE5	-1.33679	TSPYL2	1.44152	POC1A	-1.21429	POLD2	1.27069	PML	-2.1749	IGKV4-1	2.1129	ZMAT1	-1.08779	KDELR1	1.69133	PSMF1	-1.17423
PSMG1	1.12	DEFB1	-3.59	CLEC7A	3.59	PFKP	-1.07	GATA3	1.09	PMAIP1	-1.73	NDUFB1	2.00208	MAP3K4	-3.19242	CDHR3	1.33994	EPSTI1	-1.02427	ECE2	2.39915	STAG3	-1.22575	USP46	1.02933	CPEB3	-1.07127	TNFRSF10B	1.40543	SETD4	-1.9033	C10orf35	2.09244	MRPS34	-1.07713	CSTF2	1.08562	WLS	-2.07379	BUB1B	3.5994	ZFAS1	-1.67221
SRSF1	1.02	HEMGN	-2.07	TGIF1	1.42	ZBTB32	-5	NBL1	1.74	BAK1	-1.29	OTUB1	2.34345	EGFR	-2.79853	KIAA0895	1.06729	HIST2H2AB	-1.02551	ZMYND10	2.41789	LIMS1	-2.89524	C21orf2	1.59776	CHMP5	-1.30323	DSC2	1.61763	FBXO5	-1.46175	SELM	1.62384	B4GALT4	-2.18873	SEC61A1	2.70309	STX3	-1.91218	CKS1B	2.07243	LIN7A	-1.92014
YIF1A	1.33	GYPC	-1.38	PC	3.36	SKA1	-3.3	TMEM99	1.36	MS4A4A	-4.81	MCCC2	2.43562	RNASEH2C	-2.28157	SERPINB5	1.4152	IFI27L1	-1.02674	ARHGEF28	2.2069	PHACTR2	-1.64687	RPL5	1.0211	SP140	-1.09218	SAMD12	1.09592	GATB	-1.12348	ADGRE3	1.37278	TYMP	-1.76783	MESDC2	1.11247	SAMD14	-1.05194	MTFP1	1.48506	LAMP2	-1.93331
COMMD3	1.16	HSPB1	-1.03	ACTL6B	1.08	GPRC5D	-5.95	CNTNAP2	2.66	TOR3A	-1.14	KIAA1191	1.01352	FAM188B	-1.99617	ATM	1.02643	UBA5	-1.16533	FRMD8	2.47943	IFITM4P	-3.03077	DPH5	1.30584	RALB	-1.1813	CASS4	1.74515	COL4A3BP	-1.21661	SH3PXD2A	2.49038	TICAM2	-1.3693	GLRX2	1.07995	CEP19	-1.40718	QDPR	1.26129	BMP2K	-1.34371
NIT2	1.18	INTS7	-1.5	CA11	2.67	PES1	-1.13	GPR150	2.76	MB21D1	-4.22	OSGEPL1	2.59036	CLEC18C	-1.88185	KEL	1.89581	STAB1	-1.27464	DSEL	2.76355	TMEM63C	-2.15848	AHCY	1.03785	MDK	-2.17857	BICDL2	1.74906	GBP1P1	-1.90132	PCSK1N	1.1995	N4BP2L2	-1.45518	SAC3D1	1.15162	SLC14A1	-2.86482	PCCB	1.41358	NPL	-1.78546
TOP2B	1.25	SCLT1	-1.04	MAP3K4	1.42	PRMT5	-1.02	ALAS2	1.06	TFEC	-2.74	DPH2	2.16771	HIST2H2BE	-1.85374	SLC4A1	2.58092	DLGAP5	-1.58418	PRPH2	2.40622	MCHR2	-1.33533	WDR12	1.51857	TEK	-1.68843	TGM3	1.40596	ACAT1	-1.13045	PIGQ	1.12096	SP110	-1.61692	UBE2T	2.58557	CR1	-1.06113	SS18	1.58549	AK1	-1.86363
RPP40	1.36	ADGRG3	-1.78	NXN	2.77	CCDC137	-5	ANKMY1	2.44	LYSMD2	-1.3	EIF3F	1.23021	SERPING1	-2.90021	CPM	1.2252	LGALS9	-1.24405	NPAS2	2.4801	TOMM70	-2.00056	IFNLR1	1.60372	GNAQ	-1.14788	SFTPD	1.75432	RPS15	-1.30881	MAGED1	1.79895	VSIG10L	-2.55596	C19orf54	1.0294	HCG27	-1.57936	SHCBP1	4.13344	PIP4K2A	-2.27576
OIP5	6.28	CD177	-3.24	B4GALNT3	3.95	SLC25A10	-5.63	APBB1	2.17	RMI2	-2.56	DNAJC18	1.95287	ZNF155	-1.89257	TFPI	1.08382	CFB	-1.47135	WDR54	1.85619	PLEKHB2	-1.03907	TECR	1.01327	LILRB2	-1.2744	CHRNB3	2.07079	C3AR1	-1.42675	DCAF6	1.08954	GLRX	-1.66614	SEPT2	1.06983	LOC202025	-1.01247	ADA	1.92784	SPNS3	-1.09901
STRBP	1.27	CETP	-1.49	KRT16	4.63	CFB	-4.82	ENKD1	1.05	HK3	-1.13	AIFM2	2.2138	DDB2	-1.54769	CPPED1	1.07467	AUNIP	-1.33191	PLXNB1	2.24029	SP8	-2.10514	SKA1	1.88126	DPT	-1.0907	LTC4S	1.93882	GRAMD1B	-1.90143	CLYBL	2.43065	KCNE1	-2.66745	HNRNPA3///HNRNPA3P1	1.54156	NRBF2	-1.03157	MTG2	1.57936	ZNF148	-1.36182
RMDN1	1.38	SNX20	-1.22	LRRC10	3.25	MB21D1	-4.51	VNN2	1.1	RNF19B	-1.44	SS18	2.20231	TRIO	-1.59454	MATN2	1.04024	HIST1H3C	-1.07464	DAZ2	2.47829	C4orf3	-1.33726	CD79A	1.40648	SLC25A53	-1.23889	RNF11	1.31228	CDCA8	-1.25121	VPS13D	2.01381	HIF1A	-1.9336	DDX52	1.09653	OFD1	-1.16677	CENPO	1.11119	SLK	-1.17877
FDPS	1.22	SORL1	-1.11	DCLK1	2.73	SYNCRIP	-2.94	CUZD1	2.31	CDK17	-4.64	RPS3	1.35704	MEF2A	-2.01632	PGM2L1	1.08234	CDKN3	-1.8681	HRAS	2.54821	SUMO1	-2.87449	ATAD2	1.48296	DOCK8	-1.01236	MAGEA6	1.13179	CCNF	-1.32188	GAMT	1.79078	KPTN	-1.89152	HSPBP1	1.11394	MYL4	-2.0831	WBSCR22	1.67425	LOC101928291	-1.18346
HSPE1	1.69	TMEM123	-1.04	FKBP10	1.81	CDCA4	-1.32	CDC7	2.47	XPO1	-1.15	SNX7	2.14236	SAMD9	-1.82045	GOLGA8B	1.06279	IFI44	-1.12405	NME2	2.26416	NAPA	-1.90268	EEF1B2	1.08509	ELMO2	-1.22406	IMPACT	1.4807	PSMB9	-1.01863	EPHX2	2.04324	MEF2A	-2.57352	LARS2	1.14702	LINC01000	-1.34348	NDUFAF5	1.14706	CCDC65	-1.13274
ORC5	1.48	FAM210B	-1.29	KBTBD13	2.53	EMC1	-4.56	IDH3G	1.53	LTBR	-1.21	PANX3	2.31288	BLCAP	-1.38069	FGD1	1.04436	SKA1	-1.18062	TYRO3	2.65725	SAT2	-1.20648	GGH	1.62803	N4BP2L2	-1.02992	SAXO2	1.10995	FXYD6	-2.26611	FAM213B	1.93436	CNDP2	-1.15372	CHD9	1.49808	LOC101928307	-1.84545	DNASE2	1.55075	MIR21///VMP1	-1.22799
NAT10	1.12	FXYD6	-1.56	ZNF654	3.28	GEMIN6	-1.19	ACBD6	1.65	SH3GLB1	-1.67	C19orf53	1.10286	SENP7	-2.2496	DMBT1	1.26526	FBXO22	-1.04706	SREK1	2.4977	FAM107A	-2.48221	SKAP1	1.10077	MYL2	-1.02883	MAGED4B	1.07034	ORC6	-1.9352	SLC29A2	2.02668	EHD4	-1.2611	LONP2	1.03669	MED31	-1.0056	RABL3	1.30251	NCOA1	-1.09756
DNAAF5	1.03	RFX2	-1.56	PAX3	1.85	GATB	-4.31	ZNF831	2.65	NDC80	-3.89	NDUFB7	1.62092	PROS1	-3.2835	BRD4	1.4087	SLC35F2	-1.07648	PRSS3	2.77761	DLX4	-2.42694	CSNK1E	1.87675	TLR8	-1.11937	BPIFA1	1.47708	FIBP	-1.69572	HIP1R	2.02208	RAB20	-2.50864	SSR1	1.42149	GSPT1	-1.41323	LANCL2	1.77071	ZNF571	-1.16334
SLC2A5	2.64	ELF2	-1.29	FCN2	3.38	C16orf59	-1.39	PPP1R12B	2.05	PAM	-1.08	AURKA	3.07905	ZC3HAV1L	-1.99522	COL8A1	1.15345	ASPRV1	-1.37577	RPL24	1.1719	CHAT	-3.84555	RCL1	1.31605	CLDN18	-1.72317	ARHGAP35	1.25338	C19orf48	-1.15046	KLRB1	1.73391	STOML1	-1.98747	ARSB	1.19076	KLHL2	-1.05716	SERPINI1	1.33963	CHMP1B	-1.03263
POLA2	1.04	HAND2-AS1	-2.37	SLC46A2	1.14	C14orf166	-1.13	CCDC63	2.78	SQSTM1	-1.01	MATK	2.67682	GATSL3	-2.74272	CAMSAP3	1.42134	STIL	-1.08418	EPHA8	2.48638	PDYN	-1.42973	C1orf74	1.00784	GABRA5	-1.20468	CARNS1	1.30422	RUBCN	-1.19253	PCBP2	1.13471	CFB	-2.99074	H2AFX	1.71298	SLC8A1	-1.0851	CAV1	4.40573	IRF2BP2	-1.09889
BIRC5	3.7	GYPB	-1.75	GALR3	2.29	CDCA2	-5.31	GSTM2	1.27	CCL3	-4.26	CAD	2.55032	BCL2A1	-2.04035	SLC2A10	1.20806	CKAP2L	-1.59295	ZBTB5	1.31603	CAMKV	-1.48103	GLDC	2.95081	SNX10	-1.39838	RIPK4	1.13036	MAN1A2	-1.63427	CTLA4	1.52856	LNPEP	-1.23638	MRPS16	1.25282	PTPRN2	-1.58901	MBTPS2	1.43981	SULF2	-1.89048
ECI2	1.23	FLCN	-1.09	GNMT	1.22	RMI2	-2.9	AGMAT	1.32	CLU	-1.43	SNRPA1	1.15076	SLC14A1	-2.36304	POPDC3	1.15292	KIR2DL5A	-1.26932	SF3B3	1.12835	GLP1R	-3.0427	TSTD1	1.62243	CCL20	-1.10258	FRMD4B	1.2908	TRIM5	-1.17253	CD8A	1.18967	WSB1	-1.22694	MTCH2	1.28933	TSC22D3	-1.37654	CENPU	2.94524	CCR6	-1.22255
EIF3E	1.32	PLEK2	-2.01	SNCG	2.45	SEC22C	-4.1	C17orf50	2.57	LMNB1	-2.93	MKS1	2.01194	DGAT2	-1.77673	ZNF334	1.13935	HSH2D	-1.38153	FAM181A	2.45734	TRAIP	-1.42603	CDR2	1.1102	SERPINA1	-1.26885	LRRC43	1.28146	DARS2	-1.56751	CD8A	1.2131	SDSL	-2.39784	PRDX4	1.99909	ZNF767P	-1.04485	MANF	2.30663	FAM117A	-1.06613
POC1A	2.33	VWCE	-1.73	LGALS16	3.25	LRRC59	-1.78	RAPSN	1.6	ADCY4	-1.13	HINT2	1.51855	STOM	-1.34532	GSTM2P1	1.17279	ALG14	-1.16969	KCNJ1	2.60275	ZNF485	-1.51012	POLA1	1.69816	N4BP1	-1.06415	SLC16A13	1.60334	KPTN	-1.34825	PPARD	1.00358	ITPRIP	-1.41811	PSPH	1.63296	LINC00926	-1.57163	STAP1	1.78197	PLPPR2	-1.25216
FEN1	3.71	OSCAR	-1.07	MATN2	3.63	TNNT1	-3.69	OR2W3	1.69	HSPB1	-1.08	TCTEX1D2	1.84665	FXYD2	-1.36586	TRIM23	1.18677	TMIGD3	-1.09064	TMPRSS7	2.52903	GNG5	-1.11348	SRPRB	1.14511	ARRDC3	-1.13912	SUSD4	1.07805	DDIAS	-1.1856	CCDC106	2.31597	SSFA2	-1.55827	CDKN2C	1.5053	MPP1	-1.38869	CCNB1	3.44551	TMEM43	-1.22188
MRPS7	1.05	C15orf48	-4.31	TSNARE1	1.94	CDKN1A	-1.18	CENPM	1.54	CDKN1C	-1.52	NET1	2.4368	GNA14	-2.82078	EPB41	1.24498	TTK	-1.69454	KANK3	2.16272	TTC7B	-2.78018	OXNAD1	2.25839	KANK1	-1.42942	GLRX5	1.07608	NDUFS2	-1.17351	ADGRE4P	2.45345	ABCD1	-1.9128	PNPT1	1.3215	RNF175	-1.04179	LOC100293440///IGLV2-23	3.28453	SLCO3A1	-1.44105
CSNK1E	1.39	SLC25A39	-1.2	CDKN2C	1.3	PSMA3	-1.88	ABCE1	2.31	APOL1	-4.56	CUX1	2.34602	BDKRB1	-3.07994	LOXL1	1.07741	ANP32AP1	-1.08543	GAD2	2.53034	VEGFA	-1.77797	PAOX	1.66448	STAT2	-1.11972	DCAF4L1	1.35844	TUBB	-1.42081	SNORD56	2.25318	NFE2L2	-1.09324	SKA1	2.6414	BCL2L1	-1.80033	EWSR1	1.11802	OR2W3	-3.39131
CTPS1	5.92	P2RY6	-1.03	CPNE7	3.49	CALU	-2.1	DOCK6	1.64	ACSL1	-1.16	WDR34	2.97696	LGALS8	-1.73966	BNC2	1.14179	TLR7	-1.18699	C4orf36	2.48954	ERP44	-2.65903	SLC39A14	1.68261	QKI	-1.14737	GAD1	1.26982	BCCIP	-1.22976	CR2	1.58256	TYMP	-1.63416	RAD54L	1.57726	EPM2AIP1	-1.12168	ZBTB32	1.48205	NR3C1	-1.19274
TMEM97	2.9	GBP1	-1.56	SEMA4F	1.68	NOL7	-1.17	ZNF529	1.49	PILRA	-1.3	C20orf196	1.01465	SFMBT2	-2.07744	SRPX2	1.01818	C1orf112	-1.02568	TXNDC8	2.37355	NODAL	-1.60168	SEPT1	1.08525	MIR124-2HG	-1.30861	LOC100131023	1.35458	PIWIL4	-1.70321	PCED1B	1.16354	FOXC1	-2.46523	MANF	1.91893	ACPP	-1.23305	FAM83D	2.24467	ZRANB1	-1.0282
CCDC106	1.09	LILRA1	-1.81	SIRPB1	1.03	KDELC2	-5.01	PLEC	1.68	DPH3	-1.8	NDUFA11	1.27467	SGPP2	-1.92706	RHD	1.88964	ITGB7	-1.3506	PANK1	2.47428	ZNF585A	-1.39628	OXCT1	1.77655	FOXP4	-1.51939	CDHR3	1.67091	DHFR	-1.41336	APEX1	1.00666	FUT4	-1.57221	RRBP1	1.73159	TRBV27	-2.00568	TIPIN	2.20983	LINC00667	-1.02859
C11orf84	1.21	ARHGEF11	-1.22	CORO2A	1.24	IRF4	-2.95	CCNB2	1.28	FLCN	-1.13	TTYH2	2.36846	TDRD7	-1.72955	BEND6	1.26631	UAP1	-1.38079	SEMA7A	2.48478	CSRNP1	-1.5009	CCNE1	2.50692	SLC27A3	-1.24134	TTTY6B	1.82692	HOXB7	-1.56498	PLXNA3	1.96259	SCCPDH	-1.82668	ZNF174	1.24209	GLUL	-1.9381	TMPO	1.79911	LOC100128751	-1.19804
PACSIN1	4.14	SLC4A1	-2.57	SPATA13	1.07	CD59	-1.11	NR3C2	1.8	S100A6	-1.62	PMPCA	1.39214	DHPS	-1.80606	PPM1E	1.11785	CEP128	-1.36372	MFAP2	2.23488	NR1H3	-1.46569	ASB16	1.80763	MFAP4	-1.61971	MIR382	1.47667	WDR34	-1.84415	NBL1	1.80964	LMNB1	-1.42765	RPA3	1.39826	PHOSPHO1	-1.11433	SRP19	1.01154	UBXN2B	-1.04732
PSMC3	1.06	RNF144B	-1.08	DLGAP4	2.31	CENPF	-5.36	GLIS3	1.98	USP25	-4.43	EZH2	2.30258	TMEM59L	-1.95436	EPHB4	1.29138	GGH	-1.64043	MFGE8	2.09317	ZNF57	-2.08801	VEGFB	1.25761	SIGLEC5	-1.83149	SCGB3A1	1.4637	SPATS2	-1.86619	FCHO1	1.71779	PMAIP1	-2.8092	TCEB3	1.00726	ITPKB	-1.27536	VIMP	2.35546	ZNF641	-1.59951
THOC6	1.72	MYL4	-1.57	PRODH	3.11	PDXK	-1.23	ATP8B2	1.63	FUT4	-1.95	FCMR	1.35276	CCL8	-4.70542	KLF3	1.14402	DDR2	-1.05404	DHX33	1.15447	H3F3C	-2.63674	FMNL3	1.53365	CCDC146	-1.04086	MMP28	1.57597	CCNB1	-1.55192	TMEM134	1.0505	RTCB	-1.66184	SLC16A1	1.72772	SPP1	-1.31684	SAE1	1.4006	CR1	-1.1393
WDR61	1.08	SYTL4	-2.19	CCDC63	3.46	NDUFB4	-1.15	POLR3B	1.03	FCGR1A	-4.94	UFD1L	1.25242	HOXD4	-1.97973	RBM41	1.34763	SLC25A10	-1.1859	LHX3	2.56162	HOXA6	-1.97454	ZNF77	1.20435	SP110	-1.05502	MEG3	1.35849	CENPA	-2.78671	GZMK	1.57128	EPHB2	-2.66349	STIL	2.52651	MYL9	-1.69039	SPATS2	2.89032	KSR1	-1.07071
MRPL11	1.36	OSBP2	-1.71	C20orf203	1.88	RWDD1	-1.14	PATJ	2.25	MARCKS	-4.78	PMEPA1	2.2163	LIPJ	-2.90483	CHRNG	1.114	ELOVL3	-1.12029	MRVI1	2.71112	IRF4	-1.98415	CHAF1A	1.33226	MT1G	-1.95658	NME4	1.06434	ECE2	-1.81274	CTNNBIP1	1.82614	NCF1B	-1.85248	SAR1A	1.43132	RXRA	-1.59409	LOC652493///IGK///IGKC	3.30245	MID1IP1	-1.22136
CCDC25	1.11	ATP2B2	-1.37	ELAVL2	1.98	DYRK4	-1.38	SNED1	2.48	VPS9D1	-1.02	DDX31	1.97893	TOX4	-1.56652	THRA	1.34904	KIF15	-1.08591	BAD	2.10594	CMPK2	-3.39964	FASN	1.50253	SRGAP2	-2.64555	CD244	1.34967	HIST2H3C	-1.59789	SLC7A6	2.07971	KIF5B	-1.51458	ABHD12	1.10702	PTPRC	-1.02687	EIF2S1	1.28405	BAZ2B	-1.67645
ACAT1	1.37	R3HDM4	-1.12	KISS1R	2.4	OIP5	-6.02	KRT23	1.32	MRPL44	-1.56	IL23A	2.01785	PTPRA	-1.59468	CFL2	1.18342	MX1	-1.26869	IGSF5	2.04646	SYT5	-2.45102	GNL3	1.231	KIF21B	-1.01352	AGBL1	1.83756	MCM7	-2.52768	ALKBH2	1.31081	APOL3	-1.10382	TSR1	1.39951	PRKAR1A	-1.12041	TSSC1	1.0324	NSUN7	-2.10407
ZBTB32	5.14	GP9	-1.13	IL36B	2.4	NOP16	-1.25	RTP5	1.56	APOBR	-1.01	GCDH	1.46931	STXBP1	-1.97893	SCG2	1.13634	GBP1	-1.04762	DPH5	1.41767	SLC6A12	-2.14863	DSCC1	1.09385	BATF3	-1.89578	BAGE2	1.73087	KIR2DL4	-2.07908	RPS27A	1.23341	TLE4	-1.4304	DFFA	1.3996	AFDN	-1.35709	NDUFV2	1.275	CHI3L1	-2.66647
HSPA9	1.07	ANKRD35	-2.35	SIGLEC6	1.76	AGK	-1.15	RORA	1.05	ATL3	-2.6	NUSAP1	2.41533	NEXN	-2.02769	TBCEL	1.30751	BRCA1	-1.04542	FSHR	2.48492	MED18	-1.98284	SNORD11	1.13287	CD55	-1.12812	KRT23	1.42807	GALK2	-1.60745	PRRC2B	1.14717	PPM1K	-2.73704	SKA2	1.75369	ST8SIA4	-1.15633	DLEU2	1.66783	ADRB2	-1.4404
NSA2	1.27	GAS2L1	-1.13	KRTAP19-6	2.9	RAD51C	-3.87	DSG3	2.36	FYB	-1.12	CCDC122	2.29036	GTF2A1	-1.55855	GFRA3	1.26042	MDK	-1.09345	CTH	2.5639	THAP8	-2.31983	FKBP2	1.03819	RABGAP1L	-1.34454	C8orf37	1.36399	SSSCA1	-1.61405	CLC	1.90789	UBFD1	-2.41452	LOC652493	2.7816	AMIGO1	-1.13575	IGLV6-57	3.01157	LOC646470	-1.78144
MAK16	1.32	LYVE1	-1.7	CCDC172	3.02	CCR2	-1.29	STXBP5	1.23	ZNF684	-3.62	BCAR3	2.77829	OR56B4	-1.96585	GPX6	1.14746	LCK	-1.00958	MRFAP1L1	2.54444	MYL1	-1.67688	BOLA3	1.10399	IL1B	-1.40686	FAM204A	1.44454	AEN	-1.52718	VEGFB	1.5714	GPBAR1	-1.85867	GBP1P1	2.5245	TRPM6	-1.66359	LOC100291464///LOC100130100	3.22302	MMP25	-1.97133
PDCL3	1.5	AHSP	-1.23	PPARD	1.31	SRP54	-1.02	NT5DC2	1.06	SECTM1	-4.43	TRAPPC2L	1.55394	PYGL	-1.45585	IFT88	1.13658	SPTY2D1	-1.04238	DEPDC7	2.67276	DNPEP	-1.64654	CHEK2	1.62381	PSEN1	-1.71546	LINC00051	1.6365	C2orf48	-1.32951	CABIN1	1.31134	HIST1H2AC	-1.38487	MND1	2.31451	SEMG1	-1.01022	EIF4A1	1.00728	SLC11A1	-1.85189
TOE1	1.19	MTMR11	-3.05	KRTAP6-3	3.54	ATF5	-1.1	ARL3	1.08	SIGLEC12	-4.57	KHDC1	2.20097	GALE	-2.59199	GLIS3	1.18747	CDC25C	-1.34955	CNR2	2.49463	POLR2M	-1.07628	FTSJ1	1.08549	HSPA6	-1.27766	FBRSL1	1.10262	GADD45GIP1	-1.89309	C21orf2	2.03771	CYSLTR1	-1.49308	SEPHS1	2.14097	NATD1	-1.44367	CCNB2	3.60503	KLHL36	-1.01086
HDDC2	1.42	FAP	-1.11	NATD1	1.65	SNRPE	-1.49	ASPG	2.49	FZD2	-1.66	PAFAH1B3	1.44129	USP20	-1.69879	STARD13	1.04355	APOBR	-1.16588	PPT2	2.67959	PXN	-1.45438	SLC7A6	1.4425	RBM43	-1.09185	NBPF7	1.11636	AGRP	-1.16496	ZBTB40	1.03126	SSB	-1.75753	PCCB	1.14945	NHS	-1.74293	SLC4A1AP	1.01397	JAZF1	-3.36971
STOML2	1.31	ZSWIM1	-1.5	TMEM63C	2.33	KTI12	-1.19	PBX4	1.38	KIAA1109	-1.33	TTC12	2.25804	IFIT1	-2.55531	LDHAL6A	1.19583	FAM72D	-1.17265	SDC1	2.64514	TMEM217	-1.97924	HMMR	2.74732	SCGB3A1	-1.54173	CHD3	1.55631	DCLRE1A	-1.89904	FHIT	1.86123	TYMP	-1.72422	ANP32E	2.29886	CMBL	-1.52033	TROAP	2.91708	ANKRD13D	-1.11932
MRPS23	1.18	ZNF670	-2.22	GNAQ	3.05	PPM1K	-1.18	C10orf35	1.33	LY96	-1.33	C21orf33	1.26257	ABTB2	-2.75877	ANKRD1	1.36981	NEK2	-1.63451	SLC25A18	2.11196	PKD2L1	-3.58165	SPATS2	1.87888	NCOA2	-2.08078	RILP	1.71392	PSMA4	-1.03133	TOP1MT	1.41049	CASP5	-3.35894	UCHL1	2.67534	DSC2	-2.06571	KIF20A	3.31988	ADGRE2	-2.10686
CSDE1	1.01	TRIM25	-1.86	SLC38A8	4.2	ATP1A1	-1.02	SFRP2	1.07	CCL3L1	-2.48	SEH1L	1.31152	RSPH9	-2.64276	GYPC	1.43609	MUC1	-1.0216	NLRC3	2.52532	ARID4B	-1.32083	CXXC5	1.22772	NCF1	-1.19279	ZNF365	1.33648	RAD51B	-1.19205	KRT72	2.6983	ENPP2	-3.04712	TMED9	1.25422	LOC100288781	-1.27525	NTMT1	1.283	LOC100287274///LOC100133150///LINC01000///LINC01002	-1.506
HDLBP	1.4	BPGM	-1.16	NOV	2.89	SSBP1	-1.07	IFNA5	1.49	DDX60	-2.55	CBY1	2.11378	ARHGEF11	-1.56451	GUK1	1.10592	COBLL1	-1.08943	MRPS21	1.3713	CES2	-1.6687	UBE2G1	1.32403	NABP1	-1.0168	LAMC3	1.11874	GTPBP2	-1.78442	DEAF1	1.68216	LILRA6	-1.84984	UCHL5	1.51449	BID	-1.02024	FAM98A	2.53776	LINC01000	-1.52733
DENND5B	2.27	DAAM2	-2.23	SLC45A4	2.08	ATOX1	-1.37	ZNF7	1.29	SLC25A13	-3.12	RPL36A	2.50787	BCAM	-2.20753	INA	1.03626	GBP4	-1.11875	LRRC49	2.8087	YIPF2	-1.25284	ISOC2	1.27762	AVIL	-1.36732	DSC1	2.03398	CASP3	-1.17874	MZF1	1.21349	CMTR1	-2.76991	PDS5A	1.35568	TLR6	-1.32055	IGLV4-60	3.13509	WDFY4	-1.05591
ANKRD39	1.14	ANXA3	-2.18	CSMD1	1.74	HMGB2	-1.53	CALCR	1.09	C4orf32	-1.96	C5orf38	2.32287	PLEKHB2	-1.16233	LGR4	1.08937	ABI3	-1.02947	ABCC5	1.84321	EHMT2	-1.23378	IDE	1.51713	GRB14	-1.60068	LINC01311	1.15939	PARP9	-1.13584	MPRIP	2.04435	XRN1	-1.90178	SMC2	2.25391	CD9	-1.08529	FMC1///LUC7L2	1.14833	PPP4R1	-1.30519
UBE2J1	1.53	MARCH1	-1.44	CORIN	3.33	BUB1B	-5.89	SLC39A10	1.48	C3orf38	-1.6	HAUS3	1.87702	NCF1C	-1.77654	SDCBP	1.03853	IL4I1	-1.21894	MACF1	1.03935	KCNA6	-2.51235	ZNF121	1.5309	PPP2R2C	-1.48386	OR2T34	1.40151	GLRX2	-1.04059	ZNF837	1.63007	SCIMP	-2.01684	LOC100291464///IGK///IGKC	2.51817	MDS2	-1.22373	GGCX	1.26842	CRK	-1.06761
COQ4	1.24	JUP	-2.22	IL6R	3.23	G0S2	-3.55	RPL10	2.97	HIST1H1C	-1.02	MRPL24	1.15513	SYP	-2.63104	LYPD1	1.31178	ASPM	-1.6269	KLHDC7A	2.59327	SDHAF3	-1.8401	HJURP	2.4214	HIVEP1	-1.13224	EIF6	1.61958	POLE2	-1.39146	ADARB1	1.33597	GAS6	-1.82285	RUBCN	1.16257	ZCCHC14	-1.04519	ARHGAP42	2.52333	UBR2	-1.09883
KNSTRN	1.27	HCAR3	-1.2	CDC42EP2	1.09	GALE	-3.48	ESPN	1.18	HIST1H2BC	-2.67	GRAMD3	2.28451	HMOX1	-1.69697	LIPG	1.11673	IFI30	-1.07747	NDUFB8	1.02011	NTNG2	-2.11086	TAF4B	1.95208	ORC4	-1.16911	KC6	1.02634	HIST1H1C	-1.08995	AGAP1	1.37974	MARCH1	-1.67952	DCUN1D5	1.10834	ADRB2	-1.28283	DLAT	1.72667	CAMK2N1	-1.13137
SH2D1A	1.79	TCF7L2	-2.56	MIOX	2.4	TCN2	-2.26	PRDM12	2.24	PDGFA	-2.38	DONSON	2.38361	TFG	-2.23081	TRIM9	1.23461	RPS7	-1.28611	NDUFB1	2.2967	KY	-1.67898	RAD54L	1.84151	NDST4	-1.08904	MORN3	1.42895	SPTY2D1	-1.74667	PKD1	2.11333	H1F0	-1.75423	NOLC1	1.29098	SLC6A10PB///SLC6A10P///SLC6A8	-2.10047	SLC39A8	1.64999	LOC100129089///MBP	-1.05787
DNAJB11	1.52	BTNL8	-1.52	CHST1	2.54	RUVBL1	-1.05	TMEM45B	1.5	CLDN23	-4.18	KAZN	2.0522	IGFL3	-1.49736	PDZK1IP1	2.402	DNAAF1	-1.23546	EIF5	2.39964	PTGR2	-1.78599	CENPW	1.28806	MX2	-1.47017	MYOG	1.44111	SEC61G	-1.00041	CCDC65	1.78658	FCER1G	-1.41809	GUSBP11	1.76269	TUBB2A	-2.43643	DERL3	3.12208	SPNS1///LAT	-1.00828
UXT	1.01	LRFN1	-1.95	ARPC2	2.18	CDCA8	-3.82	PDE7A	2.13	MARCO	-1.73	WBSCR22	1.32241	IL37	-1.74352	AHCTF1	1.35868	CCL2	-1.78311	NUDT16L1	1.00465	ATF7IP	-1.8782	TAF6L	1.09862	UMODL1	-1.09148	SPINK8	1.32321	STAT1	-1.0272	CD8B	2.05787	CES1P1	-2.34659	POMP	1.03574	ENPP3	-1.05509	ATP2A1-AS1	1.82693	IGIP	-1.45079
DHFR	5.86	TRIM10	-2.21	NXPE1	3.05	FKBP2	-4.72	ALDH5A1	1.46	OSBPL5	-1.8	GSTZ1	1.98256	FTH1P3	-2.01253	PDE8B	1.24667	MKI67	-1.04098	BTC	2.55188	KRTAP5-10	-3.33346	ALG5	1.0514	USP15	-1.24125	BCORL1	1.03747	NT5C3A	-1.22435	HPCAL4	1.73433	SYTL3	-1.57098	GARS	1.16329	CIRBP	-1.50388	PRIM1	1.5133	SIAH1	-1.00518
CENPM	3.34	SAMD14	-2.07	CCDC26	1.97	CPSF3	-1.1	MCM4	1.6	PSEN2	-1.69	GTSF1L	2.35516	FUNDC2	-1.67042	HSPA4L	1.32302	MMP9	-1.23838	PPP1R9A	2.34544	MTRR	-1.90084	MRPL52	1.18175	RNF149	-1.28337	BTBD9	1.02115	RHBDD1	-1.20436	ACACA	1.64647	GPBAR1	-1.73439	PRIM1	1.439	TAL1	-2.0535	METAP2	1.19459	CDC42SE1	-1.07643
DPAGT1	1.49	SCGB1C1	-1.89	INO80D	1.96	KIF4A	-4.91	LDHAL6A	2.86	EGFL7	-1.36	HDAC1	1.13811	KCND3	-1.82831	ITGB4	1.05601	HP	-1.16824	KCTD2	2.21858	EFS	-2.47975	RPLP0	1.08506	CH25H	-2.87571	PCBP3	1.34111	CMKLR1	-2.07111	CNNM3	1.3349	BATF3	-2.85138	LOC100291190///LOC100290320///IGHV4-31///IGHM///IGHG3///IGHG1///IGHD///IGHA2///IGHA1///IGH	2.77196	TGM2	-1.31015	SCIN	2.29499	LINC00494	-1.02911
MELK	5.59	TPPP3	-1.33	C3orf22	2.74	COX17	-1.26	HOOK1	1.75	VRK2	-3.59	NDUFA7	1.12639	REL	-1.78262	LAMA3	1.0581	METTL7B	-1.03089	ADAMTS19	2.90633	SLC16A3	-1.07852	JCHAIN	2.23007	KIF26B	-1.24257	HRK	1.99038	PMM1	-1.77413	FMNL3	2.27506	ITPRIP	-1.31871	TICRR	1.50581	CHST11	-1.03302	LOC100291190///LOC100290320///IGHV4-31///IGHM///IGHG3///IGHG2///IGHG1///IGHD///IGHA2///IGHA1///IGH	3.18242	TMCC3	-1.54607
FAM107B	1.06	SDCBP	-1.11	RNF141	1.47	NET1	-2.44	MAPRE3	1.1	GNGT2	-1.37	UTP11	1.32943	THAP8	-2.37	RAB3B	1.42448	CES1P1	-1.02284	NKX2-3	2.62379	PLEKHO2	-1.98697	SLC7A5	1.40758	TLR7	-1.15323	C20orf181	1.34498	ATAD2	-1.64967	JRK	1.25072	DNAJA1	-1.61729	NUP37	1.45823	ST6GALNAC2	-1.89687	SFXN4	1.50458	ABLIM1	-1.05262
GNL2	1.05	CTSL	-1.48	ACKR1	2.62	SARNP	-1.05	METTL21B	1.14	RNF135	-4.11	POU4F1	1.95779	PCYOX1L	-2.04278	GJB2	1.12081	KIR2DL3	-1.30442	LRP5	2.5499	EPSTI1	-1.93914	WDR4	1.40484	SNORD89	-1.0493	LOC105373460	1.20897	HES6	-1.3422	ABHD14B	1.76439	PKD2L1	-3.18743	NDUFA7	1.07551	NAP1L3	-1.13466	TMEM19	1.73081	CCR3	-2.31878
CDC25B	1.56	IRF5	-1.04	SAA1	2.58	FMC1	-1.18	PPIL2	2.01	SLC22A16	-1.97	NDRG4	2.01009	RTP2	-2.64226	CXCR5	1.05249	TMEM119	-1.09434	CLPSL2	2.35044	HP	-2.60214	CENPM	2.49521	PTK2B	-1.31011	PVALB	1.79848	AVEN	-1.50704	C1orf159	1.23026	LILRA5	-2.2242	DTYMK	1.4247	FRMD4A	-1.84739	KIF14	3.08281	UNC119	-1.11087
TOMM22	1.37	PDGFA	-1.18	CYP2E1	1.63	PAAF1	-1.14	PCDH1	2.56	TRIM22	-1.38	RPL35A	1.48908	RSRP1	-2.35831	E2F6	1.04403	PTGDS	-1.25773	DLX1	2.73202	SRC	-1.64407	P3H1	1.13715	TRUB1	-1.67803	KCNG4	1.20051	NKAP	-1.44537	HAUS5	1.68605	ANKFY1	-1.61136	SCD	1.49843	GNA12	-1.00218	PSMA2	1.02751	ALDH5A1	-1.92895
UHRF1	6.18	ST3GAL4	-1.44	EMID1	4.11	RPS27L	-1.86	MORC4	1.46	TGOLN2	-1.13	CCDC102A	1.44079	ACSL1	-2.35702	STK33	1.00732	LOC606724	-1.11211	DPM3	1.14397	SLC24A3	-1.96878	TTLL5	1.29232	CXCL11	-2.69014	SH3RF3	1.10499	CHTOP	-1.43007	YBEY	1.39767	MYOF	-2.69567	DIAPH3	2.02261	CUL4A	-1.70695	COBLL1	2.26879	TBC1D22B	-1.83437
TOMM40	1.98	ANGPT2	-2.88	INS	2	WARS	-1.17	SYNGR1	2.69	HIST1H2BG	-2	SLC25A15	2.35265	PGLYRP4	-1.55751	MICU3	1.1034	RAD51	-1.00049	LYRM2	1.52867	UBQLNL	-2.43971	TSPYL2	1.46797	PFKL	-1.23101	NME2	1.38872	EIF2AK2	-1.1108	PFAS	1.64972	RABGAP1L	-2.14258	CTLA4	2.58134	TTN	-1.0404	TMEM208	1.559	LOC254896///TNFRSF10C	-1.67598
PPP2R3B	1.95	RABGAP1L	-1.2	MYH13	1.26	PBK	-5.67	KISS1R	1.66	CASP7	-3.55	GPX2	2.08218	CYB5R3	-1.08763	REEP5	1.0642	PRF1	-1.4415	ZNF160	2.49488	EPHX3	-1.65002	SAPCD2	1.24359	DMXL2	-1.00218	SPIB	1.22811	IDH1	-1.27658	LEF1	2.10418	RP2	-1.66043	NCAPH	2.78722	TM6SF1	-1.31578	TIMM44	1.0906	MAK	-2.84689
SNRPE	2.1	SERPINB4	-3.37	EPN2	1.01	TMEM97	-2.13	UBR3	1.05	ADCY3	-1.32	CD248	3.04283	LELP1	-2.31427	GSTM3	1.12141	TCN1	-1.21273	MPG	2.58906	ANKRD53	-1.8095	TCEA3	2.3367	NLGN3	-1.32142	PSD3	1.02268	CTRL	-1.23553	CBY1	1.426	RMI2	-1.54123	SUV39H2	2.10326	ZNF516	-1.25713	ENTPD1	1.78892	ABAT	-1.00525
HRAS	1.37	KBTBD4	-2.47	CMBL	2.99	BIK	-2.42	CDC14A	1.89	C17orf67	-4.34	DNAJC9	1.57633	NOL10	-2.07078	OSBPL8	1.16112	GSG2	-1.00692	AWAT1	2.55276	FUT6	-1.38144	LIN7B	1.12558	C9orf66	-1.06209	CNTNAP2	2.64764	DGUOK	-1.09824	STRBP	2.0912	PCGF5	-2.52969	SMARCA4	1.04547	TMCC3	-1.19085	LOC100287723	3.17769	RHOBTB3	-1.1357
TCTN3	3.89	GYPE	-1.94	PTH2	1.37	SMC2	-5.4	TESPA1	1.32	CLEC4D	-4.62	MZB1	3.05094	MOB1B	-1.93513	CACNG1	1.30823	RSAD2	-1.35947	SLC2A10	2.30452	ZNF140	-1.76126	TKFC	1.41465	ARHGEF40	-1.49228	SYT9	1.65848	C1GALT1	-1.20929	ECHDC2	1.27146	ATG3	-1.2032	NME1	2.11581	GNG10	-1.01182	UGGT1	1.63904	GDPD3	-1.27736
SFXN2	1.3	TSC22D1	-1.19	KDM4D	2.01	STAP1	-2.25	C20orf203	1.14	IL15	-1.4	TMEM177	1.29115	BRINP2	-1.52662	PHKG1	1.11776	GPBAR1	-1.17948	ZNF789	2.57667	SCFD2	-1.47855	MRTO4	1.09104	OAS1	-1.4942	FSIP2	1.21743	POLR3D	-1.71747	MMP28	1.483	PSMB9	-1.50613	CDK2	1.05214	TNFRSF9	-1.27067	USP18	2.90251	RXRA	-1.19518
RPS21	1.51	DMTN	-1.1	PDE12	1.05	SLC25A33	-1.14	SH2D3A	1.8	IL18RAP	-1.24	HMCES	1.26199	MFAP4	-1.80555	TTC7B	1.09875	IL1RN	-1.23859	ZNF80	2.67105	LYSMD3	-2.1611	EXOSC7	1.02391	CACNA1E	-1.41917	MAMLD1	1.71447	MT1H	-1.49122	CCDC84	1.09095	LILRA5	-2.21637	MRPL35	1.26362	IL16	-1.17333	MPND	1.1209	FBXO9	-1.15521
MRPS6	1.12	SDC3	-1.1	AGTR1	2.03	SCAMP5	-4.81	TRABD2B	2.41	GBP3	-2.41	RPS10	1.26119	FCGR3A	-3.50462	PDE5A	1.2034	TNFSF10	-1.11836	MXD4	1.51831	GALNT6	-1.49721	BCCIP	1.00525	IRF7	-1.28463	TAS1R2	1.09641	SIX5	-1.6145	MYO9A	1.37298	CD36	-1.13513	FARSB	1.12222	PLXNC1	-1.09748	GDAP1	1.0858	CHST11	-1.174
RPA1	1.03	PROK2	-1.15	VSIG2	3.04	MRPL39	-1.45	PPARG	2.68	FGD2	-4.52	GPHB5	2.36479	FAR2	-1.45515	ZNF140	1.11882	RNASE3	-1.37675	HNMT	2.30944	SLC27A3	-1.48801	ARL1	1.7568	UBE2L6	-1.10528	TNFRSF9	1.3955	ARL1	-1.5966	BIN1	1.20215	FCGR1A	-2.02436	TMEM135	1.17347	ZNF37BP	-1.1596	CENPI	1.34654	CREB5	-2.14187
HNRNPR	1.19	FZD2	-1.03	ATP12A	1.81	CHTF18	-1.15	DNAJC30	1.36	KCTD12	-1.25	TTK	3.47546	YIPF2	-1.06217	BAIAP2L1	1.10854	PARPBP	-1.34423	SFRP1	3.37705	MR1	-1.05249	STRBP	1.85121	LILRA1	-2.37425	KAAG1	1.37367	NBN	-1.18993	UNC5CL	1.23776	TRIM69	-1.37742	MGAT2	1.06294	HLA-DOB	-1.02317	EDRF1	1.11416	CDC42BPA	-1.93294
ITPR3	1.44	IL1RAP	-1.33	CLCA4	2.14	TLR7	-1.05	PACSIN1	1.77	STK3	-2.95	GOT1	1.31684	MAP3K7CL	-1.61696	SARDH	1.12028	CLEC1B	-1.04617	WFDC10A	2.55646	IVD	-1.17639	QPRT	1.25141	C18orf25	-1.01938	OAZ2	1.08148	SPC25	-1.88746	TUBB4A	1.29948	B4GALT5	-1.4697	PKMYT1	1.73191	SLC48A1	-1.05269	ATP2A2	1.53289	PBX1	-1.64777
IRF4	2.63	ALAS2	-1.69	CHRNE	1.8	CENPE	-5.12	MACF1	2.52	TMEM110	-4.23	TSTD2	2.18756	NT5C2	-1.25514	BCAR1	1.08165	CEACAM3	-1.06411	MOCS2	2.89926	RERE	-1.48972	HNRNPA1P10	2.18994	APOL6	-1.27047	SOX7	2.19003	TMEM167A	-1.06667	TRAF5	2.15337	HSPA6	-1.59527	TMEM110	1.08925	SPATA6	-1.11243	AURKA	2.65543	GPR155	-1.18175
TSSC1	1.52	TBX19	-1.09	CAD	1.5	TDP1	-1.04	CASP9	1.88	HIST1H2BE	-1.99	CDC25B	1.60756	HBE1	-3.50193	LRRC17	1.17407	SEMA4A	-1.13032	MTUS1	2.86281	ABHD2	-1.71524	KLHL14	2.68499	RNASEL	-1.04629	GTF2IRD2	1.09733	PATL2	-1.05668	LY9	1.44182	CASP7	-1.86756	TUBB	1.47695	LOC100287274///LOC100133150///LINC01000///LINC01002	-1.24588	NUS1	1.93757	MPP1	-1.67799
HSD17B8	3.14	MARCKS	-3.63	CDH19	2.75	MRPL40	-5.56	CD72	1.03	GPR141	-1.78	KIF15	2.63014	TYW1	-1.92017	NTN4	1.18174	GBP5	-1.282	CADPS2	2.46753	IFI30	-2.43092	MRPL4	1.29812	FCGR2B	-1.77294	LOC101929331	1.23863	PAICS	-1.03096	CAPN12	2.20457	ACSL3	-2.67161	KDELR1	1.27927	GNG11	-1.4221	SMIM13	1.50735	MBNL3	-3.11614
RPL8	1.18	TGM2	-1.06	FOXO4	1.26	BIRC5	-3.63	UGT2A1	2.25	KCTD14	-2.73	AMELY	2.13369	TSLP	-1.60778	PDE1C	1.36593	MCEMP1	-1.24137	SLC16A10	2.59308	POM121L12	-2.17096	SEL1L3	1.55955	BPY2	-1.47427	WISP3	1.35766	MDK	-1.61377	KIFC2	1.51198	CCL3	-2.39371	LOC100289612	2.26509	PLXDC1	-1.36967	MANEA	3.1687	IL11RA	-1.05303
MRPL23	1.41	SDPR	-1.45	ASB9	1.28	COBLL1	-5.55			H2AFJ	-1.23	RGS17	2.30268	THEMIS2	-1.34583	DENND2A	1.12213	FCGR1A	-1.14538	RPS17	1.51019	PLAUR	-1.53844	TIPIN	1.81607	WDR38	-1.37172	IQCJ	1.3348	LOC730101	-2.3869	EP400	1.016	PLAUR	-1.70837	SNRPA1	1.21506	TNFSF4	-1.28259	UTP4	1.34726	FAM49B	-1.09688
MRPS34	1.43	SNX33	-1.41	PCDHAC2	1.68	HSPE1	-1.47			SLFN12	-2.75	CYP2D7	2.2771	PDE5A	-2.76728	ZCCHC5	1.08034	C15orf48	-1.06024	CDK3	2.30227	GLT1D1	-2.00624	B9D1	2.06712	OAS3	-1.77517	PCDH7	1.55402	SLC10A7	-1.1656	ASMTL	1.40406	RBBP8	-2.08136	NETO2	1.23452	TSEN34	-1.07954	ORC1	2.64421	TUBA1A	-1.28852
BCCIP	1.22	CCL1	-1.15	CXorf67	1.41	ORC5	-1.39			PLAUR	-3.31	LRRTM1	1.97337	ZBTB7A	-1.92246	PPID	1.15568	CEP55	-1.1118	IBA57	1.95417	UNC13A	-1.22141	RPL36	1.73447	ADGRE5	-1.17065	HCN2	1.27366	TRAM2	-1.52991	FLT3LG	1.20833	SLFN12	-1.6514	ILF2	1.17009	RUNX1-IT1	-1.02634	GFPT1	1.93334	ZNF117	-1.46729
HADH	1.78	SLC9A8	-1.13	OR2T8	2.73	MDH1	-1.14			COL8A2	-3.09	PHLDA1	2.30948	HNRNPCL1	-2.00273	RAP2B	1.06289	OAS3	-1.17282	MAPK7	2.54732	STAT2	-1.46077	CDK1	1.75773	DENND5A	-1.14673	HPR	1.35794	HIST2H2BE	-1.31512	BACH2	2.0658	RCBTB2	-1.29475	MRPS28	1.04377	LOC105371967	-1.23178	LRRCC1	1.29024	EGLN1	-1.25906
SLC39A4	1.09	TCF15	-1.04	RPL8	1.28	MCM5	-1.18			PLA2G16	-1.35	ERG	2.12591	SLC22A17	-1.48104	ARSJ	1.28662	KIF4A	-1.13565	SPNS3	3.43495	CLEC5A	-2.18862	PPP2R3B	1.52353	WDR17	-1.31356	TEAD2	1.25239	CCDC134	-1.96478	TOP1MT	1.27249	RBMS1	-1.48332	LOC100290146///IGHV3-23///IGHM///IGHG4///IGHG3///IGHG1///IGHD///IGHA2///IGHA1///IGH	3.55012	NRGN	-1.37528	LOC100289612	2.38962	IGF2BP2	-2.59711
EIF3C	1.09	HBG1	-1.65	RXRG	2.53	WDR4	-1.76			GM2A	-3.23	SLC2A11	2.01436	ADAR	-1.21839	MYOM3	1.18803	CMPK2	-1.1758	SPACA9	2.29992	GNAT1	-1.82534	ATRIP	1.65576	MPP1	-1.19309	MIR744	1.57205	JAK2	-1.13453	HLCS	1.32016	SCIMP	-1.84006	TCEAL9	1.18742	JAM3	-1.01455	TIFA	1.13602	LOC286052	-1.23525
CDR2	3.8	RBMS2	-1.02	PPARG	3.43	RNASE2	-1.87			AP1M2	-1.88	STATH	2.10778	CARD17	-2.25969	PTPRM	1.27528	CCL8	-1.38698	AMOT	2.03901	GDAP1L1	-1.80853	PRKDC	1.14224	R3HDML	-1.16676	MEGF6	1.21979	APITD1	-2.11819	MAP6D1	1.12575	WDR41	-1.15763	FH	1.24129	A2M-AS1	-1.20655	CNOT1	1.50743	TNS1	-3.05009
CDKN3	3.15	CLEC1A	-1.69	OR7D2	2.05	CKAP2L	-5.1			NMI	-1.51	RAD51C	2.55525	ADSSL1	-2.03801	ESYT3	1.00741	CD300C	-1.02668	IKBKAP	2.24451	PLAA	-1.39516	CABLES2	1.40109	FLJ42969	-1.41643	SCN5A	1.18432	KLHDC8B	-1.61265	PCBD2	1.37235	NSF	-1.09775	SMC4	1.86821	ZNRD1ASP	-1.06796	MLEC	1.99381	ZNF467	-1.53755
SKP2	2.18	CLDN5	-1.25	ANGPT4	3.54	PLK1	-1.89			ATXN3	-3.93	TMEM8B	2.42805	PRKACG	-1.81115	AFAP1L1	1.03171	FAM64A	-1.0147	AASS	2.48664	CHRNE	-1.85894	WDCP	1.05921	STAM2	-1.08495	SNORD56	1.29381	FAM98A	-1.07327	CD19	2.17383	SIGLEC5	-2.08331	IGLV2-23	2.93028	IGIP	-1.44744	GLDC	3.75407	LRCH4	-1.14316
TDP1	1.89	ST5	-1.95	KLK11	1.49	LAP3	-1.53			MSR1	-3.19	GTDC1	2.2991	ZC3H18	-1.25267	CXCL2	1.18206	CENPF	-1.04896	SERTM1	3.09039	PHF11	-1.25115	HERC2	2.10456	OR51M1	-1.28323	ADD2	1.08416	HNRNPA3P1	-1.17029	SPEF2	1.26433	C15orf48	-2.65213	ARF4	1.15915	CD93	-1.27929	BCCIP	1.31821	IGHD	-1.4109
ISOC2	1.16	SLC22A16	-1.75	OR2T33	2.53	ATP5C1	-1.11			PHACTR4	-2.38	EPN2	2.13411	DIDO1	-1.38951	TIAM2	1.04564	FCGR1B	-1.10052	IFT81	2.4824	CSNK1G2	-1.40657	ALDH4A1	1.14832	P2RY14	-2.77734	SFRP2	1.04647	FPR3	-1.54968	PKIA	2.20578	FCGR1B	-1.93224	GFPT1	1.75324	CPQ	-1.0424	FBXO5	2.30891	PLGLB1///PLGLB2	-1.04404
NOP56	1.15	SMIM24	-1.41	PCDHGA4	3.15	ORC1	-4.35			SIGLEC1	-1.86	PTTG3P	2.08612	G6PC	-3.4227	EYA1	1.15131	CAV1	-1.66604	TMEM37	2.53067	ELK4	-1.22709	UBA5	1.70057	SLA	-1.53748	PRDM9	1.17438	RBMS2	-1.93282	PLCG1	1.50177	MOB1A	-1.59928	EXOSC2	1.29644	GMPR	-1.79902	PRR11	1.88651	RFFL	-1.12319
PAAF1	1.4	TMOD1	-1.4	ATOH8	1.58	CRLS1	-1.94			APOBEC3H	-2.56	ARL3	1.99312	PIK3AP1	-3.33373	HOXC6	1.04019	LCN2	-1.29722	TMEM35A	2.76899	SPACA4	-2.4959	SNORA61	1.24619	MIR100HG	-1.63281	CCDC13	1.27759	BATF2	-1.99232	NEIL2	1.55912	C4orf33	-1.86038	CHAF1B	1.37202	BLVRB	-1.49644	NDUFA7	1.29148	P2RY13	-2.05624
LDHA	1.24	GATA2	-2.93	NECTIN4	3.71	THAP8	-1.21			ASGR2	-1.4	MCM5	1.5021	PSCA	-1.8411	SCARA3	1.12263	GNLY	-1.37014	DLG2	2.61757	OR6F1	-2.72264	ZNF416	1.10584	IRF7	-1.31603	PCDHB3	1.43176	GBP4	-1.2247	MIEF2	1.75048	OAS1	-4.53335	GM2A	1.38274	TAGAP	-1.3396	PSMD11	1.21002	SLC14A1	-2.42659
DYNLL2	1.01	RNF213	-1.13	EPS15L1	1.15	MRPS21	-1.38			IREB2	-2.09	ADAMTSL1	1.89075	C4orf3	-1.1301	LRP12	1.10577	LILRA5	-1.01287	NAV1	2.32111	IL15RA	-2.11479	ASPM	1.56255	AADACL3	-1.11691	OR51M1	1.14118	EYA3	-1.49263	MEGF6	1.95738	TSC22D1	-1.43713	MAD2L1	2.54391	SUPT20H	-1.13735	ACAT1	1.66128	PLA2G7	-1.13732
CDCA7	2.24	UBXN6	-1.08	IL37	3.35	ISOC2	-1.39			SELP	-1.11	GORASP2	1.1886	TMBIM1	-1.2648	GEM	1.17388	CDK1	-1.09315	CYFIP1	2.43779	KRTAP10-2	-1.89173	MIR1228	1.81706	FDPSP2	-1.17062	RAMP2	1.08982	MERTK	-2.27661	P4HTM	1.32317	CCDC146	-1.11572	LOC100290375///IGHV3-23///IGHV4-31///IGHM///IGHG3///IGHG1///IGHA2///IGHA1///IGH	2.32003	GID4	-1.06235	IDH3A	1.72402	OFD1	-1.14125
MRPL15	1.17	KRT1	-1.64	FBXO25	3.2	DNM1L	-4.61			HIST1H2AD	-3.02	RFC4	2.81786	PKN2	-2.111	SHROOM2	1.03354	CCNB1	-1.0717	ITPR3	1.37517	OR52D1	-1.97047	SEC11C	1.41011	ST5	-1.21076	ACKR1	2.06833	TRPM4	-1.81793	SIT1	1.30551	FGL2	-1.38335	LOC100290557	2.92762	TRAK2	-1.16391	MPV17	1.08492	CEACAM4	-1.13098
UBR7	1.38	ZNF618	-1.61	SLC26A8	1.94	PI4K2B	-4.38			ITGB5	-1.26	ASF1B	2.02898	KATNBL1	-2.49439	AJUBA	1.09013	RETN	-1.14286	OGDH	2.35847	MEF2A	-1.79296	ACACB	1.5142	RSPH9	-1.49507	HLA-DQB1	1.08503	TRIB1	-1.03036	PITPNC1	1.04	MED28	-1.04564	MRPS14	1.08955	LINC01355	-1.49083	LOC100291682///IGK///IGKV3-20///IGKC	1.83549	KLHL3	-1.01279
RNASEH1	1.24	SLC11A1	-1.44	ALDOC	1.17	CLPP	-1.01			STX17	-3.62	PAAF1	1.20708	EID2B	-1.41603	KLF1	1.49748	CAMP	-1.04061	RNF152	2.58337	ARRB2	-1.46823	FANCE	1.36886	TRIM6	-2.13476	HYAL1	1.27092	HSPA13	-2.39636	TSTD1	1.9024	LY6E	-1.8678	NDUFS8	1.10068	LYL1	-1.426	TXNDC5///BLOC1S5	2.69899	ZNF84	-1.01528
PSMA2	1.28	STRADB	-1.26	RAB11FIP5	1.78	FBXO6	-1.62			DUSP1	-1.13	CCL23	1.68034	MARK2	-1.48591	EFHC2	1.25895	NKG7	-1.01954	EMILIN1	2.56929	PSEN2	-1.16321	ZNF574	1.22037	MIR423	-1.4595	CYP2A7	1.55036	PSMA3	-1.02478	SEPT7P2	1.17144	RAB24	-1.47578	LOC100290557///IGLV1-44	3.59845	PPBP	-1.16289	CHAF1A	1.58823	ZSCAN18	-1.37208
CDV3	1.03	NRGN	-1.19	RIPK4	2.38	GTF3C6	-1.92			FYTTD1	-3.05	PHF19	2.94653	CLIC2	-1.26715	SRPX	1.23553			GTDC1	2.60803	KLHL18	-1.23819	CRTAP	1.25	TFEC	-1.91739	UNC119	1.00924	FGGY	-1.33926	CA11	1.57401	CCL3L1	-2.29436	TTF2	1.15607	MRC2	-1.48812	LOC100290293///IGHM///IGHG1///IGHA1	3.67565	RCAN3	-1.07379
NOP16	1.39	TSGA10	-1.61	SLMAP	3.9	ARFGEF2	-4.43			CMTM5	-1.72	IMP4	1.36678	TTN	-1.45033	ETNK2	1.0763			NPY2R	2.31411	SELP	-2.12837	SNORD38A	1.32378	AKAP7	-1.00667	GPR68	1.09521	TMEM268	-1.03891	POLR1E	1.67496	AGTRAP	-1.18066	GGH	2.84556	C9orf78	-1.05294	RTCA	1.27055	PISD	-1.41041
NDUFA7	1.17	HIRA	-3.11	KCNIP3	1.53	IFI35	-1.14			MRPS18A	-1.21	IFNA21	2.21318	CD53	-1.01047	LRRC74A	1.12167			GLO1	1.69114	TRIM29	-1.05977	SETD6	1.23235	MCHR1	-1.44285	SBF1P1	1.24782	SUCNR1	-1.21782	LEF1	1.88008	NSF	-1.22944	SEC24A	2.24292	RBM15	-1.28512	FANCG	1.51339	ADCY9	-1.14231
ACTL6A	1.4	WBP2	-1.07	HAND1	1.39	TMEM110	-4.36			RIT1	-2.58	GALR2	2.56329	PHF23	-1.03938	PTPRR	1.03085			CWH43	2.30995	DZIP1L	-1.87666	FAM213B	1.47985	DYNLT1	-1.24677	ASAP3	1.24003	ORC1	-1.07473	MCM3AP-AS1	1.89536	NSF	-1.13811	GABPA	1.34143	LIN7A	-1.56329	LMAN2	1.35852	NECAB2	-1.36422
AQP3	5.73	HINT3	-3.07	TRABD2B	3.12	NIT2	-1.1			BATF2	-1.49	RPSA	1.4911	LOC401286	-2.17731	RBPMS	1.06965			GTPBP3	1.39644	FCGR3A	-3.88579	TCTN3	1.3011	LAP3	-1.01871	RAMP3	1.57413	TP53BP2	-1.59113	GLI4	1.67402	TNFAIP3	-1.2952	GMPPB	1.8393	SIRPB2	-1.40799	EXOSC2	1.33245	ALOX5	-1.18744
GORASP2	1.09	NBEA	-1.49	OR6Q1	2.65	TMEM126A	-1.22			RBMS2	-2.41	GLDC	3.9123	CCL26	-1.62138	GNAQ	1.15227			FNDC4	2.44087	CPEB4	-2.37158	ENOX2	1.15654	WDFY1	-1.11132	TNFRSF10C	1.0909	MYOF	-1.24709	U2AF1L4	1.20876	SLC9A9	-1.08067	SSR3	1.79177	CYP27A1	-1.12124	APOOL	1.58763	SIRPA	-1.39221
TTC3	1.02	HBG2	-1.61	TCF21	2.65	AVEN	-2.6			TRIM14	-1.82	RGS16	2.12048	ZC3HAV1	-1.57096	ADCY1	1.04992			ZP1	2.35254	RAB41	-2.47434	ID3	1.51137	TCN2	-1.53198	IL1RAP	1.41836	IFNLR1	-1.72712	CD96	1.35102	MLKL	-1.36468	IGHV4-31///IGHM///IGHG4///IGHG3///IGHG1///IGHD///IGHA2///IGHA1///IGH	3.25783	HSPC102	-1.74993	LOC100290375///IGHV3-23///IGHV4-31///IGHM///IGHG3///IGHG1///IGHA2///IGHA1///IGH	2.82659	GLUL	-2.4546
MRPS35	1.2	PTGS1	-3.25	TTN	1.06	C2orf47	-1.93			HSD3B7	-2.76	NLRC3	2.09763	PRKD2	-1.64087	HBE1	2.4786			GAS7	2.60164	EFNA3	-2.39362	CACNA1I	1.52172	DHX58	-1.64833	LOC401357	1.06597	PSMD14	-1.02079	RPL37A	1.74224	DNAJC13	-1.22518	C2	2.1338	LEF1-AS1	-1.41284	LOC100290146///IGHV3-23///IGHM///IGHG4///IGHG3///IGHG1///IGHD///IGHA2///IGHA1///IGH	4.37755	RNF130	-1.3063
IFT27	1.04	CMBL	-2.57	MS4A14	1.54	SARS2	-1.23			DERL1	-1.86	C11orf80	2.62996	FXYD7	-1.9722	CDC73	1.05404			ELMOD1	2.49262	CD68	-1.36678	APOM	1.55305	ITPRIP	-1.14324	REPS2	1.11706	NCAPD3	-1.10041	DTX3	2.18965	MT1F	-1.21305	TXNDC11	1.81252	UBR5	-1.22562	ACOT7	1.44318	RPS24	-1.50708
RNASEH2B	1.26	KLF1	-1.03	CENPB	1.03	SKP2	-4.81			TREML2	-1.09	IDNK	1.0006	RSF1	-1.99867	NT5DC3	1.08125			MIR99AHG	2.01629	VAMP5	-2.35158	EEF1B2	1.07609	GORASP1	-1.15075	MAL	1.12908	PLK4	-1.81912	SMC1A	1.48032	HBEGF	-2.73055	CCNF	1.693	NPL	-1.50644	CCHCR1	1.03264	CHRM3-AS2	-1.29221
CDC23	1.44	NDUFAF5	-1.05	CTSE	2.04	FAM64A	-4.23			TRPV4	-1.91	ADK	2.54104	ARHGEF40	-1.73643	RAC1	1.0347			KITLG	2.31522	PSME1	-1.20486	IFI27L1	1.69866	CA2	-1.03863	C1orf68	1.43527	RAB30	-1.77417	TMEM261	1.33213	TRIM14	-1.87607	NCBP2	1.34694	LOC100131993	-1.05958	PSMG1	1.73697	RNF175	-1.21016
UQCC2	2.36	NLGN4X	-2.48	RNPS1	3.51	HIST1H2AH	-1.09			GIMAP6	-1.1	CYB5D2	1.25554	TPSG1	-2.23291	REV1	1.00125			PRELID2	2.1057	UBE2R2	-1.68444	MELK	1.77291	C4orf32	-1.22348	ASB11	1.13245	PKMYT1	-1.79273	EXD3	1.3682	MASTL	-2.54311	NCOA3	2.4327	FRAT2	-1.28765	IGK///IGKC	1.73986	SLC6A6	-1.21631
FBL	1.72	PLAUR	-2.75	DYRK2	2.51	NCAPG2	-4.85			GCNT1	-4.06	RPL22	1.45042	SLC24A3	-2.0486	HSF1	1.0456			TDRKH	2.19612	ADD1	-1.41561	BOLA3	1.06135	OR2T34	-1.53712	C11orf1	1.31324	SGO1	-1.74356	GNB5	1.47005	MCEMP1	-1.6971	IFI6	1.44551	ST20	-1.58897	TNFRSF13B	1.39099	MAML3	-1.54287
RWDD1	1.11	CBLN4	-1.07	DHRSX	2.62	LGALS1	-1.09			CARD6	-2.72	EXOSC2	1.84116	SPRR4	-2.36236	DTNA	1.13011			CASP2	1.0945	S100A11	-1.33279	HIST1H4C	1.20893	DLL1	-1.70215	AOC3	1.87824	RSAD2	-2.13036	SARM1	1.28731	SAP30	-1.7216	CCDC47	1.25414	AKAP12	-1.09346	NFU1	1.02606	CIRBP	-1.71568
PRC1	3.62	NTRK3	-2.91	COL4A6	1.81	HIBCH	-1.72			TP53I3	-2.24	SLC7A1	1.27122	MID1IP1	-1.03673	SCGN	1.67724			CFL2	2.23595	MCL1	-1.17212	SMDT1	1.51807	KCNQ2	-1.60677	MEOX1	1.5727	JUP	-1.88877	C12orf43	1.34166	IFITM3	-1.49948	LINC00467	1.45132	SOX6	-1.5582	ARHGAP23	1.62455	PFKFB4	-1.72614
UBR5	1.05	EPHB1	-3.35	BARHL1	2.51	C11orf84	-1.15			STARD8	-3.37	C16orf58	1.04413	EVC2	-2.02942	FRMD6	1.2753			QRFPR	2.53121	VGLL2	-2.97637	CAD	1.07471	ZFYVE26	-1.09219	DNAJC30	1.00362	PDGFRB	-2.13079	NOG	1.4901	RNASE1	-3.42033	MRPL13	1.24764	PPP1R3B	-1.40464	CYAT1	3.98412	GATA2	-1.87254
NDUFB10	1.34	CTDSP1	-1.7	CCNJL	2.42	RTP4	-1.46			SLC37A1	-1.36	ALG8	1.02627	TUBB2A	-2.87615	KLF9	1.19133			KRTAP12-1	2.76051	DISC1	-1.74015	POLD1	1.33983	ACOT9	-1.10776	ACOT11	1.08918	MRPL35	-1.20111	SPG7	1.33291	UEVLD	-1.36189	ERCC6L	1.56053	HPS1	-1.09584	ANKRD44	1.73136	NACC2	-1.21816
DNPH1	1.54	FFAR3	-3.25	PSD3	3.92	GGH	-5.66			PRDM5	-3.89	PEMT	1.23166	CACYBP	-2.68222	CADM3	1.27316			TSEN54	1.36475	FKBP10	-2.28372	ATRN	1.20336	ITPK1	-1.24578	EFS	1.51636	RPE	-1.13552	RTP5	1.11697	GBP5	-1.89704	LOC100293440	2.99	PRKAR2B	-1.24323	EXO1	2.35043	TET2	-1.34505
UTP14A	1.02	C11orf96	-1.82	AHDC1	1.91	SLC1A4	-2.98			ADCY9	-1.71	PTPN7	1.98044	GRINA	-1.54049	SEMA3C	1.4694			GGT1	2.45457	KLHL26	-1.95965	ABHD14A	1.44242	SEPT4	-1.75911	BMX	1.20241	RPL6	-1.64229	LOC93622	1.41268	C1GALT1	-2.2389	GOLGA3	1.11703	HLA-F	-1.10055	PPP2R1B	1.8632	UBXN6	-1.75406
NPM3	2.79	SENP7	-2.31	RXFP4	3.15	MRPS35	-1.39			IL18R1	-2.14	LSM2	1.19223	KIAA0408	-1.44883	KATNBL1	1.17748			MRPL43	1.04162	TDRD9	-1.47789	FAM162A	1.48779	ADGRE5	-1.33701	UXS1	1.25534	ZNF702P	-1.56441	HRK	1.96115	LDLR	-1.0213	HIST1H4J	1.43092	ZNF44	-1.1817	ISOC2	1.37279	DACH1	-1.32454
TRAF5	1.34	DDX60	-1.49	ZNF792	1.47	EMC9	-1.68			IL15RA	-2.63	CDK4	1.24175	CYGB	-2.51966	LARP6	1.634			GAS2L3	2.87453	EID2B	-1.2781	CPNE5	2.00396	DENND5A	-1.12464	OR2T33	1.57803	ETV7	-2.05438	PLEKHB1	2.56332	PILRA	-1.39752	IGLJ3	3.04984	MBOAT2	-1.52156	ZNF326	1.01881	FAM210B	-2.74955
EAF2	6.06	CXorf21	-2.98	KRT79	3.23	POLR3H	-5.32			RHEBL1	-2.3	CTH	2.31774	C3orf35	-1.73426	CABYR	1.05395			DACT1	2.22736	MAG	-2.68518	TRABD2A	1.83624	NUB1	-1.13362	HEMGN	2.17798	ENOX2	-1.26003	NBPF10	1.14895	SUSD1	-1.12721	RNASEH1	1.34134	CD200	-1.43406	METTL2A///METTL2B	1.39235	GNG10	-1.25914
CD19	1.46	CFB	-2.32	RFX6	3.66	LMNB1	-2.8			IRF5	-1.11	EBAG9	2.24416	TLR4	-1.73399	CYP8B1	1.10876			FRS2	2.2428	PRRG4	-1.33984	HMGA1	1.07761	ELF4	-1.06047	C11orf88	1.23445	GBP6	-2.52953	SLC25A23	1.13223	SLC30A1	-1.79926	CRELD2	1.67408	SGK1	-1.01108	NDUFS7	1.25624	KLC3	-1.91046
SIRPG	4.58	PF4V1	-3.03	SPAM1	1.18	GABPB1	-1.61			MEF2A	-1.61	GSG2	2.58187	DOK2	-1.20693	C1QTNF1	1.16864			CCDC171	1.90711	UBE2L6	-1.52646	KIAA0101	2.93567	CD69	-1.65565	MIR638	1.73232	HMGB3	-1.73216	LARGE1	1.89914	SRGAP2	-3.15449	DOT1L	1.07116	MBOAT7	-1.16456	SEL1L3	3.0163	SLC6A8	-2.9678
AGK	1.19	TECPR2	-1.25	ACTRT1	1.89	PSMA6	-1.97			HEG1	-1.1	TMC7	2.12699	ARL6IP4	-1.038	PALM	1.20172			DIXDC1	2.20298	CCDC97	-1.2209	WDR90	1.22013	TMBIM1	-1.04935	CXCL6	1.08141	ST14	-1.92595	LOC728743	1.33253	GNB4	-1.7656	DEPDC1	2.5847	FAM63A	-1.05767	BCL2L12	1.4061	FAM214B	-1.19783
KDM1A	1.04	GHRL	-1.55	IFNA2	2.82	LRR1	-3.3			HNRNPLL	-3.75	OR8J3	2.04914	CCDC60	-2.24924	COL4A5	1.08086			SEC61A2	2.50521	C1QA	-2.40153	PSMG1	1.00197	CASP8	-1.145	CCDC183-AS1	1.03052	SAMD4A	-1.6547	TSHZ2	1.84202	SIL1	-1.30244	PCBD2	1.44969	RAPH1	-1.16589	FBXO43	1.32135	CDC14A	-1.15964
PRPF19	1.34	MAP3K4	-1.09	WNK4	1.28	H2AFZ	-1.1			EPHB1	-3.85	COPZ1	1.06951	EPCAM	-1.64752	HHLA3	1.15001			PAX2	2.60032	EPHA8	-1.93936	GLI4	1.34538	MICALCL	-1.3831	MSLN	1.50005	HSH2D	-1.15062	LOC100507599	1.20364	SLC22A15	-1.81247	OGFOD3	1.20501	FLJ12120	-1.96264	LOC652494///IGHV4-31///IGHM///IGHG3///IGHG1///IGHA1	3.62464	APAF1	-1.09876
ATP5F1	1.15	SELENBP1	-2.28	SPRR2C	2.64	PHAX	-4.9			ANXA3	-2.68	C16orf59	2.98395	TFF1	-2.33478	TGFA	1.14928			LY6G5B	2.52609	FAM72D	-2.69056	PNKD	1.78536	ITPRIP	-1.20456	PDE8B	1.14164	ASCC3	-1.29239	CDH2	1.87678	PSMB9	-1.22903	MRTO4	1.28699	RNASET2	-1.29127	TACO1	1.0593	FKBP1B	-1.97051
TCEB1	1.04	FGF18	-1.44	SSTR2	3.65	PPIL1	-4.15			TIFA	-3.12	TIMELESS	1.42084	GIMAP8	-1.28778	TMEM102	1.31001			OLA1	2.14253	UNC93B1	-2.16602	GPR19	1.02138	SLC6A6	-1.22933	DGAT2	1.26478	MCUR1	-1.02064	LAT	1.08364	SLC38A10	-1.38218	IGLV3-19	2.80608	KCNH8	-1.02673	LOC100292999///LOC100290059///IGHD	4.26128	OSBP2	-2.18343
SIT1	2.06	ESAM	-1.02	PLEKHG5	1.23	SIAE	-4.73			VWA5A	-2.99	LRRN4CL	2.1343	KIAA1551	-2.2243	MLF1	1.02518			TENM2	2.60173	KIAA0408	-1.35371	SNAP47	1.1714	PPP1R15A	-1.04173	ESPN	2.39528	PHGDH	-1.2984	PPP2R3B	1.68434	C18orf25	-1.44743	IFI44	1.8364	NFIX	-1.36547	AKR1A1	1.18428	GPR146	-2.75788
PLPP5	1.41	GPR84	-1.34	FABP1	1.09	PAXIP1	-4.82			LATS2	-1.57	GPX7	2.63253	GADD45B	-1.56581	NBPF1	1.17166			DCUN1D2	2.01738	IL1R1	-1.7406	CENPM	2.06465	FAM129A	-1.02929	TIGD3	1.72722	ALDH3A2	-1.42466	FXYD1	1.49498	PTPRO	-2.77652	EXO1	2.24188	POLI	-1.10482	MAPK6	1.46982	MIR646HG	-1.56426
PCYT2	1.24	KIAA0319	-3.26	TRAF5	2.35	TIMM8B	-1.45			HSPB9	-1.71	CEP76	1.96074	ELOVL4	-1.63571	ADAM33	1.05853			ABCA5	1.9867	PTPRA	-1.53879	EZH2	2.04829	AGRN	-1.14076	NAIP	1.31863	ZRANB2	-1.24514	TMEM177	1.04366	NUP205	-1.10819	PML	1.29253	TMEM71	-1.00383	EMC1	1.54376	LTBP2	-1.34127
CRIP1	1.05	GATA1	-1.57	ASS1	1.17	TIMM21	-1.1			SPIN1	-2.45	TMEM220	2.04199	VAX2	-2.13854	ADGRL2	1.18158			SCG5	2.32079	DCN	-2.19781	FBXO31	1.22321	MIPOL1	-1.48276	OTOGL	1.25067	ATE1	-1.23162	CBR4	1.00373	FCGR2B	-2.29698	HSP90B1	1.49734	ZNF396	-1.19087	IGKV1D-13	3.14557	ARHGAP25	-1.19457
NDUFS3	1.25	C22orf23	-1.49	CDKN1C	1.44	SLC25A12	-4.79			SNX20	-1.42	TTC23L	2.18064	MYO7B	-2.74176	TCEAL9	1.25594			DTD1	1.20722	TAS2R3	-1.70714	TRMT61B	1.15267	ZNF618	-1.40219	SRGAP3	1.16531	SPSB1	-1.45545	ETS1	1.11611	OSM	-1.55011	LMBR1	1.05763	LOC643072	-1.4506	YARS	1.07826	TMEM91	-1.18413
ESR1	5.01	MSR1	-2.2	PASK	1.06	FAM98A	-2.51			ENPP2	-4.18	CALCA	2.22201	METTL2B	-1.97186	RAET1G	1.07395			MYOT	2.5456	TNS4	-2.14891	TMEM204	1.58948	GK	-1.1268	AKNAD1	1.31012	CENPN	-2.13174	BIN1	1.22648	ADAR	-1.22093	RFC4	1.66667	EPB41	-1.18403	SSR3	2.23955	TNFRSF25	-1.02902
CD38	1.68	SLC22A15	-1.22	OR6N1	2.31	NOP58	-1.37			ZNF221	-3.55	IMPDH2	1.41804	FXR2	-1.95313	BMP2	1.12261			CASC4	2.46767	P2RY2	-1.87372	GPR183	1.00814	ALDH1A2	-1.02644	MS4A1	1.30542	PSRC1	-1.43241	LOC390705	1.31873	C1GALT1C1	-1.42589	MRPS12	1.02182	CCR3	-1.8386	ZNF593	1.8598	ZNF37BP	-1.22491
TMEM126A	1.21	CD300C	-1.07	ARVCF	2.22	CCDC58	-4.65			AAMDC	-2.35	SNU13	1.47186	DPYSL5	-3.09132	LY6K	1.05533			ENO3	2.73194	NETO1	-2.53655	MIS18A	1.10058	B3GALNT1	-1.17983	MIR212	1.43814	PML	-2.1296	FOXP1	1.18611	CLEC5A	-3.39648	HACD3	1.3882	RPS16P5	-1.21236	SLC35B1	1.69702	MOSPD2	-1.20468
VCP	1.35	LIPJ	-2.25	TBX19	1.07	RBM18	-1.69			HIST1H3H	-1.69	MCM3AP-AS1	2.43139	CDK18	-2.03093	FAM173B	1.05506			SFTPC	2.45899	BTG4	-2.79592	ABLIM1	1.41963	ISG15	-1.55331	CD1E	1.6083	TOR1AIP2	-1.4429	POLD2	1.32378	ATOX1	-1.32289	EBP	1.70135	PYGL	-1.18031	RALA	1.26859	ARAP1	-1.14055
RFC4	1.36	ZG16B	-1.23	ADAMTS2	1.07	GTPBP4	-1.28			ACOX2	-3.2	TMEM160	1.27553	CFDP1	-1.53758	TGFB2	1.15264			KLHL22	1.39549	RHBDL2	-1.30653	DPH7	1.07865	SNTB1	-1.08054	GABRB3	1.22867	SNX5	-1.33134	POLR1E	1.2812	SLC26A8	-1.70744	LOC100291682///IGK///IGKV3-20///IGKC	2.7517	TPGS2	-1.40698	MTHFD1	1.7144	DMTN	-2.21604
SLC25A3	1.01	COL4A6	-1.2	RDH16	1.03	ATAD2	-4.5			APOBEC3F	-1.04	LYRM2	1.08561	SERPINA13P	-3.31095	CNIH2	1.45185			C10orf111	2.23509	RIN2	-2.47266	GPATCH4	1.51075	PHACTR2	-1.16035	PCDH15	1.50495	HIST1H2BG	-1.41004	LYRM4	1.50514	C9orf72	-1.98801	RBKS	1.25708	RILP	-1.13282	PIGT	1.06216	POU6F1	-1.31294
KIF2C	3.87	ACSM5	-2.39	ZSCAN31	1.92	ACAT1	-1.8			IGFBP7	-1.22	KYAT1	1.07316	UTS2R	-1.88435	SERPINB7	1.17687			GCKR	2.57406	VWA5A	-1.64619	NABP2	1.06881	IFIT3	-1.92792	LLGL2	1.36485	TULP4	-1.21316	AVP	1.1214	LAMP2	-1.35903	VIMP	1.77735	TECPR2	-1.02856	HNRNPA3///HNRNPA3P1	1.70362	PECAM1	-1.23714
FAM136A	1.42	PLA2G4C	-2.54	PLXNB3	3.04	DERL3	-4.15			MEFV	-2.66	TIMM21	1.63822	OPRM1	-1.41965	HRASLS	1.04744			NRL	2.19083	AARS2	-1.00481	MRFAP1L1	1.03785	EPB41L3	-1.14145	CLEC2A	1.239	SKIL	-1.29913	ZNF831	1.77916	LGALS9B	-1.75554	TROAP	2.47016	MS4A1	-1.3239	LOC730101	2.6474	LOC103091866///LINC00623///LINC00869	-1.29199
PVRIG	1.27	ZFP2	-2.65	SYNE1	1.72	EBAG9	-1.03			SLC26A8	-1.36	DAZ2	2.0126	SMOC1	-2.30853	PRKAA1	1.08916			NMB	2.34215	ZNF320	-1.73381	TNIP3	1.23045	SESTD1	-1.00994	AASS	1.43251	CDK18	-1.77462	PKIA	2.18806	STK3	-1.61352	RNASEH2A	1.59039	TRMT13	-1.21748	C3orf14	1.08505	TPST1	-1.47226
PXMP2	2.23	NRIP3	-1.69	FAM9B	3.23	NASP	-1.57			AREG	-3.55	ARSK	1.99841	RHBDF2	-1.40088	KCNIP3	1.18093			FAM19A2	2.6931	HIST1H1C	-1.41891	PAOX	1.33495	TMEM159	-1.00402	CLEC4GP1	1.58332	MYO1D	-2.40289	DUSP14	1.56685	SLC30A1	-1.08301	LRR1	1.48765	CNIH4	-1.35838	AIFM1	1.45595	GFOD2	-1.09393
RANGRF	1.23	B3GNT5	-1.55	P2RX2	3.04	TAF6L	-5.07			ITGA2B	-1.24	ZNF285	2.09341	NEUROG3	-1.9141	MSRB3	1.0749			DPF3	2.35073	CASP7	-2.10069	GEMIN4	1.48874	RIPK2	-1.08313	FOXC2	1.23016	TMC4	-1.57745	RUNX1	1.56147	LGALS9C	-1.6711	MYBL2	2.46134	MME	-1.79254	DPP3	1.32797	LOC105376805	-1.2157
GALR2	5.12	PPBP	-1.03	NLGN4X	3.21	NDUFB10	-1.11			FOSL2	-1.13	NLE1	2.1339	FAM131B	-1.49915	SYDE1	1.14232			CHI3L1	2.39962	SLC25A28	-1.10442	C4orf46	1.37838	SLC5A9	-1.26949	TRIML1	1.4173	ZNF484	-1.33499	PRKDC	1.41231	CXCL11	-3.30086	CYAT1	3.19173	HAL	-1.54662	UCK2	2.21607	STEAP4	-1.50717
KDELR2	1.7	IFNA2	-2.61	OR51V1	1.05	RNASEH2B	-1.16			SLC22A15	-1.67	PANK4	1.46258	SOSTDC1	-1.38378	CXADR	1.28314			EML1	2.30694	GLRA1	-2.36817	PPP2R3B	1.1141	REPS2	-1.16594	NRG1	2.4717	ANKRD54	-1.48467	OSBPL10	2.8322	TRIM5	-2.10052	LMNB2	1.69287	FAM43A	-1.2504	SEL1L	1.83771	ANTXR2	-1.01108
RPN1	1.04	SNX22	-2.93	FAM46B	2.07	TCP1	-1.01			NRN1	-3.65	EEF1AKMT1	1.65919	NFKBIE	-1.02818	CDH13	1.10636			FAM83H	2.30326	SLC15A1	-1.94468	CDCA8	1.18555	KIAA0895L	-2.61198	KDM2B	1.76987	RFC3	-2.21124	EIF2D	1.18762	SHTN1	-1.41121	ACOT7	1.27357	HBB	-2.41648	RMDN1	1.4869	SLCO4C1	-1.10954
RBM15	1.24	ATP12A	-1.32	GSTA5	2.88	EXOSC7	-1.02			CBWD3	-1.56	ITPR3	1.35506	MRAP	-2.13028	POLL	1.02713			HSF2BP	2.9208	OR8D1	-2.97427	RPS7	1.93912	HIF1A	-1.29438	ZNF599	1.52594	CES1	-1.75344	STK11	1.16264	TRANK1	-1.44965	ACAT1	1.3255	IPMK	-1.00053	CSTF3	1.0415	ZNF516	-1.4617
C8orf33	4.46	SATL1	-1.08	MPL	1.09	HSPB11	-2.39			RBM18	-1.18	RARG	2.11669	FIBCD1	-1.81927	TUSC1	1.15326			SAA1	2.38769	CLEC3B	-1.81283	SIRT4	1.29111	IL1RN	-1.52788	RAET1G	1.45927	OAS3	-1.75794	SCAP	1.05699	TMEM229B	-1.54987	CCDC25	1.02209	BNIP3L	-1.38032	ACTR8	1.0568	GABARAPL1	-1.24259
CHEK1	4.91	XAF1	-1.11	IDI2	1.11	FASTKD1	-4.66			GOSR2	-1.44	KRTAP12-1	2.38973	CIDECP	-1.55655	TMEM136	1.28252			GPNMB	2.7756	TMEM140	-2.37004	SDF2L1	1.17777	ARHGAP25	-1.74693	FRMPD3	1.12861	PRDX4	-1.25551	MAPRE3	1.18632	ACVRL1	-2.46849	SURF4	1.08065	COL18A1	-1.20746	IL15RA	1.15645	TMEM154	-1.10018
SSNA1	1.54	RGS12	-2.99	SLC11A1	1.31	MT2A	-1.4			UNC93B1	-1.58	ATAD2	3.00663	MAFF	-1.04558	KIF23	1.05444			SPX	1.96261	WDFY1	-1.23478	ACOT7	1.12721	FBXO7	-2.00393	SLC10A1	1.25705	MSH5	-1.29356	LOC338620	1.45118	RHOT1	-1.07167	API5	1.34704	TUBB1	-1.02388	PDK1	1.67751	HAGH	-1.84676
CD79B	1.17	G0S2	-1.3	PROKR2	3.25	SCD	-2.25			FMNL2	-3.47	PCNA	2.25464	RNF123	-1.04063	EPHA2	1.11392			ZNF584	1.86448	ZC3HAV1L	-1.6479	NCAPG2	1.45191	GRN	-1.16792	ZNF580	1.29533	RNLS	-1.2019	LARGE2	1.3817	ENPP2	-2.62455	IGK///IGKC	1.57419	LRRC4	-1.17302	SRP54	1.15643	CYP2U1	-1.15262
SLC1A4	2.65	CLU	-1.07	ADIPOQ	1.76	TUBB3	-4.8			ABCC3	-1.42	BICD1	1.91077	FAM155B	-1.7239	MID1	1.34768			LRIG3	2.04824	PARP14	-1.75314	CEP131	1.47931	IFI35	-1.04954	GPC2	1.10822	UBA5	-1.3635	ZNF514	1.36981	FCGR1B	-2.25998	AIFM2	1.75885	MARCH2	-1.12632	ASPM	3.65825	RNF11	-1.01281
ILVBL	1.25	SLC26A8	-1.72	ETS1	2.33	LARP4	-4.7			OR52A5	-2.96	ACOT13	1.07049	OR4D1	-1.54757	SMARCA1	1.13817			FAM19A4	2.54122	RICTOR	-1.94863	CLYBL	1.03014	SOCS1	-1.9653	AMACR	1.31595	ORC5	-1.08316	GAD1	1.17894	CTSD	-1.28966	EIF4G1	1.23794	IGF2R	-1.05265	KNL1	2.88234	LOC285147	-1.07673
RPL14	1.23	ADAM28	-2.17	ADAM18	1.28	EXOSC9	-1.48			TCF15	-1.06	TULP4	2.16945	SIAH2	-1.13594	HS3ST6	1.25222			RCE1	2.50698	RPP38	-1.57229	UBQLN3	1.09396	TMEM140	-1.55809	FIBCD1	1.18654	B4GALT4	-1.2741	MGC57346	1.11754	SLC3A2	-1.58141	PCGF6	1.00426	ITGAX	-1.1727	ITM2C	3.31324	PCSK5	-1.18624
KIF15	5.25	BST1	-1.11	SOX8	1.37	SMN1	-4.39			CLIC4	-1.39	CCDC110	2.12703	TMPRSS11D	-2.74389	IMPDH1	1.29852			ULBP1	2.00263	LILRA5	-2.57472	PARPBP	2.07025	TNFRSF10C	-1.2871	UNC13A	1.00562	NAA35	-1.40633	TMEM50B	1.31745	FCGR2B	-2.11308	HNRNPM	1.43062	ADGRE2	-1.69503	TCF4	1.01643	ZDHHC18	-1.55651
GPRC5D	5.7	RPE65	-2.99	ZNF385D	1.68	SCO2	-1.28			SPG11	-1.25	TMIGD1	2.17849	NCOA7	-1.88097	KISS1R	1.18095			ANXA8	2.41107	CADM4	-1.69563			PLSCR4	-1.32644	BHMT	1.22238	IFIT3	-1.72989	EEF1B2	1.01754	ARL5B	-2.68423	BMS1P20	3.21077	CPA3	-1.44451	CHCHD7	1.38449	LST1	-1.35396
EDF1	1.01	IL6R	-2.98	RALGAPA2	1.47	SIGLEC11	-4			LRFN1	-1.42	BNIP1	2.00979	SLC23A1	-1.75637	TPM2	1.03409			CHST6	2.16831	ACO2	-1.01042			CSF3R	-1.42724	SLC2A11	1.42003	GGCX	-1.32993	SPAG16	1.67542	HTATIP2	-1.17097	HMGB3	2.52391	FBLN5	-1.29809	RUBCN	1.3718	LEF1-AS1	-1.78885
MDH1	1.19	CPEB3	-2.01	CARNS1	3.25	COX6C	-1.42			GATB	-2.72	C1orf186	2.34019	RBMS2	-1.88844	FJX1	1.46443			SRSF10	2.84926	CLSTN2	-1.45163			CARD17	-1.72591	DNAJC5B	1.38566	TTK	-1.18854	LTC4S	1.84271	RNF135	-1.08228	RACGAP1	1.74869	OSGIN2	-1.00875	ITGB7	1.34622	LPAR2	-1.55209
RPS11	1.16	BMP2K	-1.2	CNNM1	1.56	JSRP1	-3.54			TNNT1	-2.94	CNGA2	2.2381	MPI	-2.0204	TRDN	1.29277			DNAL1	1.95157	AGL	-2.5424			ZNFX1	-1.2319	CREB3L1	1.37539	EGF	-1.2265	CNTNAP1	1.46604	CDK18	-2.43115	HNRNPD	1.28799	P2RY13	-1.46721	CREM	1.71424	CD244	-1.13242
SLC25A33	1.1	GTPBP1	-1.56	HR	2.88	TMX1	-1.41			GSX2	-3.54	UXT	1.17521	LACC1	-1.88085	VEGFA	1.19298			NMNAT2	2.18598	REPIN1	-1.40532			MAGEB1	-1.4819	C16orf74	1.45729	PIR	-1.78487	CXCR3	2.68104	GORASP1	-1.51235	HAUS2	1.21008	FADS3	-1.05	UBE2T	2.66558	RRM2B	-1.14528
POMT1	1.01	TUBB2A	-1.5	GAP43	3.36	HIBADH	-4.74			GOLM1	-3.27	EIF2B5	2.09095	HSD11B1L	-1.62427	AZIN2	1.04822			S100A13	1.84969	BARX2	-2.01504			GHRHR	-1.13746	T	1.48221	CDK1	-2.1043	LDHB	1.21481	RAB24	-1.46192	METTL2A///METTL2B	1.13709	ZNF467	-1.23438	IGLJ3	3.56779	ZNF285	-1.00594
EXOSC5	1.19	FCGR2C	-2.6	SUN5	1.18	ERH	-1.09			ST14	-2	C4orf36	2.14197	CEACAM1	-2.08347	IL1A	1.08507			ZNF3	2.27436	STAP1	-3.30449			RASGRP4	-1.21505	CNTNAP4	1.14228	MED8	-1.03776	EPHA4	1.59638	LILRB1	-2.34715	ORC6	1.80207	LOC100294156///LOC100292046///C4B///C4A	-1.97297	GM2A	1.41557	LINC00921	-1.13558
RPA3	1.43	IL18BP	-2.84	ANPEP	1.17	HIST1H4J	-2.78			ECHDC3	-3.45	MELTF	1.94515	KRT36	-2.36602	C1orf210	1.15232			OR5K1	2.30339	ZDHHC24	-1.34295			ADCY7	-1.04937	SLC25A53	1.29079	NHLRC2	-1.42668	ABCB4	1.44426	AIG1	-1.11624	PFDN6	1.12484	KREMEN1	-1.4821	HDAC8	1.63302	CD1E	-1.87019
IFRD2	1.35	TPM3	-1.13	EPHA3	3.17	TMEM187	-3.33			KIN	-3.11	TUBB	1.10679	IRF7	-2.22733	KIF18A	1.51857			CHST4	1.86688	CFL2	-2.26692			ZC3HAV1	-1.05109	ERVV-2	1.53543	TOP1P2	-1.12523	LRIG1	1.54324	HPSE	-1.32586	IGK///IGKV3D-15///IGKC	2.8517	KLHDC8A	-1.04702	CDC25C	1.81312	UBR5	-1.44086
MUTYH	1.19	GABRB1	-1.91	TRIM48	1.94	ACADM	-1.44			LONRF1	-1.75	NEUROD2	2.08754	GBP3	-2.56219	MAP1S	1.12624			BICDL1	2.34342	C11orf68	-1.32187			TRIM14	-1.55281	IGF1R	1.74003	BRD7P3	-1.13518	LAMA5	1.80955	RGS19	-1.22271	EIF2B3	1.04552	LINC00877	-1.25881	PRDX1	1.21877	TAOK1	-1.01741
FBXO4	1.38	PHACTR3	-2.73	ZSCAN10	1.9	MAD2L1	-5.26			CLCN3	-3.47	PRR30	2.14077	APOL1	-2.16818	JAZF1	1.01443			GTF2IRD1	2.46323	ORMDL2	-1.46024			LILRB5	-1.95905	MIR99B	1.19368	MX1	-1.02862	FAM184A	1.05853	ARL5B	-2.07165	DNAJB11	1.56069	RIOK3	-1.24232	PTTG3P	2.10434	GRK3	-1.20696
METAP2	1.48	ACTL8	-1.73	FGFBP1	2.78	TGM1	-3.45			LPAR6	-1.71	AFAP1L1	2.07676	FBXO2	-1.80532	PAGE2	1.11413			SLC46A1	2.91387	LEP	-1.57674			VSIG10L	-1.46694	FAM129C	1.131	SPDL1	-1.73378	NOL9	1.51536	SLC22A16	-3.09752	MRPL52	1.11647	ZNF185	-1.06867	MAT2A	1.40285	CPD	-1.20495
KRT10	1.09	RASAL2	-1.8	PIK3R2	1.18	ACP2	-2.56			PTP4A1	-1.49	ZNF337	1.08901	OR2A14	-2.14898	AGTR2	1.17656			MYO9A	1.43728	TRIM26	-1.12839			SYNJ1	-1.17576	HBG2	2.56508	RBL1	-1.43502	SNRNP200	1.15211	SYNE3	-2.00283	MCPH1	1.11564	LOC101928893	-1.83717	AARS	1.56564	NELL2	-1.49166
CEP128	5.88	ALPL	-1.11	LINC01235	2.93	ACOX2	-3.97			MEIS1	-3.11	GNL3	2.13209	AKAP9	-2.21588	SPRR2B	1.08494			TCAIM	2.31557	SIPA1L1	-1.43136			POU6F2	-1.14563	KIAA1324	2.09428	C19orf54	-1.0177	CCDC191	1.54581	FNDC3B	-1.23089	PHPT1	1.14291	ACTN1	-1.08203	EPHB2	1.48002	SLC15A4	-1.29816
RAD51AP1	5.4	RUNDC3A	-1.27	NUAK2	1.36	RBBP8	-1.99			RUFY4	-2.58	MSH5	2.25055	SIPA1L1	-1.09271	CALB2	1.1318			SGSM2	1.23846	USP20	-1.40984			EXTL3	-1.18875	SNORD37	1.1837	LMTK2	-1.52709	TCEA3	2.74374	LAG3	-1.60484	ECT2	1.60415	PLGLB1///PLGLB2	-1.08121	LRRC59	1.6812	MPP7	-1.26109
PABPC4	1.99	PXDC1	-1.09	SLCO1B1	2.37	IGF2BP3	-3.68			ELMOD2	-2.12	NUBP2	2.05035	PLA2G3	-1.96392	FAM167A	1.05025			UROS	1.16458	C14orf119	-1.56958			SP100	-1.13233	GAK	1.1898	LRRCC1	-1.08673	SNORD38A	1.60394	TMEM167A	-1.4763	C1orf174	1.49376	FAXDC2	-1.29087	ANLN	3.23254	TESC	-2.23332
MCM6	4.48	MCTP1	-2.65	BAIAP2	1.87	SEC13	-2.08			SBNO2	-1.18	TEK	2.20021	BPIFA1	-3.37541	DMRTB1	1.15779			ADAMTSL5	1.98379	PIK3AP1	-3.30408			BST2	-1.10239	CELF4	1.35338	RECQL5	-1.21454	CD79A	1.57252	USP42	-1.04035	RRM1	1.65333	ABCC13	-2.34623	PRRC1	1.79995	PRKAG2-AS1	-1.15722
SETMAR	1.28	PCDHGA8	-2.11	CELF4	3.83	RFC5	-3.71			GDAP2	-1.87	HNRNPU	1.36734	PADI1	-1.98732	LMO3	1.09177			C2orf40	2.32301	RUFY3	-1.61782			MXD1	-1.26589	VMO1	1.07105	MCEMP1	-1.02578	SUN1	1.20749	GPBP1	-1.43689	LY6E	1.89618	PELI2	-1.11307	CIT	1.59297	HCK	-1.51215
POLR2H	1.3	RNF13	-2.8	IFNA1	2.81	RPS19BP1	-2.59			SLC31A1	-2.12	C11orf31	1.73505	PIK3R6	-1.43708	CAV2	1.04235			GPR37	2.38243	HSD3B7	-1.72019			TLR8	-1.02787	ZFYVE28	1.16635	ASB7	-1.64712	HLA-DQB1	1.20339	L3HYPDH	-1.3235	IL15RA	1.1639	MMP25	-1.63909	CHAF1B	1.43291	TTC25	-1.86343
IDE	1.69	TRPS1	-2.83	PKLR	1.57	PIM2	-1.07			UTRN	-2.96	KIF3B	1.07344	PTPA	-1.48688	PGM5P2	1.0908			RPL17	1.83151	USH1G	-1.74923			NME8	-1.15339	MYADML	1.20421	NCBP2	-1.48002	SLC35B4	1.50834	HIST1H3D	-1.53198	GOT1	1.29568	CTTN	-1.00904	HSPA13	2.82516	BLVRB	-1.92699
SIVA1	1.3	CDKL1	-1.24	MARCH1	1.36	HIST2H4A	-2.02			MYLK	-2.67	KRTAP21-1	2.21643	CASP1	-1.30434	RCAN1	1.05401			SLC30A2	2.60277	PARP8	-1.18301			SYTL3	-1.06069	E2F6	1.06733	TARBP2	-1.23295	DNAJC30	1.12594	FANCL	-1.23587	HNRNPAB	1.40411	CHPT1	-1.10757	TMEM189-UBE2V1///UBE2V1	1.1121	ZNF439	-1.24122
ITGB3BP	4.94	MYRIP	-2.7	MARVELD3	3.57	XRN1	-2.51			ANKRD33	-1.08	GZMK	1.79791	SUFU	-1.80812	S100A3	1.18385			TVP23C	2.29842	ADAM17	-1.07915			LACTB	-1.19587	CTGF	1.03443	FEM1B	-1.26685	NCALD	1.01651	USP25	-3.09059	ISG15	1.82418	PLEKHA1	-1.05688	SHMT1	1.97731	TTN	-1.25023
MRPS33	2.19	ARAP1	-2.33	MSH5	1.44	POLD1	-1.14			TXNL4B	-1.03	ABCC11	2.22646	FAM126B	-2.59996	ZNF10	1.05893			KIAA1191	1.20387	ANP32A	-2.69197			NOD1	-1.06368	LYPD5	1.10055	CCR10	-1.34676	MAGED1	2.11178	BAZ1A	-1.38996	LOC100292999///LOC100290059///IGHD	3.15022	FAM19A2	-1.04851	ZC3HAV1L	1.28581	CXCR2	-1.55659
CDCA8	3.82	ITGB5	-1.05	BTNL8	1.18	DCUN1D5	-2.73			SEC24C	-3.51	EHF	2.01288	LILRA2	-1.48071	CKMT1A	1.11263			CD86	2.61945	NCF2	-1.63737			TSPAN7	-1.54584	ANXA10	1.24412	DEPDC1B	-2.04689	SORBS3	1.91561	LAMP2	-1.33454	SLC44A1	1.52207	RUNDC3A	-2.00886	UQCC2	1.53725	TNFSF14	-1.16685
NDUFA4	1.25	RAC3	-1.88	ANKH	1.27	TTC27	-3.7			LILRA6	-2.37	SLC25A17	2.08223	DLEC1	-2.29805	WNT5A	1.1431			MID2	2.51888	IPP	-1.36162			SEPT4	-1.88519	LCE1B	1.14666	PRPF18	-1.01302	BACE2	1.89948	RNF135	-1.56127	DLEU2L///DLEU2	1.40468	USP53	-1.05972	CDK2	1.07874	BCL11A	-1.07072
CEP55	2.85	AQP10	-2.51	NELL2	1.15	ABCB9	-2.04			CD68	-1.78	HDAC7	2.20889	BOK	-1.49284	RBMS3	1.00926			MECOM	2.63078	HSPB1	-1.56434			GIMAP8	-1.21893	B3GAT1	2.11715	BCL2L11	-1.46121	MCM7	1.43299	PSME2	-1.00321	ARL17A	1.19419	RGS18	-1.1093	RAD54L	1.74716	ANPEP	-1.38433
MPC2	1.04	PRSS55	-1.14	CHRNB2	1.58	DSCC1	-5.2			ARIH1	-3.23	SELM	2.53637	SAA4	-1.99108	KRT34	1.05664			ABLIM1	2.94836	HAUS4	-1.29393			SYCP3	-1.03338	NAV2	1.40313	TROAP	-1.29632	ZCCHC14	1.59045	NDN	-1.49456	LOC100507412///RNA5-8S5	1.41285	MIR181A2HG	-1.13463	CPSF2	1.21984	COA1	-1.15982
CHD1L	1.1	EYA1	-2.17	PDZK1	1.31	TMEM208	-2.1			ARL8A	-3.04	MAD2L1BP	2.21513	CLEC4GP1	-2.54669	RAB17	1.00418			C16orf74	2.22865	FXYD2	-1.37205			CCL3L1	-1.01156	MS4A6E	1.10282	TM9SF1	-1.39018	FASN	1.67903	PPP2R2A	-1.22912	ATF5	1.28561	CHI3L1	-2.39743	C11orf24	1.17183	NOTCH1	-1.13533
FTSJ1	1.73	RHD	-2.78	SERPINB4	3.34	IDE	-1.8			ELOVL7	-1.12	PDCD5	1.24744	SCNN1B	-1.74079	WASF3	1.32183			PDLIM3	2.19843	GNB2	-1.21523			MOV10	-1.50309	MIR1263	1.26607	SMOC1	-1.74172	IMPDH2	1.15867	PRKAG2	-1.16618	BLVRA	1.02963	SCLT1	-1.01546	GMPPA	1.59648	RAB37	-1.09258
BUB1B	5.55	FKBP8	-1.05	JAG1	1.73	APITD1-CORT	-4.47			CD69	-3.06	NCBP2	1.35621	MAX	-1.75639	CPE	1.11737			IL1RAPL1	2.09681	MESDC1	-1.13259			SNX6	-1.46376	PTGDR2	2.57044	MAT2B	-1.21488	NSUN5	1.13402	RHOT1	-1.06983	POLQ	1.88557	MEGF9	-1.106	PSMD14	1.4825	RAPH1	-1.30737
MLH1	1.1	SORCS3	-3.06	C12orf40	3.2	MTDH	-1.66			SAMSN1	-2.43	POLR1C	1.19302	PTPN9	-1.01914	IGFBP3	1.29028			TEFM	2.31654	TRIM21	-1.51596			SSTR3	-1.03409	HYAL4	1.25604	TOR1B	-1.037	IL4R	1.02943	MUTYH	-2.34269	MRPL40	1.0589	MGAM	-1.3788	AHCY	1.54018	ENKUR	-1.12432
RPS19	1.31	TNRC6A	-1.18	ITIH3	3.79	PDCD5	-1.61			BROX	-3.32	MPG	2.08428	KDF1	-1.96975	TMPRSS9	2.03326			SEPT5	2.27212	HAAO	-1.8888			CD300A	-1.21875	EBF2	1.23003	HIST1H3H	-1.1299	MXRA7	1.44402	STAP1	-1.92436	TPM4	1.1698	ZFP3	-1.0535	CYC1	1.33352	VNN2	-1.34784
ROMO1	1.8	DSP	-1.24	DENND2C	3.31	SLC25A5	-1.02			WDR41	-1.26	ZMYND11	1.8524	RAB24	-1.43151	EPB42	2.45124			TMEM246	2.20996	TUFT1	-2.09316			MARCH5	-1.0214	SERTM1	1.32064	ALDH4A1	-1.37521	PEBP1	1.06054	NDC80	-2.04057	WBSCR22	1.28257	JMJD1C	-1.15097	SEC23IP	1.20063	MXI1	-2.03315
NDUFS5	1.6	CD68	-1.29	ME3	1.41	IPP	-4.08			TMIGD3	-3.85	HOXB4	1.97455	AP2A1	-2.19512	LAMB1	1.20469			C7orf31	2.38778	TPM4	-1.29936			RASGRP3	-1.047	SUFU	1.05543	SLC26A8	-1.84478	POLR1B	1.20896	ANKRD33	-1.32405	PPM1G	1.00826	ENKUR	-1.13076	E2F8	3.48895	ITGB2-AS1	-1.18097
NOP58	1.68	PHEX	-1.97	MAPRE3	1.26	TOE1	-1.21			RHOT1	-1.41	S100A13	1.87261	ISYNA1	-1.61329	GRB10	1.0976			RAB40AL	2.21485	RAB1B	-1.10028			CD68	-1.0354	WFDC2	1.02629	RPS21	-1.1059	RHOBTB3	1.51215	PSMA4	-1.58346	VANGL1	1.23235	CA2	-1.04404	SNF8	1.03825	TPPP3	-1.17854
AK3	1.11	RPL10L	-2.4	CYB561D1	1.46	STYXL1	-1.08			RASGEF1B	-3.51	ROMO1	1.668	RAB6B	-1.18248	VSX2	1.33153			FAM218A	2.54928	PQLC2	-1.43484			EIF2AK2	-1.10197	DPT	1.31495	VTA1	-1.39087	GPR162	1.52539	C9orf66	-1.46012	ISOC2	1.14421	AATK	-1.30551	BLM	1.555	TLR8	-1.41492
PLEKHG2	1.02	XAGE3	-1.83	DHRS7C	1.48	AK6	-5.21			C2	-1.33	FAM19A4	2.08891	ADIPOR1	-1.73383	PRELID2	1.03056			OR13A1	2.28683	RRBP1	-2.13007			CYP1B1-AS1	-1.15194	SLPI	2.40977	MKI67	-1.62314	SLC7A6	1.80806	SIPA1L2	-2.13498	EDRF1	1.04212	CDC42EP2	-1.23428	PFDN6	1.28985	MIR181A2HG	-1.40137
CD8A	1.62	FAM92A1	-2.58	CXorf36	3.21	SLC25A46	-2.03			RRBP1	-1.2	KRTCAP2	1.40207	C11orf63	-1.73469	PXDN	1.14694			RAET1L	2.13645	TAPBP	-1.72216			CDKN2D	-1.68586	KRT6B	1.0598	THUMPD3	-1.11307	PRSS23	1.21333	ARL8B	-1.2144	EMC4	1.03173	NUMB	-1.20017	GGH	3.57223	SLC44A2	-1.10494
C10orf2	1.16	AXL	-1.38	CASP2	2.9	PEX3	-4.8			SLC8A3	-3.22	WDR90	2.00895	C16orf46	-2.26103	DGAT2	1.16033			SOGA3	1.92069	AGPAT2	-1.0356			CD69	-1.55936	MCOLN1	1.04418	ZNF366	-1.61186	ACACB	2.18078	PSG9	-1.56153	NUDT15	1.00375	ANPEP	-1.2836	COX15	1.46106	ZNRF1	-1.10526
NUDT21	1.45	ADPRHL1	-2.94	EPB41L4B	2.44	RASGRP3	-4.87			NPHP1	-3.21	MRPS21	1.0852	ZNF320	-1.86205	GTF2IRD2B	1.30981			CSTF1	2.11041	SOST	-2.97405			NLRP3	-1.37763	MAGEA9	1.26496	TNFSF10	-1.20973	TUBGCP5	1.06885	ARHGAP25	-2.37274	LOC652494///IGHM	2.01544	SNAP23	-1.04951	DERL2	1.30213	OTUD1	-1.03877
EIF2A	1.21	DUSP6	-1.29	ADGRL1	1.24	NANS	-1.09			NUP50	-1.64	C1QTNF6	2.30214	ZCCHC6	-1.68893	DLEC1	1.21093			CTPS2	1.22542	ADPRH	-1.81847			HELZ2	-1.46664	AMER2	1.09137	METTL1	-1.03805	TDP1	1.47177	RBM43	-1.65043	ALG8	1.21174	QKI	-1.16787	TMED4	1.20493	TCFL5	-1.23328
MCM10	5.06	MILR1	-1.15	KCNN2	1.54	GCDH	-1.09			C4orf33	-1.99	SEC61A2	2.02396	LAT2	-1.32916	EFNB3	1.16488			TERT	2.11161	TGM2	-2.02996			F2RL1	-1.39224	LARGE2	1.25803	SRR	-1.16715	CDK10	1.04011	PML	-2.54953	GMPPA	1.21485	IGHD	-1.20991	CBX5	1.84642	C19orf33	-2.20472
PPP1R16B	1.02	PROS1	-1.9	PLEC	1.49	TMEM51	-1.18			LGMN	-2.13	ANAPC7	2.11446	OR52K2	-2.13419	SLC34A3	1.09757			STXBP6	1.83193	SLC13A2	-2.35501			ETV7	-1.7651	PLLP	1.32861	WDR12	-1.08162	SH3YL1	1.46143	ARHGAP27	-1.79362	KIAA1524	1.73508	MYH11	-1.05288	GMPPB	2.28126	GAS7	-1.17481
IL32	1.5	TUBB1	-1.47	GABRB1	2.45	HIRIP3	-2.51			SLC30A1	-2.75	PACSIN1	2.18919	SPRYD3	-2.39655	ISCA1	1.14288			SLC2A11	2.1757	SWT1	-1.58391			NECTIN2	-1.46202	STK31	1.35059	EPDR1	-1.17859	AGFG2	1.26948	C20orf24	-1.03425	USP14	1.01952	CASP4	-1.17034	HELB	1.06729	CUL4A	-1.6762
SNRPA1	1.31	PRR14L	-1.36	NKX2-5	1.43	LARS	-1.15			RCBTB2	-1.41	RPP21	1.02741	MIGA1	-1.90391	MRAP2	1.08809			VAPA	2.23709	SPTBN5	-2.03393			SERPING1	-1.93631	AJUBA	1.55404	NPM3	-1.0169	C11orf80	2.24129	LYSMD2	-1.51839	LOC100291464///LOC100130100	2.62544	CD160	-1.28194	LAG3	1.99523	NAP1L3	-1.33165
MRPL3	2.08	CLEC5A	-1.14	OPN1LW	2.54	PLA2G16	-1.56			DIAPH2	-1.02	TTR	2.61761	ERMAP	-1.16751	NFE2L3	1.23921			MTBP	2.36671	GPATCH8	-1.74468			IFI44L	-1.28423	CDH20	1.14934	KIF2C	-1.61688	CSNK1E	1.852	MFSD14A	-1.03019	CAV1	2.99527	CLDND1	-1.05539	COMMD1	1.47036	NINJ2	-1.40123
TRUB2	2.04	TLR6	-1.74	TREM2	1.04	TDG	-1.1			RNF43	-3.1	SMDT1	1.7004	RTP4	-1.48162	KIF13A	1.02253			OR13G1	2.43199	DZIP3	-1.61398			IRF2	-1.38134	ITPRIPL1	1.25178	HIBCH	-1.02294	SCARNA13	1.46313	SLC25A24	-2.1632	CDK6	1.03939	BBOF1	-1.32086	GOPC	1.13109	ZER1	-1.59199
ARMC1	1.22	STAC3	-2.59	PCSK1N	2.29	HIST1H4H	-1.67			SNF8	-1.02	SPATA8	2.30128	SERPINA1	-1.73009	MEIOB	1.10015			ALAS1	2.27376	M1AP	-1.29004			C19orf66	-1.01915	CPAMD8	1.13294	SCG5	-1.39684	PLEKHA1	1.05093	CALML4	-1.10855	C10orf10	1.62081	FCGBP	-1.15548	PDIA5	2.65906	PATJ	-1.22896
ASF1B	3.1	PBX1	-1.94	FAM83F	2.78	MRPL41	-1.03			AEN	-3.01	SPINK14	2.09844	OR10Q1	-2.85562	ACKR3	1.33859			TTC8	2.30056	EGR3	-1.05603			LGALS9	-1.27738	OPN3	1.28666	CDCA7	-1.07473	ZNF815P	1.19819	AZI2	-1.74565	DCTPP1	1.10298	ITLN1	-2.0477	HMGA1	1.14023	ARRDC3	-1.05536
RPL36A	2.06	ARMC9	-2.48	FCGR2C	2.62	GADD45G	-4.72			TBXA2R	-1.97	HNRNPUL1	1.04909	FRMD6	-1.83031	DPPA4	1.18206			NUP62CL	1.79081	TNIP3	-1.89061			SNCA	-2.33713	TBC1D21	1.22545	CHMP5	-1.02693	GOLGA7B	1.25906	GNG5	-1.27651	BCL2L12	1.24544	IGFBP3	-1.11027	MAP3K13	1.15591	HCG27	-1.82226
ATF7IP2	1.05	APOL1	-3.05	LRRTM1	2.25	NFU1	-1.53			KIF1B	-3.22	LRRC45	2.40087	ARHGAP25	-2.61764	ATP8B5P	1.01709			SYCP2	2.20287	TRIOBP	-1.57839			CYP4Z1	-1.59561	PBX1	1.86915	DPP3	-1.1345	THBS4	1.30884	GIMAP8	-1.47041	KLHL6	1.17994	LOC105375531	-1.23161	RPA3	1.56661	ACPP	-1.74744
CLUH	1.03	NSUN3	-1.4	CGB8	1.54	OXCT2	-4.29			C11orf71	-1.42	MFGE8	1.77569	SP140	-1.39323	KRT8	1.58789			LURAP1L	1.97173	DIDO1	-1.48694			GRIN3A	-1.46084	SHC2	1.03204	OPA3	-1.1956	WDCP	1.19698	APOL2	-1.50508	PPIL1	1.14399	GLT1D1	-1.26571	FTSJ1	1.26998	HOTAIRM1///HOXA2	-1.50049
CHEK2	2.54	C17orf67	-2.97	EXOSC1	1.68	LEO1	-4.6			SLC22A1	-2.01	HHLA3	1.95512	DCLRE1C	-1.40932	CSRP2	1.10698			LRRN4	2.38788	EVI2B	-2.66023			SNX21	-1.3351	MARK1	1.43348	RUFY4	-1.57587	C11orf1	1.44842	CD68	-1.22753	SLC25A46	1.00335	EFHC1	-1.01194	SMC2	2.36223	CLK4	-1.0601
CENPA	4.67	NATD1	-1.07	BCL6	2.29	DBI	-1.04			HIST1H4E	-2.35	RPA2	1.1066	OAS2	-1.56391	GABARAPL2	1.08426			CATSPERB	2.2282	C11orf63	-1.61762			LEFTY2	-1.20514	CHIC1	1.11071	RIN2	-1.20949	MIR25	1.55762	MTF1	-1.08108	KDELR2	1.53231	IL1R1	-1.44473	MRPL27	1.23035	SLC16A5	-1.33412
LSM3	1.52	NAIP	-1.2	TSPEAR	2.18	MRPL23	-1.24			RBBP6	-1.03	WFDC10A	2.06023	PRKAG2	-1.73426	CTNNB1	1.08943			PPP2R2C	2.41754	PPP1R10	-1.1086			SLC2A11	-2.08085	LINC01396	1.01689	CEACAM1	-1.35148	NR2F6	1.52608	CD2AP	-2.66861	CENPE	2.5207	C2orf40	-1.07916	JCHAIN	1.80213	IFRD1	-1.21614
CDCA2	5.09	RIPK4	-2.01	C9orf62	1.75	SRSF10	-1.04			AZI2	-3.51	ARHGAP44	2.46996	TTYH3	-1.24119	IGSF1	1.08364			TOMM7	1.32742	VSX2	-2.88361			KIAA1551	-1.22757	CCDC155	1.16681	JSRP1	-2.53174	HNRNPU	1.01999	MGST1	-1.32666	LOC100132910///GALNT2	1.72393	KCTD15	-1.01934	SSSCA1	1.35148	FKBP8	-1.4723
SERINC3	4.61	CNTN2	-1.24	EVPL	1.16	LSM3	-1.34			PRKAG2	-1.51	SEC22A	1.43542	NODAL	-1.39437	CACNA1I	1.30727			GNG4	1.82772	TMCC3	-1.9135			ARL5B	-1.38313	CDH24	1.09314	DIP2A	-1.59033	SFT2D3	1.21928	GYG1	-1.01782	RMDN1	1.23113	AFF3	-1.01213	WDR5	1.94035	METTL9	-1.5706
PPIL1	4.12	ARL11	-2.95	CCR4	1.46	C1QA	-1.52			NKAIN1	-3.36	RPS21	1.9715	AAED1	-1.70142	ID1	1.21678			MARK1	2.71839	CDKN1A	-1.5162			DAB2IP	-1.10475	VSIG8	1.54495	TOR3A	-1.05083	BEND5	1.55209	GADD45G	-2.08113	LOC100290036///IGHV4-31///IGHM///IGHG3///IGHG2///IGHG1///IGHA2///IGHA1///IGH	3.1059	ZNF623	-1.01271	LOC101927402	2.25502	MIR101-1	-1.41779
TROAP	4.5	ELAVL3	-2.08	KCTD13	1.18	CDCA7	-1.46			HHEX	-2.59	BOLA2	1.51848	UBE2J2	-1.35111	RTN3	1.07883			HIST1H4F	2.37303	THSD1	-2.37357			LMO1	-1.33448	TTC30A	1.24077	PPP1R12B	-1.2202	RAB33A	1.18479	IRAK3	-1.30015	HSPA5	1.08016	LINC01088	-1.78038	SAPCD2	1.29796	MBOAT7	-1.58758
OSTC	2.04	MAP2K3	-1.39	SORBS2	2.97	UTP14C	-1.1			ELL2	-2.67	MICALL2	2.47101	LAPTM4A	-1.72094	KITLG	1.1833			GDF15	2.55515	ZNF274	-1.11801			IL27	-2.31101	EPB41L4B	1.82181	C1QA	-1.05628	MME	1.51118	TMEM252	-2.86365	TSEN15	1.46227	TGFB1I1	-1.06428	FAM120A	1.05689	PRKAR1A	-1.26279
C19orf53	1.1	GSTA5	-2.44	MS4A8	2.88	KIF15	-4.74			FANCL	-3.06	C1orf106	2.90285	IL27	-2.48792	DNAJC22	1.0411			STMN1	2.60674	CRYBA1	-3.33409			ADAR	-1.07883	LHFPL4	1.10584	IFI27L2	-1.04961	ARHGAP10	1.59901	LGALS8	-1.51088	SPA17	1.1313	BEST1	-1.22495	LOC100290375///IGHV1-69///IGHV3-23///IGHV4-31///IGHM///IGHG3///IGHG1///IGHD///IGHA1	3.94232	ST20	-1.19807
TRAM1	1.14	ITGB3	-1.17	VSTM2B	1.75	MTX1	-1.55			SIGLEC9	-1.49	POLA2	1.23272	ZNF557	-1.76767	RNU2-1	1.13405			ZNF512	1.04839	ACSL1	-2.24377			MS4A4A	-1.89937	MCF2L	1.4222	NOLC1	-1.01652	CDR2	1.10264	PRKCE	-2.30053	ANKHD1	1.05019	LST1	-1.08986	TAF1B	1.08737	FRMD4A	-1.89611
CCT3	1.39	CMTM5	-1.17	LRRTM4	1.13	ATP5J	-1.27			HPS5	-1.01	TMEM258	1.45935	NECAP2	-1.80053	ALDOB	1.02642			CSRNP3	2.19279	GAPDH	-1.10482			GCNT2	-1.05072	ZNF771	1.38068	SKP2	-1.41457	NAP1L1	1.01856	BRI3	-1.18369	ADCY3	1.2484	CHRM3-AS2	-1.02981	CKS2	2.08695	SLC4A1	-3.0783
PLCH2	3.89	OR52K2	-2.83	ARNT2	3.17	NOLC1	-4.39			CHRNB1	-1.05	UQCC2	1.80544	ACOT9	-1.22109	MARCH4	1.26106			LMO7	1.80859	ARF1	-1.00843			HSPA1B	-1.76149	NIPSNAP3B	1.35668	GPATCH4	-1.18293	SMAD9	1.27672	PML	-1.48933	LOC100290375///IGHV1-69///IGHV3-23///IGHV4-31///IGHM///IGHG3///IGHG1///IGHD///IGHA1	2.91237	MRVI1	-1.57233	PDHX	1.09422	TGIF1	-1.14841
ESYT1	1.17	DCST1	-1.71	FAM83A	1.95	SPSB1	-3.97			RNF145	-1.85	MRPL23	1.45015	HSPB1	-1.74618	IGIP	1.09577			HIST1H1B	2.10385	RASSF6	-1.19144			AQP9	-1.13499	EBAG9	1.52794	CXorf21	-1.14073	SH3KBP1	1.39235	AFF1	-1.46489	CYAT1///IGLV1-44	1.67238	ZNF439	-1.04152	COPA	1.52728	SPTB	-1.36901
WFS1	4.13	AVIL	-2.42	ADSS	1.26	DCTN6	-2.81			NOS1AP	-3.42	SLC7A3	2.04571	LAMP3	-2.87529	SLC25A37	1.38863			STRC	2.44133	CREBBP	-1.78537			MTRR	-1.55081	CETN3	1.42796	SLC25A34	-1.22864	NIPSNAP3B	1.45897	KYNU	-1.53021	CDCA7	2.15236	HDC	-1.12846	FKBP11	2.91245	NEK6	-1.47723
GGH	5.68	TNP2	-2.57	PRR5	3.48	LSM4	-1.04			PLA2G4A	-1.93	PSMB4	1.126	DUSP15	-2.24076	ABL2	1.18204			FZD9	2.05556	NDUFS2	-1.90863			RBCK1	-1.20946	TTC9	1.19106	PPM1K	-1.37868	ITGA6	1.93452	TNS3	-1.17028	MIR663AHG	1.38632	TGFA	-1.33601	ANP32E	2.46924	AIF1	-1.17644
TMEM243	1.17	GCNT3	-1.4	YWHAEP7	1.96	AIM2	-1.2			RIN1	-2.56	EMD	1.10298	TNFSF10	-1.84117	IGFL1	1.10144			GALNT16	2.30166	TFG	-2.07992			TSC22D1	-1.01445	FBXO9	1.18342	LILRB1	-1.31766	ATXN7L2	1.28898	LILRA5	-1.43041	EPSTI1	1.85868	STEAP4	-1.2094	CENPL	1.42488	MRC2	-1.51542
JAKMIP1	3.5	GCNT2	-2.41	NLRX1	1.11	RHEBL1	-2.97			SUCNR1	-3.62	MYO5C	1.80183	FGL2	-1.42235	RNF152	1.16192			ARSK	2.5459	LGALS9	-2.56654			FAM129A	-1.11572	C19orf33	2.03201	EZH2	-1.80961	PLEKHG1	1.3398	FPR2	-1.33988	CYAT1///IGLV2-18///IGLV3-19	1.37897	KDM6B	-1.0145	DNM2	1.01513	LRP10	-1.27361
RPL13A	1.12	FOXA2	-2.23	HGD	2.42	NRAS	-2.81			FPR2	-2.3	MADCAM1	1.83776	MAP1S	-1.65537	JMJD1C	1.72035			C12orf50	2.35886	RBM44	-1.31769			RAB24	-1.03474	PIF1	1.24241	IRF4	-1.35592	RORC	1.41764	RBCK1	-1.557	MYOF	1.54907	RICTOR	-1.07101	XPO4	1.40516	PLCL1	-1.01397
FANCE	1.81	PPM1L	-1.67	OR5B21	2.77	SEC61G	-1.54			SCLT1	-1.19	ADTRP	2.10009	LYSMD3	-2.04085	NLRP1	1.25448			NR6A1	1.95558	IL17C	-2.12566			POLR2J4	-1.09185	LST1	1.03487	INCENP	-1.31032	BACH2	1.08438	HIST1H3F	-1.26809	DENND1B	1.00915	HBA2///HBA1	-1.14744	DDRGK1	1.08409	NUMB	-1.28792
CREB3L4	2.13	PROKR2	-2.52	SLC24A2	3.82	MRPS22	-1.87			TMEM199	-1.25	KLHDC7A	2.02791	HIST1H3D	-1.3627	SRPK2	1.11333			FAM189A2	1.97085	SIGLEC7	-2.44366			GALM	-1.24379	BRD4	1.50456	FASLG	-1.65294	ADK	1.18932	CAPG	-1.03147	GBP1	1.65805	SOD2	-1.03942	ATAD2	2.32851	ZFP90	-1.01873
PRIM1	1.22	FPR2	-1.71	NME4	1.51	CNPY2	-1.15			ITGB3	-1.33	CIRBP	1.07347	ZBTB7B	-1.40439	FAT1	1.49945			SEBOX	2.52207	PPARG	-2.03549			NOV	-1.94197	TBC1D4	1.13201	TIMD4	-2.61783	PMEPA1	1.36923	MGAT1	-1.31059	SLC35B1	1.25799	GUCY1A3	-1.02667	SLC25A46	1.29842	AP1S2	-1.12322
UCK2	3.01	FGFBP3	-1.41	ATOH7	2.61	BROX	-4.67			GCNT2	-2.89	CDKN2A	2.3886	CCL2	-4.37942	UACA	1.01073			PCDHGB5	1.91077	BTN3A3	-1.25855			TRIM56	-1.17356	ANO1	1.16248	MCTS1	-1.43953	IDUA	1.07094	CD300A	-1.35282	POLA1	1.35831	LOC100292046///C4B///C4A	-1.53544	COQ3	1.02896	IER5L	-1.0512
NET1	3	ITGA2B	-1.06	TGM6	1.64	CHAF1B	-3.09			LARP4	-3	TMPRSS7	2.12355	GIMAP7	-2.35932	CALY	1.21203			ADAMTS16	2.32953	MAPK15	-2.47538			CDC42EP2	-1.57854	OR5K4	1.42664	HIST1H4D	-1.65547	TGFB3	1.5649	ST3GAL5	-1.054	LGMN	1.60751	HBG2///HBG1	-2.15096	SUV39H2	2.2478	RGS18	-1.21922
RPS29	3.15	ERAS	-1.87	GNG3	2.48	IER3IP1	-4.86			MFSD14B	-1.03	ITCH	1.40381	SIGLEC7	-2.12726	ALAS1	1.0827			IFITM5	2.28216	NRBP1	-1.21343			OR51F1	-1.08476	TMIE	1.13927	DUT	-1.06671	ADARB1	1.51206	SPCS3	-1.34796	BAMBI	1.67425	PLEK2	-1.51884	DIAPH3	2.32627	NUP214	-1.11135
HSPA5	1.31	KRTAP19-6	-2.28	KRT72	1.16	NDUFA8	-1.5			SIGLEC7	-2.07	A1CF	2.19957	HK2	-2.12456	R3HDM4	1.29798			GLYATL2	1.96206	DDAH2	-1.52787			RAB24	-1.26206	GRIN3B	1.09957	FAHD2A	-1.03846	MARCH3	1.01779	RNF19B	-1.31188	EFCAB11	1.82951	AQP1	-1.05132	RRM1	2.14103	EPG5	-1.02088
NOB1	1.13	NAT8B	-1.17	SYP	2.02	HIST1H1C	-1.07			STAP2	-3.41	CAV1	3.89575	HEMGN	-2.62093	SPTBN4	1.31074			PIWIL2	1.78506	CATIP	-1.71195			FCGR2B	-1.48765	TRIM74	1.01911	TNNT1	-1.39358	RNF144A	1.14155	TRIM56	-1.30505	CHCHD7	1.14765	IL1R2	-1.82252	RUVBL2	1.34116	ZFP3	-1.37121
RACGAP1	4.13	SLC22A1	-1.53	EPB41	1.22	IPO11	-3.21			SRD5A1	-1.06	MYDGF	1.74955	DACH1	-2.10204	TMEM246	1.10794			MTNR1A	2.35786	NXNL1	-1.56331			ZCCHC2	-2.18949	OR51F1	1.02101	PIGF	-1.29042	C2orf15	1.08205	CASP10	-2.2044	PARPBP	2.35864	CXCR2	-1.29409	SEC23B	1.18997	MAP3K7CL	-2.29873
NDUFAF4	4.5	GLI2	-1.6	KLHL26	1.32	TRIM69	-1.04			TOR4A	-1.32	RFC3	2.62293	GLYAT	-1.5553	RPGRIP1	1.60883			UCMA	2.38523	REL	-1.7843			RAMP2	-1.07401	C16orf54	1.40724	H1F0	-1.35179	FCRL2	1.54828	ABTB2	-2.63539	ADA	1.45112	ITGA2B	-1.34586	POLA2	1.18679	GYPC	-1.86596
SCD	2.77	USP25	-2.47	ADAR	1.62	SAR1B	-5.37			ZBTB12	-2.67	STRBP	2.58502	TUFT1	-1.74563	PRMT8	1.08913			WDR60	2.28822	IFI27	-3.31589			AGXT	-1.23441	C2orf40	1.42716	GBP3	-1.889	WNT7A	1.25298	SLC6A12	-1.75195	PDIA5	1.92356	KCNE3	-1.09044	ERC1	1.36296	ST3GAL6	-1.72156
SEL1L3	2.34	RXRG	-1.86	GNG12	2.83	CEP76	-4.93			SYNGR2	-1.13	QPCTL	2.62682	SPATS2L	-2.36626	RGS20	1.25136			IFNE	2.19098	TOP1P1	-2.81677			TCHH	-1.32136	MIR133B	1.16765	CD320	-1.08543	CNNM3	1.71333	NRBF2	-1.24572	NAP1L5	1.42751	ACKR3	-1.11466	COQ5	1.08444	LOC101927830///TMLHE-AS1	-1.16032
E2F7	4.42	SORT1	-1.36	ASB6	1.83	RRP7A	-1.59			PCSK6	-2.95	NUP188	2.08468	WISP2	-1.78538	NOSTRIN	1.09213			IL31RA	2.60553	MARK2	-1.762			GNG10	-1.08487	PROSER1	1.30859	NET1	-1.2617	NCR3	1.95567	EFR3A	-1.06294	SSSCA1	1.07493	TNFRSF1A	-1.18357	SRPRB	2.3804	KCTD15	-1.48246
PCED1B	1.1	TTC26	-1.97	SYBU	1.7	CCDC167	-1.31			LMTK2	-2.23	HIST1H3C	2.39998	ZBTB44	-1.50853	NCKAP1	1.14924			ATP4B	2.59693	OPRM1	-1.37726			CASP8	-1.12832	PKNOX1	1.14043	IPO5	-1.08109	CSDE1	1.13361	FAR2	-1.87522	LOC652493///IGK///IGKC	2.74216	GPR34	-1.17916	FH	1.35617	ACTN1	-1.27413
HSD17B12	1.24	EQTN	-2.56	MAP3K19	1.36	FUCA2	-1.2			RGS1	-2.56	TK1	2.17256	CLDN14	-1.14453	FOXA1	1.34382			SLC22A20	1.98772	IFI44L	-3.50169			PILRA	-1.1907	TBX22	1.05347	CFB	-1.54146	ACBD6	1.47869	ATL3	-1.39836	SLC16A7	1.06278	LRRN3	-1.32354	CCDC47	1.55869	CTBP2	-1.20414
PRKACB	1.39	SCML4	-2.6	C11orf96	2.11	ZNF593	-4.29			PUS10	-2.92	WDR92	1.69092	CYP4A11	-1.81407	KDM3A	1.27061			HMX1	2.58794	PSORS1C1	-1.12169			CSF3R	-1.14546	ESPNL	1.03616	PSMC3IP	-1.36994	AHNAK	1.68033	CD300C	-1.5294	LOC730101	2.26078	XCL1	-1.00765	PSMB5	1.0803	ANXA1	-1.71591
EEF2K	2.1	CBFA2T3	-2.44	NOVA2	2.06	PTPN2	-2.5			P2RY12	-2.49	PFAS	1.55419	DCTN1	-1.62317	ARHGEF40	1.0767			RBM17	1.39906	OSM	-2.05554			RBMS2	-1.96767	EPB41L1	1.51639	SLC27A2	-1.013	TUBGCP6	1.64407	APOL6	-2.33209	KIFC1	1.55615	XCL2///XCL1	-1.00954	MGAT2	1.48892	BNIP3L	-1.18179
SLC25A12	4.7	MYL9	-1.43	LCE5A	2.18	COX6B1	-1.09			BTBD3	-3.02	CCNF	2.67197	FAM117A	-1.23711	GCAT	1.13884			DMGDH	2.21499	MPI	-2.03603			PGM5	-1.23629	PTPRC	1.01062	PGPEP1	-1.0472	ENO2	2.45118	HLA-F	-1.18347	TIMM17A	1.14669	ALAS2	-2.37321	TMED10P1///TMED10	1.69093	CSAD	-1.0164
PTCD2	4.24	HR	-2.39	GTF2IRD2	1.6	PYCRL	-1.14			LAMP5	-1.64	MAGEC1	1.94142	PDE4A	-1.73365	IFNE	1.10175			ADAM23	2.41043	DUSP3	-1.00907			PRTG	-1.34062	TTTY17A	1.11025	OXCT2	-1.26401	SNORA61	1.45209	ANXA2	-1.45532	PSMB6	1.01665	EPB42	-2.20081	GANAB	1.43297	FAM43A	-1.53189
CLDND1	1.09	GLYATL3	-1.02	KLHL40	2.89	C11orf24	-1.13			CALML4	-1.86	MIEF1	1.01999	SOX8	-1.53788	PHLDA2	1.06289			F9	2.69109	MSH5	-1.29645			IL6R	-1.03107	AKAP12	1.11976	FAF1	-1.01451	ZNF337	1.02842	GUCY1A3	-1.25673	PRIM2	1.19764	KCNJ2	-1.7316	SDC1	3.8913	PTGS2	-2.86295
PPP1CC	1.08	BAX	-1.24	TNFAIP1	1.63	IREB2	-2.42			FOXN2	-1.05	CRELD2	1.31728	HIST1H2AD	-2.83256	EIF5A2	1.03835			COL6A1	2.52475	ZNF557	-1.70931			ALDH3B1	-1.59965	ATRNL1	1.12854	ACSL3	-1.28241	ATF4	1.03992	FNIP2	-1.65676	C1orf112	1.20257	ZNF204P	-1.10902	SMC4	1.50619	MANSC1	-1.25294
SARNP	1.05	GLI3	-1.42	SGCD	2.07	ESPL1	-1.85			ELF2	-1.4	SLC44A3	2.03476	FAM8A1	-2.05132	HMBS	1.16019			SRSF12	1.62544	CLEC4G	-1.921			LIPN	-1.49307	GPX6	1.22052	KIAA1524	-1.3658	S1PR1	1.01471	CCL3L1	-1.4767	DDIAS	1.1109	RNF24	-1.29296	PSME3	1.01093	NOG	-2.07569
IARS2	1.2	RPP30	-1.63	SLC52A3	3.26	NUP107	-1.33			ERCC1	-2.32	SCHIP1	1.84487	PLD2	-1.45258	FILIP1L	1.34555			LY6K	2.09448	GPBP1L1	-1.78059			SNORD18A	-1.00819	NSG1	1.00424	MTG1	-1.47569	SERPINA10	2.00361	ERP29	-1.12573	UTP3	1.08788	SGK223	-1.01938	ANKRD28	1.10665	DHX34	-1.20387
TIMM23	1.02	SOX5	-1.6	UCMA	2.2	NAA15	-4.66			HIST1H2BJ	-1.46	TMEM256	1.6657	OR4C13	-2.0057	S100A13	1.09981			PLPP1	2.46961	GBP6	-1.90338			FMNL2	-2.53172	HBG1	2.45062	SLC7A5	-1.11174	CRYL1	1.44086	RHBDF2	-1.1718	IFI44L	2.22159	LOC100288617	-1.01655	NUP37	1.60278	NFIA	-1.41791
POLE2	2.35	OR7D4	-2.47	HOXA10	1.33	AAMDC	-2.97			CD86	-2.53	SLC2A5	2.60651	OR52B6	-1.91929	GRAMD1C	1.2337			GSTA3	2.2215	EMILIN2	-1.13473			MAP1B	-1.69867	GRB10	1.00677	PLEKHH3	-1.22859	TMEM191B	1.18984	KPNB1	-1.12932	PGRMC2	1.2991	TMEM86B	-1.10838	LDHA	1.07373	MINOS1	-1.23817
MAD2L1	5.43	CCM2L	-2.59	SHROOM2	1.61	ZC3H15	-1.43			ECE2	-1.46	MTA3	2.33437	REPIN1	-1.12841	COL6A1	1.14791			CALR3	2.38701	GLYAT	-1.3984			PPM1A	-1.10392	SYCP3	1.24602	IFIT5	-1.27936	SNRPN	1.02231	CHRNB1	-1.26509	LOC100291190///LOC100290320///IGHV4-31///IGHM///IGHG3///IGHG1///IGHD///IGHA1	2.96785	KRT1	-3.12244	API5	1.69326	BEST1	-1.63304
ACAA2	1.18	IER5	-1.27	LYRM5	1.4	SLIRP	-1.43			NLN	-1.42	PABPN1	1.13491	CYSTM1	-1.69584	TMEM151A	1.03364			CT47A7	2.08239	ASPHD2	-1.17582			TIMM10	-1.31372	ALDH1L1	1.37318	PDIA3P1	-1.07295	RRN3P1	1.4485	RNASEL	-1.18695	GLS	1.18836	GCA	-1.05876	ERCC6L	1.56462	CTAGE5	-1.16239
RPS3A	1.58	ARPC2	-1.48	FAM178B	1.79	ATL3	-2.73			PHLDA2	-2.86	MTHFD1L	1.9436	NCF4	-1.36125	IKBIP	1.31467			ACO1	1.73244	CYTH2	-1.35091			MKRN2OS	-1.26746	TIAM2	1.39084	GPR141	-1.28549	FAM216A	1.35715	SLA	-1.81132	PSPC1	1.06662	MS4A14	-1.15192	MAN1A1	1.90763	TUBB2A	-3.13053
TM7SF2	1.68	FAM71F2	-2.77	SSBP2	1.25	CHEK2	-2.98			LARS2	-1.9	ABCB9	3.24374	TFE3	-1.27274	VSIG8	1.09411			COL15A1	1.82579	MYEOV	-2.58292			MIR526A2	-1.2889	MIR526A2	1.12474	SHMT1	-1.23801	OSGEPL1	1.39512	GCNT1	-1.20309	PPIB	1.01843	LOC101928343	-1.22456	IGKV3-20	4.12729	ROPN1L	-1.2984
NUP85	1.02	NR1H4	-2.17	PCDH7	3.14	UFSP2	-2.79			RETN	-1.33	LYSMD4	1.24454	WWOX	-1.60216	SERPINA13P	2.47143			CLTA	2.39272	HTR3A	-1.9024			NUB1	-1.14487	PLCH1	1.35176	CCL3	-1.16137	SLC25A42	1.15963	AIM2	-3.31623	CEP76	1.10862	LOC100130725	-1.60039	CCNE2	2.44146	IL1R1	-2.00498
PREB	1.22	BBOF1	-1.44	KANK2	2.97	RBBP7	-1.2			TMEM260	-2.35	RCAN2	2.33347	IFITM4P	-2.62041	PAPPA	1.01909			APOE	1.93674	MYO18A	-1.34194			IL1R1	-2.21981	P4HTM	1.05133	ANKRD37	-1.00286	PCNX2	1.61316	NCF1	-1.47858	GORASP2	1.1077	NOG	-1.6871	RAB30	2.43897	AFAP1-AS1	-1.27665
R3HDM1	1.5	DHRSX	-1.99	ROBO4	1.1	HSPA5	-1.07			PLA2G15	-1.7	ABHD14B	1.77341	BRWD3	-1.64462	MPDZ	1.16167			ARMC8	2.32477	GTPBP1	-1.68975			PATL1	-1.05679	PTPN21	1.02211	BYSL	-1.01071	TPM2	1.89816	SP110	-1.45868	SAE1	1.22575	CA4	-1.27978	GTF3C6	1.17481	LINC00663	-1.23307
DERL2	1.36	PCDHGA4	-2.23	SF3A2	1.21	METTL7B	-4.91			EXT2	-1.82	JAM2	1.86886	ZNF662	-2.8704	CPLX3	1.20174			SMC2	2.08938	LILRB1	-1.91317			TSC22D1	-1.07514	MPZL1	1.37561	NUDCD2	-1.47047	BDH1	1.49397	RPS6KC1	-1.05535	RFC3	1.55263	THBS1	-1.06623	SUB1	1.32028	ARRB2	-1.16307
ERH	1.18	ATOH8	-1.03	CREB3L3	2.18	RRBP1	-1.66			PTPN2	-1.58	MID2	2.07318	PLEKHO2	-1.5146	VENTX	1.22096			TCF7	2.10065	KCNJ15	-2.06297			TACSTD2	-2.89361	AK4	1.36431	IMPAD1	-1.17795	PTP4A3	1.10594	RBCK1	-1.42408	EDC3	1.14704	DDX11L2	-1.51094	EBP	1.75862	ARRDC4	-1.65492
ATAD2	3.94	ARNT2	-2.5	SLC25A42	1.09	COA7	-2.64			TTC26	-2.2	BUB1	3.71301	FGR	-1.17857	MFSD2B	1.19673			HTR3A	2.49925	SYAP1	-1.42813			PLEKHG6	-1.50284	MAP3K4	1.62511	RPS24	-2.02725	ATF7IP2	1.25313	BCL2L13	-1.24849	FTSJ1	1.02672	LRIG2	-1.03984	WDR76	1.39452	SDHAP3///RGS8	-1.00485
TDG	1.14	C7orf34	-2.06	OR9Q1	2.76	RTCA	-3.28			GPR12	-3	NOA1	1.05683	STX3	-1.54995	NDUFC2	1.11139			GAGE2C	2.68321	LRP2BP	-1.58259			NME2	-1.41242	EFHC2	1.32095	NACC1	-1.21294	ZNF30	1.33005	NFKBIE	-1.09833	TIMM13	1.09824	FCRL2	-1.04617	MCPH1	1.54108	HSPA1A	-1.1881
CKAP5	1.03	MYBPH	-2.19	YPEL4	1.32	APOBEC3H	-2.91			SCAPER	-1.21	SERINC3	1.78184	SPI1	-1.55412	PCDHA4	1.08607			OSGEPL1	2.71108	BAMBI	-2.74316			NRXN2	-1.2914	SNORA74A	1.07386	CCDC34	-2.18234	NEURL4	1.78804	CD274	-3.63852	ZBP1	1.34322	CA1	-1.75495	KIF20B	1.42573	FAM19A1	-1.3459
MRPS21	1.86	CHSY3	-2.36	DPT	3.38	RHBDD1	-1.74			NAGA	-1.43	ALKBH7	1.15915	IFIT5	-2.01294	ADGRE3	1.38155			CUX1	2.43648	DIP2A	-2.5839			CDKL1	-1.65026	PPIL3	1.31737	RPL34	-2.01023	LRRC56	1.11571	VRK2	-1.79946	HIRIP3	1.3278	NBPF1	-1.08741	USP6NL	1.06965	ZNRD1ASP	-1.16049
ERP27	1.55	P2RY12	-1.72	NUMBL	1.35	ARFGAP3	-1.15			PRRG4	-3.32	GDPGP1	2.08321	AOAH	-1.45538	KCNJ10	1.24521			PPARGC1A	1.78952	FAM63A	-1.12922			GPR162	-1.46647	HBD	1.38335	RASD1	-1.06023	DNPH1	1.31793	TYMP	-1.25545	SFXN1	1.29807	ID3	-1.03006	C1QC	2.03882	TOPORS	-1.11911
PRICKLE4	1.36	KLHDC8B	-1.77	CCNE1	2.38	MRPL13	-2.54			SPOCD1	-2.59	ATF7IP2	1.25564	GCH1	-2.00021	DDAH1	1.25434			DBNDD1	2.60841	FZD8	-1.68298			ITM2B	-1.95017	FAM131B	1.32987	CKAP2L	-2.38691	CLYBL	1.1858	CD86	-1.07262	RPN2	1.14237	DCUN1D1	-1.07638	MAN1A2	2.02	PITPNC1	-1.49343
IMMP1L	2.22	MS4A14	-1.59	PHLDB2	3.08	DPH3	-1.84			NACC2	-2.51	LARP6	2.23917	UNC93B1	-1.53104	CELF5	1.07866			DDX31	2.12922	SLC38A10	-1.2453			HMGA2	-1.66116	EDAR	1.01531	CLEC4D	-1.82951	CD8A	1.46515	STOM	-1.22943	MRPS10	1.15204	LOC107985971	-1.59614	ALDH1L2	3.16127	HBB	-2.23241
RNF126	1.33	RBPJL	-1.54	RNF7	1.66	LOC81691	-4.61			GATA2	-2.63	CCDC138	1.90111	C1QL1	-2.44428	AOX1	1.31063			TMEM151A	2.24033	SYNE1	-1.24986			HIST2H2BE	-1.29299	PLXNA4	1.04963	LINC00152	-1.21366	TRIM46	1.61239	ELMO2	-1.02829	RAD18	1.34334	CFLAR	-1.01984	MRPL22	1.55254	ITGA5	-1.27545
HSPD1	1.26	SLC36A3	-1.71	HBZ	1.51	XPO1	-1.11			SLIT1	-2.46	KIF4A	2.78152	ETFBKMT	-1.63809	SH3GL2	1.1058			OR56A1	2.30599	FCGR1B	-2.3517			ITGB5	-1.14676	SHISA7	1.39299	AP1S1	-1.29327	SMYD3	1.01708	SLU7	-1.00321	APOO	1.09152	CACNB4	-1.15551	PIR	1.25823	GID4	-1.29741
UBE2G1	1.66	PITX1	-1.15	ABCB11	3.43	SGO1	-4.19			CUX1	-1.87	GLB1L2	2.18091	HYKK	-1.51636	TTC8	1.05413			SPRR2B	2.21571	C4orf33	-1.67194			PLXDC2	-1.06481	CUL3	1.15823	MIR1228	-1.52215	MAZ	1.06685	STX3	-1.28399	MLEC	1.45709	PFKFB4	-1.18597	ERO1A	1.36821	FAM65A	-1.2149
C1QBP	3.12	POU2F3	-1.35	TBX15	1.95	CEP128	-5.37			VSIG10L	-2.56	TICRR	2.11435	KRT33B	-2.35347	BPGM	1.10244			HERC2	1.68384	DIRC1	-2.77264			HERC4	-1.0289	ELFN1	1.35084	MSR1	-1.50621	CHD3	1.65365	XPO1	-1.1662	SRPRB	1.80065	HCK	-1.0165	CCNE1	1.82256	SIRPB2	-1.77883
XPO4	1.27	ADGRG4	-2.39	LY6K	2.85	DDX11	-2.03			TMEM255A	-2.83	RNF126	1.13512	SLC34A1	-1.62773	PRRG1	1.37956			VPS51	1.34982	H2AFB2	-1.63326			DNAJA1	-1.00349	OR51A7	1.00912	FOXD4L1	-1.13905	SLC39A10	1.32382	SETX	-1.19057	NT5DC2	1.75037	TPPP3	-1.0792	PPOX	1.55194	KDM6B	-1.24352
ABCB9	2.47	ELOVL3	-1.99	PRAC1	2.86	LRRC45	-1.85			HIF1A	-2.98	RAD51D	1.79284	SYPL1	-1.7409	GLYATL1	1.07196			ARHGEF39	2.13245	GKN2	-2.13399			LRRFIP2	-1.32912	MIR30C1	1.23688	TNFRSF13B	-1.37427	SPG7	1.45085	FAS	-1.42274	GAR1	1.73066	TSHZ3	-1.02832	TTF2	1.25593	PKN2	-1.17983
DEF8	1.58	SYBU	-1.33	OR7D4	2.94	ACAD9	-2.43			INPP5F	-1.75	SIRPG	2.47425	GBP4	-1.64437	SPR	1.02068			FAM171A1	1.3096	ARL5B	-2.12836			SP110	-1.00843	ACSM5	1.09778	ATP2C1	-1.41585	IQCK	1.16376	LAMP2	-1.29705	P4HB	1.35368	BTNL8	-1.88093	DLEU2L///DLEU2	1.59217	HEMGN	-2.01804
ATP5C1	1.08	SMCO2	-1.52	LDHAL6A	3.03	LGALS3BP	-1.53			STAB1	-1.17	PNOC	1.98731	RTF1	-2.01584	MIB1	1.11113			CYCS	1.95292	ILK	-1.84018			FCGR3A	-1.77982	MIR1238	1.08197	COL24A1	-1.13028	CUL9	1.50268	SPTLC2	-2.01843	NAA15	1.01923	SLPI	-1.93273	POMP	1.03291	NOTCH2NL	-1.05785
CCNA2	4.69	F2RL1	-1.95	TMCC2	3.02	HPDL	-4			TMEM187	-2.16	VIPR1	1.58071	C3AR1	-1.66392	BNC1	1.2945			ATRN	2.30776	PML	-1.81421			CABP1	-1.40719	BAIAP2	1.47585	CDCA2	-2.16297	RUNX1-IT1	1.26575	RAB8A	-1.12107	FBXO22	1.16142	NABP1	-1.13786	ICMT	1.20102	SNAP23	-1.28102
HMGN3	1.13	TSLP	-1.46	SOX2	2.8	SPTSSA	-3.45			NFE2L3	-1.92	DTNA	2.0557	SCLT1	-1.42836	ALDH1A3	1.23805			FOLH1	2.86118	GPR149	-1.31073			CD1D	-1.01169	SEC14L4	1.32581	SEH1L	-1.09027	DTX1	1.19164	ASPHD2	-1.10878	C3orf14	1.32984	FCGR2A	-1.1439	HINT2	1.39269	GCSAM	-1.00168
FCMR	1.14	SPIN1	-1.18	LAMB2	1.85	MLST8	-4.4			LARP4B	-3.27	BICDL1	1.97743	CMTR1	-1.50624	PARVA	1.05146			HS3ST1	2.31951	JPH4	-1.61414			LILRA6	-1.15576	MKRN3	1.19877	ATP5J	-1.20554	OSBPL7	1.75659	SLC22A4	-1.58031	HSPA13	2.06248	NAMPT	-1.31186	CDCA8	2.23307	SMIM24	-2.27339
CCDC58	4.53	IGSF3	-1.7	ZAK	1.86	FAM188A	-3.77			GJB4	-2.55	CTPS1	1.75194	ARHGAP35	-1.60874	OSBPL6	1.05284			EXOC3L4	2.23931	SH2B2	-1.96375			PGAP1	-1.11998	DISC2	1.53708	BIK	-1.69278	CCDC57	1.41849	HIST1H2BC	-1.44872	COMMD1	1.06654	CCR6	-1.07105	CPNE5	1.94946	GLT1D1	-1.70008
MUM1	1.12	TEX28	-1.42	BEGAIN	1.17	TM7SF3	-1.09			STOM	-1.16	SMIM11A	1.83355	ATAT1	-2.15384	MRGPRE	1.14546			CYP2C18	2.30056	CCDC22	-1.51913			ARHGEF1	-1.13062	AR	1.50432	MAD2L1	-1.41785	ZNF84	1.54214	CASP3	-1.09388	ERO1A	1.02921	ST3GAL6	-1.10309	POLR3H	1.39699	C3orf62	-1.4151
VBP1	1.44	KDM4D	-1.19	KCNG4	2.67	GBA	-2.04			TRIP4	-2.9	SERTM1	2.47707	CD3EAP	-1.41787	C4orf45	1.24287			RPS11	1.166	STX17	-1.56823			RAB24	-1.14743	CACNG6	1.44736	GMPPA	-1.47571	CCDC102A	1.83355	HIST1H2BE	-1.65513	NQO1	1.27132	TMEM204	-1.06618	PPA2	1.21903	AFF3	-1.26044
PFDN6	4.83	UNC5C	-2.42	ATF7	3.2	HIST1H4C	-1.1			TARS	-1.02	SNRPC	1.06307	TRIM15	-2.8888	ZNF473	1.24182			UBR3	1.39236	XIAP	-1.56878			BPIFA1	-1.3381	PRSS58	1.17121	HES4	-1.57664	URGCP	1.18862	DIP2B	-1.1878	STAP1	1.36129	HBQ1	-1.98507	TRPM4	1.46304	ADAM8	-1.22241
ACP1	1.03	CALCR	-1.17	FAM214B	1.25	THOC6	-1.46			FFAR3	-3.1	CLCC1	2.0983	HM13	-2.22403	SPZ1	1.04157			SLC26A5	2.02676	GIMAP7	-2.42353			CREB3L1	-1.09404	NBPF10	1.32675	KIF1C	-1.26101	WNT10B	1.41311	NAT8B	-1.36764	FKBP7	1.40313	UBR2	-1.0595	ELP3	1.11393	LOC202025	-1.30257
FAM216A	1.79	CASP8	-1.02	SSPO	1.27	EED	-1.05			RAB13	-2.23	ATP6V0E2	1.30066	EXO5	-1.37222	LMCD1	1.02635			SLC13A3	2.27744	BRSK1	-1.60492			CCNJL	-1.19541	FTHL17	1.18431	PYCR1	-1.38177	PHLPP2	1.31177	STRN	-1.81806	TMED10P1///TMED10	1.1961	NFE2	-1.22582	DNAJB11	2.10868	LYL1	-1.67628
UBE2T	2.71	NDRG4	-1.4	RCAN3	1.91	FAM207A	-3.51			COL23A1	-3.01	FASTK	1.4115	KMT2E	-1.27288	SPC25	1.00005			MIPOL1	1.87781	COL2A1	-1.36076			RUBCN	-1.16089	CYP4F12	1.74634	RAB23	-1.44863	LINC01550	1.63382	HLA-H	-1.25424	TMEM19	1.15639	FECH	-1.37017	PCBD2	1.63577	HSPA1B///HSPA1A	-1.52104
DTL	5.93	CNGA2	-2.42	SP8	2.96	NCOA7	-1.15			MYO10	-2.51	MBTPS2	1.93056	CBL	-1.66858	PDE4C	1.1013			ZNF329	1.7856	PPIF	-1.43279			CNTN6	-1.59777	SLIT3	1.30598	CYP51A1	-1.57257	BEX2	1.80981	FAP	-1.92369	MT1X	1.32643	ALOX5	-1.12037	HNRNPR	1.04895	KCNE3	-1.11775
GTPBP8	1.03	CA2	-1.24	THRB	1.78	CLEC1B	-1.38			SLC39A11	-1.31	ATP5A1	1.15843	DCN	-1.8455	NXN	1.10583			ZNF300	2.05923	LATS2	-1.20565			PARP9	-1.30671	SPINK9	1.37701	OASL	-1.44748	CXXC5	1.27738	KDM6A	-1.2263	ZW10	1.04273	IRS2	-1.22812	MAD2L1	2.68693	CPQ	-1.36325
TMEM156	1.09	GLS2	-2.14	IL26	2.91	CD40	-4.16			RHBDD1	-1.01	MTAP	1.55179	TARDBP	-1.28518	S1PR2	1.15589			TBP	1.2253	SYTL3	-1.47337			CXCR2	-1.38912	GAGE12J	1.34731	POLQ	-1.07688	STXBP5	1.11721	GTF2B	-1.16657	SRR	1.10985	TREML1	-1.19136	RNASEH2C	1.15175	PPP1R3B	-1.47934
COQ10A	4.9	SFRP2	-1.55	ATP8B2	1.08	LONP1	-1.49			PHTF1	-2.16	DCUN1D2	1.75719	EN1	-1.6608	OR2T33	1.16496			BEST3	2.18611	DNAJC1	-1.77739			LGALS3BP	-1.30907	MPRIP	1.43809	PDCD2L	-1.20892	IFNL1	1.23398	HIST1H4D	-2.52183	LOC100292959	1.2594	NFE4	-1.48885	TUBB	1.45415	TBC1D4	-1.13183
RWDD2A	3.39	LTBP2	-1.43	DLC1	1.24	PIR	-4.54			EVI2A	-2.44	IQCK	1.83809	DMRTB1	-1.79765	MGARP	1.18903			MDN1	2.07262	HIF3A	-2.25954			SNORA4	-1.52716	DYRK2	1.56097	DSCC1	-1.55881	DLEU1	1.76173	SAR1B	-1.37525	MTG2	1.22193	CXCR1	-1.53738	UBAP2	1.18178	STX3	-2.32281
EBAG9	1.05	KRT16	-3.02	SHH	2.46	CMSS1	-4.58			LIN7A	-2.4	KHK	1.93666	TTC21A	-2.51096	C1QTNF4	1.0171			PBRM1	2.66224	ZBTB7B	-1.70834			B4GALT5	-1.10087	ZNF654	1.39767	LOC101930164	-1.24644	GRXCR2	1.41524	MORC3	-1.80006	UBE2J1	1.7004	PRDM5	-1.6506	PHPT1	1.43187	BCL2L1	-1.7557
DDB1	1.67	VMO1	-1.98	EPYC	2.24	SAPCD2	-2.08			MMD	-1.18	CCT7	1.33753	NCOA1	-2.35369	MAMDC2	1.22384			FABP9	2.4041	LTB4R	-1.88312			LAMA4	-1.13791	MIR1289-1	1.21538	BMP6	-1.18054	NCAPH2	1.00184	CD68	-1.26398	AHCY	1.25246	CXCL16	-1.26164	STMN1	2.02672	MAN1C1	-1.12162
CCNF	3.16	KCNN2	-1.33	WDR27	2.04	SSNA1	-2.07			NRIP1	-3.16	DDC	2.0029	NBN	-1.47561	SH3BP4	1.38061			MICU3	2.06596	CLIC2	-1.30638			ACSL3	-1.0562	PRAMEF10	1.21996	RAD51C	-1.27828	TCEB2	1.19842	AGTRAP	-1.11957	NR1H3	1.14998	CSF3R	-1.29027	NET1	2.42708	TSEN34	-1.45523
SHPK	1.9	CLEC4G	-1.33	SCN3B	1.93	SUB1	-1.57			FMR1	-1.73	C12orf45	2.18416	BNIP3L	-3.25449	ARMCX1	1.08672			CDHR3	2.3895	PAEP	-1.67806			PKNOX1	-1.1703	NEUROG3	1.24151	LOC643802	-1.26914	TMEM8B	1.97776	LGALSL	-2.20845	ATP5G1	1.1979	ZSWIM7	-1.00957	UTP3	1.34509	SGK223	-1.21213
RPL11	1.17	NPBWR2	-1.4	OR1J1	1.95	COA4	-1.96			C9orf3	-2.77	NAXE	1.00029	TUBB4A	-1.81805	TFAP2A	1.30827			ITGB4	2.04405	RIN1	-1.3253			TNFRSF1A	-1.08697	TRIM7	2.37967	PGM3	-1.16757	CBR3	1.39582	SLC44A1	-1.00395	SEC13	1.14243	LGALS2	-1.59169	HSP90B1	1.7827	TRAPPC3L	-1.16168
LONP1	1.28	MICALCL	-1.23	SUSD4	1.73	PHTF1	-3.03			HIST1H4K	-2.77	PPOX	1.14341	ETNK2	-2.07729	LIMCH1	1.35768			SLC38A1	1.13575	P2RX6	-2.04813			DUSP6	-1.22095	LDB3	1.53219	TMEM39A	-1.1202	IL16	1.56408	SLC26A8	-2.35625	NUDT21	1.11715	VNN2	-1.0329	NETO2	1.12675	MALSU1	-1.17598
RPL37	1.22	MYO3A	-1.32	CCL22	1.98	MRPS9	-1.69			FAM19A5	-2.71	SLC35F2	2.94479	LINC01567	-1.8008	CENPH	1.15847			PSG6	1.9818	MTHFD2	-1.67402			OSBPL1A	-1.02467	CA4	1.18131	RABGGTA	-1.00438	SPTAN1	1.01819	CBWD5	-1.48233	KCTD1	1.05432	FCRL3	-1.10982	ERLEC1	2.18629	MYL4	-2.07348
LRRC59	1.11	JPH3	-1.19	LMX1A	2.45	CHAF1A	-2.3			HMGCL	-1.78	SLC25A5	1.20744	HERC5	-1.87896	ANTXR1	1.14406			KRTAP12-2	2.10303	KDM1B	-1.93376			LOC102724190	-1.75944	DACH1	1.13064	C2CD2	-1.38425	SNORD6	1.31762	HK1	-1.28202	CENPI	1.2698	RBPMS2	-1.3384	LOC652494///IGHM	3.20813	CD160	-1.4463
CD2	1.07	SYP	-1.37	PLTP	1.56	MRPL3	-1.56			LGALSL	-2.41	TACR1	2.20663	EYA2	-1.47813	VLDLR	1.0057			TFAP2A	2.29834	GCLM	-1.32725			MICAL2	-1.28306	ITGB4	1.17456	TMTC4	-1.20801	PTP4A3	1.9433	BAMBI	-2.9157	LOC100287723	2.4964	HCAR3	-1.61505	CCDC58	1.33849	LOC643072	-1.91543
PRPF31	1.1	SLCO1B3	-1.24	LGALS14	2.77	CD320	-1.59			SLC4A1AP	-1.8	L3MBTL2	1.00065	LENG8	-1.2167	PFN2	1.41934			ITGA6	1.94787	ADAMTS17	-1.86926			CCL3	-1.23234	LEMD1	1.24382	ZNF280D	-1.29189	ALDH5A1	1.62203	FPR2	-1.34466	IGKV1D-13	2.54374	KLF1	-1.67044	CLEC2D	1.63846	SVIL	-1.34509
RPS6KB2	1.03	AGTR1	-1.22	CPM	1.22	RPL34	-5.23			HECW2	-3.05	ATP4B	2.10267	HECTD2	-2.66486	DEPDC7	1.11782			OR4B1	2.44958	RGMA	-1.51672			SELL	-1.13532	C1orf146	1.00682	2003-08-01	-1.03834	PRSS33	3.30848	AGPAT3	-1.19273	WDR34	1.76041	ABLIM3	-1.03886	GUF1	1.60138	VSIG1	-1.2208
SETBP1	3.18	C5orf42	-2.18	COL1A2	2.35	SPCS2	-1.35			CD164	-2.63	TMEM35A	2.05548	TRIM48	-2.4238	DUSP13	1.00436			BCAS3	2.34388	RHOB	-1.605			LGALS8	-1.00213	PRAMEF12	1.40855	AUNIP	-1.46767	WIPF1	1.49444	H3F3C	-1.27252	HAUS1	1.11815	LOC100294352///LOC100287598	-1.14207	PAICS	2.35839	ZNF703	-1.27844
PAXIP1	4.55	ST3GAL6	-1.67	LILRA1	1.19	ST7L	-4.7			SPTLC2	-2.8	ELP6	1.01797	NRBP1	-1.15492	MS4A1	1.36236			SUMO2	1.35042	UCN3	-1.875			GPR45	-1.24379	HBQ1	1.47718	NR1H3	-1.0751	KCNAB1	1.37043	EVI2A	-2.3123	TLR7	1.33155	HEMGN	-1.4674	LOC100996579	1.31692	LINC00926	-1.59883
FOPNL	1.5	WASF2	-1.86	SCGB1C1	1.74	SLCO5A1	-4.19			PRRG2	-2.76	MRPL54	1.29924	RPGR	-1.38555	FCHO2	1.37905			FBLIM1	2.1913	CCR1	-2.41016			PILRA	-1.30643	NECTIN1	1.3178	GSTZ1	-1.05483	FLYWCH2	1.07363	SLC22A4	-1.53409	EPHB2	1.59275	MS4A2	-1.18327	FKBP3	1.14638	PADI2	-1.47924
NANS	1.11	NECTIN4	-2.5	PPM1A	1.77	GPR55	-3.64			CSTF2T	-1.26	HCRTR2	2.12046	SIRPB1	-1.32483	CYGB	1.36899			CBY1	1.47863	SLC14A1	-1.92724			CMTM3	-1.28472	NR6A1	1.29349	DHCR24	-1.49208	DPH2	1.03768	NOD1	-1.30948	CENPL	1.28891	TNFAIP2	-1.01584	C16orf59	1.05607	LOC100996286	-1.07784
MCM4	2.91	DLC1	-1.01	BCAM	1.63	GLRX2	-4.23			RMI1	-2.77	PSMD9	1.28544	KCNJ15	-1.90969	EVA1A	1.27827			MROH8	2.04762	RAPGEFL1	-1.28877			ST7-AS2	-1.31952	AMOTL1	1.23824	CASP10	-1.17129	UBTF	1.15002	PI4K2B	-2.17324	NDC1	2.07649	BBS10	-1.09071	SEC13	1.49545	SMAP2	-1.14129
CDK12	1.46	ATOH7	-2.12	MXRA5	2.78	STT3B	-3.56			ZNF267	-1.19	ARHGEF35	1.66972	GNB2	-1.14726	PLAT	1.11941			RUNX3	2.03545	EPCAM	-1.35632			GLUL	-1.2317	SERINC5	1.05779	DNAJB9	-1.12367	CACNA1I	1.73451	SERTAD1	-1.18726	SEC22C	1.2675	GTF2H2B	-1.17126	TUBG1	2.1293	ZNF573	-1.25767
HMGB3	5.16	SIGLEC11	-1.43	DPH3P1	3.02	MRPS31	-1.05			AKIP1	-1.46	ZNF688	2.02264	HSF1	-2.47676	MAB21L2	1.20979			SYT13	1.70761	FTH1P3	-1.61287			TRANK1	-1.11824	SHF	1.25454	CMPK2	-1.61261	INPP4B	1.18589	SLC16A3	-1.25553	FAM64A	1.36193	LINC00537	-1.15295	WARS	1.37726	LRRC4	-1.47539
CPNE5	1.7	LPCAT2	-1.04	PRR35	1.75	CHEK1	-4.23			DUSP13	-1.78	MKI67	2.57699	USH1G	-1.62297	TEK	1.1777			PAIP2	1.98059	SIL1	-1.13561			XRN1	-1.10836	USP21	1.13374	FAM207A	-1.104	RPS27	1.07768	OSCAR	-1.25544	RECQL4	1.40389	NKX3-1	-1.48394	SAAL1	1.38924	ARHGEF12	-2.05635
PLK1	1.81	YWHAEP7	-1.48	EPHA5	2.02	ELMOD2	-2.74			SYT7	-2.69	TAS2R39	2.09522	FLI1	-3.00617	SEZ6L2	1.19905			ABCB9	1.98218	CDKN1C	-2.20693			DPF3	-1.31552	SMAD5	1.35568	B3GNT8	-1.01684	SEPT11	1.3239	TOR1AIP2	-2.20467	SUB1	1.10562	ROPN1L	-1.02815	POLA1	1.45016	CELF2	-1.28193
LAMA5	2.29	CCNT2	-1.38	KIAA1217	3.25	USP1	-4.45			CITED2	-2.02	MRPL37	1.40457	KCTD8	-1.50717	SNX7	1.2115			PCDHGA3	2.33278	LMNB1	-1.32886			GK	-1.05207	FXYD7	1.19746			BAIAP2L2	1.55798	BAZ1A	-1.51802	MCM5	1.32359	PITPNC1	-1.02671	BLNK	1.59722	PITHD1	-1.14575
TCEA1	1.39	GNAQ	-2.07	ISLR	2.55	HIST1H2AE	-1.72			ZNF618	-1.56	RPS29	1.37165	XAF1	-1.86418	SPIRE2	1.07384			MMP15	2.45232	CPSF7	-1.46662			DEFB108B	-1.42835	NUTM2F	1.3			SLC25A35	1.38386	LILRB5	-2.31921	PINLYP	1.16981	CLEC4A	-1.00372	EDEM1	1.3145	GCA	-1.3073
DERL1	1.38	PSD3	-2.63	POU2F3	1.77	IQCG	-3.79			AGPAT3	-2.17	FASN	1.36045	RYR1	-1.22506	LDLRAD2	1.18399			MSRB3	2.06135	RAD51	-1.31282			F3	-1.5575	MADD	1.07413			POLR1B	1.16654	EXT1	-1.38216	PXMP2	1.38385	PROK2	-1.35554	LOC100290146///IGHV4-31///IGHM///IGHG1///IGH	2.89355	C10orf128	-1.11227
NUP107	2.11	STX2	-2.12	PTGS1	3.2	RGL1	-2.74			CACNA1A	-2.94	EBP	1.57416	SDHAF3	-1.57043	DKKL1	1.00446			ABCA6	2.79011	TANK	-3.3112			ARHGAP17	-1.33378	RAB25	1.02698			THRA	1.46972	SLITRK4	-1.61668	PTTG3P	1.85153	PTGS2	-1.95571	MRPS25	1.3675	ZNF382	-1.03964
LYRM4	4.17	PCDHB4	-1.53	PTPN6	2.27	NUDT1	-1.08			RNF13	-2.88	MYH6	2.03823	HMGN3	-1.51149	MSMB	1.02921			MARCH3	1.64339	RMI2	-1.00452			SENP7	-1.32892	OLIG1	1.2569			DNAJC30	1.21618	ATP1B3	-1.25929	HINT2	1.1268	LINC01094	-1.36249	SRM	1.9689	LOC100129550	-1.12811
NUCKS1	1.25	RGR	-2.53	TCEB3	1.05	PACSIN1	-2.36			RAP2C	-1.35	SNX5	2.32949	TMEM50A	-1.00027	PPP1R3C	1.37159			SUN1	1.39658	OTP	-1.03146			NCF1C	-1.22025	CSMD2	1.38002			DCHS1	1.62102	MFAP3	-1.11464	NABP2	1.22722	MYBL1	-1.09383	NAGLU	1.01008	NPRL3	-1.95797
SNURF	1.33	GAS1	-2.22	SNED1	2.51	CCDC90B	-1.13			MRPL42	-2.48	MND1	2.85104	PLEC	-2.20886	PCDH10	1.0377			TM4SF18	2.31401	ERICH3	-2.29087			FKBP15	-1.02829	TGFB1I1	1.41022			UBE2G2	1.01552	TRIM26	-1.08959	TNFRSF13B	1.27301	ENDOD1	-1.10778	HRASLS2	2.91613	ATP6V0C	-1.03848
THOP1	2.03	ADPRH	-2.25	BRD4	1.29	NME7	-3.43			BCAP29	-2.83	PTRH1	1.08197	PSD3	-1.27841	PEG10	1.05942			GCG	2.13553	BCL11B	-1.85143			P2RY13	-1.42543	WBP11P1	1.59257			DNHD1	1.80677	STARD3NL	-1.0966	SPATS2	2.18119	LOC100134822	-1.23409	PSPH	1.78468	ITGAX	-1.46098
NCAPG2	4.32	ZNF221	-2.33	TNP2	3.05	EEFSEC	-1.2			SLC47A1	-1.82	RIOK1	1.11976	PDYN	-1.16834	PPM1L	1.22106			C9orf24	2.63661	FLI1	-2.78499			TREML2	-1.16685	CA1	2.13014			ANK3	1.40262	QKI	-1.78782	DONSON	1.57585	HBD	-1.78807	AUNIP	1.24222	CRTAM	-1.23433
MRPL51	1.52	NUAK2	-1.06	RBPJL	2.02	CASP7	-3.73			SLC35A3	-2.67	GPIHBP1	2.13011	CLEC3B	-1.58838	PKLR	1.00337			CPT1C	2.32354	GPR141	-1.98189			NCF1B	-1.21519	PLEKHG1	1.13395			NPIPB3	1.20276	MESDC1	-1.34219	NANP	1.15143	FAM19A1	-1.10715	CCDC25	1.14823	RNF146	-1.06274
APOBEC3B	5.7	CLEC18C	-2.72	OR10AD1	1.36	CCDC51	-3.32			VCPIP1	-2.86	HRAS	1.55635	DISC1	-2.3422	CFAP52	1.00747			CYBRD1	2.75923	SPRYD4	-1.22388			ANKFY1	-1.16577	BMP10	1.07889			KLF12	1.66111	MEFV	-1.48313	ESCO2	1.63425	RNF144B	-1.09273	NAPSA	1.12878	TAL1	-2.15004
POLR2I	1.13	GKN2	-2.48	MED22	1.37	IGF1	-4.46			DAAM2	-1.97	TMEM223	1.21703	C17orf58	-1.17499	NR2F6	1.17413			ACADSB	2.05678	FCGR2B	-2.37851			DHRSX	-1.08704	RPGRIP1	1.80903			STRC	1.19737	KYNU	-1.38479	WDYHV1	1.16833	WDFY3	-1.11898	PINLYP	1.6251	DTX4	-1.11684
NDUFAF2	2.95	SLC4A5	-1.48	CHRM5	2.81	C6orf203	-4.06			MERTK	-1.52	ZMYND10	2.09758	CDKN1C	-2.68521	DSC1	1.30022			KCNMA1	1.8177	PRDM1	-1.15582			MTMR6	-1.08557	TMEM253	1.13648			CAMTA1	1.2498	OR52K2	-1.72687	PARP11	1.50845	PF4V1	-1.71238	LOC646762	1.05337	ASAP1	-1.10868
ZMYND19	2.66	WNK2	-2.32	SLC22A7	1.4	PRR4	-4.23			FBXO39	-2.09	BYSL	1.46989	IFIT2	-2.19823	HMGCS2	1.0749			WDR31	1.94258	RSRP1	-1.79575			MAP3K7CL	-1.24881	GDNF	1.16427			GCAT	2.01296	EIF4E3	-1.23407	UBFD1	1.09898	CR1L	-1.52232	BMP8B	2.09636	TRABD2A	-1.04452
TSFM	1.25	STK3	-1.18	SLC7A4	1.07	CDK2	-2.02			BPIFA3	-2.64	TOP1MT	1.88665	GOSR1	-1.0565	ATP10A	1.13647			RBL2	1.44395	SMIM14	-1.08503			MYO10	-1.33949	NHS	1.1114			NFATC3	1.54549	ARSB	-1.45889	POLR2D	1.30571	HSPA1B///HSPA1A	-1.01466	FBXO18	1.11482	OLFM1	-1.44262
LRR1	2.39	MRVI1	-2.01	OR9Q2	2.29	CXCR3	-1.2			MAPKAPK2	-2.3	KANK3	1.79177	TCN2	-2.29399	KRT7	1.46572			NTM	1.86037	NPR1	-1.52519			BNIP3L	-1.02787	ARHGAP11A	1.94993			MS4A1	1.65894	NRIP1	-1.22247	MT1HL1///MT1H	1.5196	CYP4F2///CYP4F3	-1.07082	CALU	1.91673	DIRC2	-1.07454
LYSMD4	4.58	WDFY3	-1.55	COMMD10	1.83	MGLL	-1.26			LRRC70	-2.88	CCNB1IP1	1.58887	FAM129B	-1.98572	MOCOS	1.07316			DDR1	2.57609	GJB3	-1.35004			BTNL8	-1.73335	TBC1D28	1.18377			CD1E	1.38147	RSPH9	-1.5538	PREB	1.08033	FBXL13	-1.2108	ST7	1.34963	UBE2W	-1.02273
TOX2	4.67	LRRTM1	-1.55	CAMK1G	2	NABP2	-1.09			GJA4	-2.9	HAGHL	1.82234	PTGR2	-1.688	RRM2B	1.23226			REP15	1.69415	SPATA2L	-1.29121			ZNF765	-1.36397	KRT17P5	1.28547			RFX3	1.32626	ADPRH	-1.97366	LANCL2	1.43256	PHC2	-1.34483	GARS	1.33476	MYBL1	-1.0976
LDAH	3.95	LRCH1	-1.61	HAO1	1.32	CBR1	-2.01			NR1H3	-2.42	POLR3H	1.25321	TSR1	-2.01766	CC2D2A	1.1228			CHRNA3	2.77499	CASP1	-1.91696			APOBEC4	-1.39457	IQCA1	1.04197			FAM120C	1.09903	SLC44A1	-1.00359	ARL1	1.13397	FCGR2C	-1.00615	MRPL52	1.27746	SGK1	-1.18204
IQCC	1.36	FMNL2	-2.4	OR2AG2	1.09	PTTG2	-1.53			CCL1	-1.56	LRPPRC	1.07931	ST6GAL1	-1.94062	GLT8D2	1.09507			PLCD4	1.75067	MLLT10	-2.1285			TREM1	-2.23982	HYDIN	1.5802			P2RY10	1.10284	CD36	-1.12825	PGAP1	1.64011	LOC105369595	-1.72554	GOLT1B	1.47372	IPMK	-1.13913
STK39	2.6	SLC24A1	-2.27	PART1	2.85	MIS12	-1.11			ST3GAL6	-2.14	LOC81691	1.51892	CCDC7	-1.71111	MAK	1.24988			PGM5P2	2.13779	BEND7	-1.67034			OR2W3	-1.6652	MIR423	1.39519			HEATR9	1.30603	CXorf21	-2.15305	MRPL37	1.13062	CALD1	-1.31321	EMC4	1.32167	TECPR2	-1.05669
UBXN8	4.75	CYP2F1	-1.87	STARD6	3.1	SHFM1	-1.19			FAM20A	-2.54	REEP6	1.88835	SMIM14	-1.23603	MAGEA6	1.11253			FRAS1	1.8908	RRP7A	-1.01058			ZNF702P	-1.9707	PPP1R37	1.16894			MC1R	1.17969	MS4A6A	-1.51654	SEC61G	1.035	XIST	-3.76735	NUDT6	1.25893	IVNS1ABP	-1.00437
LAX1	1.74	SLC45A4	-1.39	KIF25	3.34	PRPS1	-1.18			ABLIM3	-2.79	DNAJB5	1.88014	GNB4	-1.74935	VGLL2	1.14184			TET1	1.86527	ISG20	-1.48551			PRDM16	-1.33234	POU6F2	1.10024			PTGDR2	2.73355	PLD1	-1.42852	YIF1A	1.20898	IL5RA	-1.20857	DNAJC9	1.53522	PID1	-2.01094
TOMM20	1.26	OR51S1	-1.92	ITPKA	1.02	NDUFAF2	-1.32			ZNF197	-2.56	EEF1A2	2.02162	FAM219A	-1.14916	FHOD3	1.19499			ATF4	2.23328	FAM49A	-1.64494			SNCA	-2.0467	BLVRB	1.8448			TC2N	2.37368	ASCL2	-1.40187	GSTZ1	1.14968	ITPK1-AS1	-1.27456	HELLS	2.26066	ANK1	-1.80675
VMA21	1.12	SYT12	-1.95	TNS4	1.38	GYG1	-1.05			RTCA	-2.07	EWSR1	1.01774	CACFD1	-1.04422	PDLIM4	1.04723			SS18	2.40323	PTPN18	-1.26636			PTPRC	-1.10313	IL17C	1.35939			SLC4A7	1.11954	CMC2	-1.26746	TRAIP	1.23776	PCBP1-AS1	-1.33334	TRIB1	1.11268	LFNG	-1.06342
SEC13	1.38	LIPF	-2.4	LECT1	2.17	NEFH	-4.34			IGFBP2	-3	CDK10	1.58275	MRGPRD	-2.10656	IRX2	1.31942			OR5V1	2.14964	BCL9	-1.97111			GBP1	-1.29213	IL1R1	1.68681			ZNF248	1.37352	PIWIL4	-1.39156	FOXRED1	1.25954	SVIL	-1.04556	BHLHA15	4.0316	ZNF529	-1.02641
POGLUT1	3.85	PDLIM2	-1.34	LPCAT2	1.2	TMEM258	-1.03			DDB2	-1.95	PAIP2	1.8162	DZIP1L	-1.49521	GPA33	1.03438			CAPN10	2.28846	AAED1	-1.72092			SLC17A1	-1.30432	TMCC1	1.68592			ZHX3	1.71936	TIGAR	-1.08179	LOC100290293///IGHM///IGHG1///IGHA1	2.38217	FCGR3B///FCGR3A	-1.19251	WDR18	1.07604	NFE4	-1.68844
TWISTNB	1.26	AMELY	-1.15	TRAF3IP2	2.6	YIF1A	-1.46			MEN1	-2.14	CCNA2	2.40378	CPEB4	-2.2249	PSD3	1.04241			COL16A1	1.89481	CTSZ	-1.22332			NT5C2	-1.05358	DTNA	1.14242			PPIEL	1.26022	NADK	-1.36114	UBE3C	1.24673	KLRC4	-1.08327	PNPT1	1.37871	MRVI1-AS1	-1.11121
UFSP2	2.82	SLC4A3	-2.68	KRTAP12-4	2.87	JAK2	-3.89			FAM89A	-1.36	CD70	2.14343	FAM210B	-2.19008	HEMGN	1.33627			NCAM2	1.84416	GAB2	-1.69017			FILIP1L	-1.12107	LOC101927762	1.14232			HTT	1.36919	HECW2	-2.20539	MRPL12	1.25828	TPST1	-1.0639	CASP3	1.03944	KDM5C	-1.02636
MRPS31	1.2	EPB41L4B	-1.64	CACNG7	2.52	TMEM41A	-4.4			SPHK1	-1.1	MRPL40	2.74725	ADGRE5	-1.72375	CXCL6	1.01138			OR1F2P	2.37324	NEFL	-1.557			SIGLEC1	-2.24427	MIR620	1.03984			MS4A1	1.35427	PTK2B	-1.10289	VDAC1	1.08378	PRSS33	-1.95075	GCFC2	1.58122	HGF	-1.23849
PTPRCAP	1.23	CA12	-1.77	RTP5	1.18	GCNT1	-4.27			PRICKLE1	-2.21	WDR74	1.03879	PPP4R1	-1.16808	STC1	1.62421			TNFRSF8	2.57023	MOB3C	-1.31226			REPS2	-1.09183	SULF2	1.1049			ZNF280B	1.27133	ADPRHL2	-1.24912	CLEC2D	1.33599	PDGFD	-1.09594	IL12A	1.94395	PLEK2	-1.88113
NABP2	1.29	FAM110D	-2.18	SERPIND1	2.34	SLC35A3	-4.05			ELOVL3	-2.65	PCDH19	1.93911	APOL5	-1.68192	PTPRK	1.41443			ZNF367	1.8781	FGD4	-1.77988			LOC441601	-1.21074	SCUBE1	1.23891			CARD14	1.47578	MOB3C	-2.08447	KNTC1	1.17438	DUSP6	-1.04622	RANBP1	1.54063	HBBP1	-1.43798
HSF2	2.59	RBP4	-2.53	CST2	1.3	CTSL	-2.83			MYOM1	-2.41	KLHL3	1.87603	CAMKV	-1.45374	MEOX1	1.0423			RCCD1	2.39327	OR4A15	-1.32673			PDK4	-1.37235	GPX2	1.02836			SLC46A2	1.45064	STYXL1	-1.10725	WARS2	1.07837	RPH3A	-1.151	SKA1	2.7754	PTPRC	-1.08473
LARP1B	4.31	CATIP	-1.32	APOA5	2.82	PSMD14	-3.45			ARHGAP18	-2.89	AKAP4	2.09	SLC35A2	-1.0286	HIF3A	1.07172			ZNF337	1.27955	FZD2	-1.62032			GRIK2	-1.70913	IQCH	1.24681			ABLIM1	1.89206	CD86	-1.2054	MT1F	1.02919	TLR8	-1.0621	DDOST	1.59212	C9orf78	-1.18865
SYVN1	1.15	ZNF684	-1.2	CHMP3	1.02	SLC30A5	-1.96			ACVRL1	-2.73	COX5A	1.1621	MVB12B	-1.26972	GREM1	1.18073			KCTD4	1.75703	MRPL57	-1.48705			MEGF11	-1.14962	HAND2-AS1	1.33908			BCL7A	1.50763	RGS1	-2.7221	DENND5B	1.95453	SLC11A1	-1.1548	ZDHHC24	1.01243	BID	-1.08198
TP53INP1	1.34	FCGR1A	-2.55	CA9	3.06	LAPTM4B	-2.78			DNAJC15	-1.54	SPATA4	1.91745	SYTL2	-1.53107	KLF12	1.03021			WNK2	2.04496	SBNO2	-1.46842			HOXC10	-1.926	RLBP1	1.22153			AGBL5	1.55052	CLEC4E	-1.19002	G3BP1	1.13792	TMEM40	-1.01549	NEK2	2.93386	ST8SIA4	-1.2482
MYL5	3.96	OSBPL9	-1.24	ARHGAP24	2.31	IPO4	-2.84			RNASE3	-1.4	KRR1	2.10456	BAG6	-1.04602	MYCL	1.05195			RARB	1.8923	FAXC	-2.25023			TAS1R2	-1.12493	SYN3	1.44491			CAPS	1.0036	STAM2	-1.23191	RAD51C	1.21504	FPR2	-1.03521	ITCH	1.39232	ALAS2	-2.3405
ALG9	1.69	ACACB	-1.66	NSUN3	1.59	HIST1H4D	-2.11			TLR6	-1.79	EEF1G	1.21835	H3F3AP4	-2.24944	NR4A2	1.02266			DHX35	1.92205	TP53I13	-1.30235			TSPAN5	-1.41025	LRRFIP2	1.1122			P2RY10	1.6413	ZC3HAV1	-1.34906	JCHAIN	1.52643	MANSC1	-1.02665	CADM1	2.67836	RNF149	-1.15937
TCF3	1.68	FAM181B	-2.36	CLCNKB	2.97	DNAJC15	-2.28			SAR1B	-2.91	OXCT2	2.25971	ZNF580	-2.04918	CYFIP1	1.09117			OSBPL1A	2.51557	SLC28A1	-1.70057			FAXDC2	-1.13125	WFDC12	1.03959			TFAP4	1.08888	LGALS9B	-1.39228	L1TD1	1.71519	RNF182	-1.69757	RCCD1	1.15664	C5AR2	-1.03378
DUSP14	3.16	FRAT1	-1.21	DBX1	1.7	ZNF300	-4.32			SOX18	-2.63	PKIB	1.97793	PTP4A1	-1.96763	FAXDC2	1.09497			PDE1C	2.5015	CCR9	-1.51593			NKX6-3	-1.05028	OR11A1	1.34221			S1PR1	1.12008	DNAJC28	-2.5286	ERLIN1	1.11596	CYP4F3	-1.13299	PKMYT1	1.74041	TMEM86B	-1.30056
BCS1L	1.23	STX1B	-1.44	CSN1S1	2.97	TMCO1	-1.03			HIST1H3E	-3.14	CNR2	1.83204	CEP63	-2.48675	GAS1	1.13189			MARCH10	2.20832	TTC8	-1.68063			OR2A25	-1.44483	HOXD3	1.00982			CCR7	1.74259	TRIM69	-1.68123	MSH6	1.00927	UTS2	-1.51935	HS2ST1	1.8605	TNFAIP8L2	-1.32659
IPP	3.94	MB	-2.31	RNF182	2.61	VRK1	-4.56			ST3GAL4	-1.37	NDUFS8	1.39329	TRAFD1	-1.61983	STXBP1	1.09018			IGF1R	2.45038	NR2C2	-1.47444			TMEM155	-1.28729	GALE	1.27004			LY6G5B	1.06543	GRIN3A	-1.86837	MTDH	1.07515	PRSS23	-1.14995	H2AFX	1.70768	FBXL13	-1.43215
POLD1	1.13	BID	-2.07	MSX1	2.68	KIF20A	-2.44			GLYATL1	-2.82	LRRC20	2.20816	DNAJC28	-1.96997	FLNC	1.35056			KRT7	3.11008	TRIM38	-1.83798			FHAD1	-1.0325	PMP22	1.32496			RFX2	1.96018	IFI6	-1.61751	APITD1	1.82289	HBM	-1.11816	NOM1	1.11209	OSGIN2	-1.24924
NUP133	1.12	LRRC74A	-2.31	UNC5C	2.45	C15orf48	-4.25			HIST1H3I	-2.76	EIF3L	1.25405	ITPK1-AS1	-1.22558	DMTN	1.60968			ARSJ	2.39656	MFAP3	-1.76943			KDM2B	-1.1348	LOC101928009	1.33861			GGTLC1	1.40417	ADAR	-1.17164	TXNDC5///BLOC1S5	2.22432	LOC106146153	-1.11541	RTN4IP1	1.53008	CHPT1	-1.30931
UAP1	2.38	YPEL4	-1.25	ADPRH	2.87	SNRNP27	-1.15			NRAS	-1.67	STARD5	1.94635	SCFD2	-1.29534	KRT71	1.21866			KIF13A	2.014	MEFV	-2.33623			OSBP2	-2.4492	AHSP	1.46308			FLNB	1.15919	NSL1	-1.03424	PHB	1.09423	IL1B	-1.53092	ACO2	1.23758	GNA12	-1.04543
GPR183	1.94	SGCD	-1.54	SOX12	2.69	HIST1H1B	-3.93			TFPI	-2.23	HIP1R	1.78306	PAPOLG	-1.44266	FGFR3	1.06793			PCNT	1.00824	LRRK1	-1.76207			SLC2A14	-1.11265	PCBD2	1.41114			TOM1L2	1.38876	NLRC4	-1.21605	POLA2	1.12948	OLIG2	-1.1212	RACGAP1	1.93084	ACKR3	-1.08479
SPCS1	1.2	MARVELD3	-2.44	GEMIN7	2.21	ESR1	-4.35			HIST1H2AM	-1.96	IBA57	1.47157	OR8H3	-1.51033	WWC1	1.21686			TMEM200A	2.322	SMIM3	-1.27605			PARP14	-1.36851	ONECUT2	1.01161			NBL1	1.56961	KIR2DL4	-1.62454	FAM225B///FAM225A	1.43783	AHSP	-1.04322	C1QB	2.59467	LOC101928343	-1.42007
PRPS1	1.59	ATF7	-2.53	PHOX2A	1.01	PAK1IP1	-2.86			RPA4	-2.58	CHPF	2.38981	TNIP3	-1.73165	F3	1.42407			PACRG	2.14423	MGAT1	-1.2297			TBC1D24	-1.08651	NFE2L3	1.11246			CD72	1.35879	IL15	-1.44752	LOC100290375///IGHV3-23///IGHV4-31///IGHM///IGHG1///IGHA1	3.32463	MS4A3	-1.15209	CRELD2	1.9969	NAP1L2	-1.04861
ALDH16A1	4.46	PTPN6	-1.61	KCNH3	1.09	TAF4B	-2.84			RBM19	-1.28	ALDH18A1	2.22031	TOP1P1	-2.79997	FBLN2	1.36863			EEF2K	1.67571	OR4D1	-1.36076			SLC16A3	-1.06601	ZNF3	1.05532			CMTM8	2.09438	ELF4	-1.03952	SEPSECS	1.00459	DMBX1	-1.02481	SEC11C	2.68644	UST	-1.12537
MRPL14	1.08	MATN2	-2.29	MTMR11	2.53	VKORC1L1	-3.77			ACMSD	-2.65	EPHB3	1.8849	PINK1	-1.10916	CYP1B1	1.25483			PPP4R4	2.18203	MFAP4	-1.73733			SLC24A1	-2.61437	PCBP2	1.1693			IL7R	1.07394	NCF1C	-1.5223	WDR12	1.06209			ACBD3	1.16267	TXNIP	-1.02821
PAK1IP1	2.29	TSPEAR	-1.52	NEFL	1.41	BARD1	-1.71			SLC24A1	-2.91	KNTC1	1.79404	TDRD9	-1.10681	PPIC	1.35504			FAIM	1.82635	CNIH4	-1.39926			SLC11A1	-1.12224	ZCCHC14	1.41779			SNRNP48	1.32694	NHLRC3	-1.31573	KLHL14	2.39248			LOC100290714///OR7E35P///MGC72080	1.32042	VWCE	-1.58581
CCDC28B	1.09	CDH12	-2.05	NPFFR1	2.77	TBRG4	-4.14			MAB21L3	-2.89	GLO1	1.3447	GAST	-1.69298	PPP1R17	1.07658			MEF2D	1.20696	ABCD1	-2.04848			PARP8	-1.09518	AGXT	1.15144			THEMIS	1.42987	MS4A6A	-1.31309	PEX3	1.00123			COX5A	1.16668	ZNF397	-1.06255
YWHAQ	1.09	ST14	-1.21	TRIM3	2.32	TAF1B	-1.42			DDX43	-2.1	PAM16	1.14137	PARP14	-1.52362	PLPP4	1.0879			TMTC4	1.90043	WDR27	-2.21979			GRIA3	-1.55663	PTPRK	1.53322			VSIG1	1.71352	LILRA6	-2.09897	PIR	1.06184			TMPRSS3	1.18452	PDGFD	-1.29101
HAGHL	1.41	ACSL5	-1.01	FMO1	1.54	TMEM256	-1.33			FAM122C	-2.98	NUDT1	1.33583	COL1A1	-1.81258	KRT80	1.22544			SCARA3	2.03443	BANF2	-2.91094			ECM1	-1.32263	MAP1S	1.10417			KIAA1324	1.89237	HIF1A	-1.50695	GPRIN3	1.18118			SGO2	1.91886	RCN3	-1.04113
MCEE	1.8	MS4A4A	-2.47	UBQLNL	1.14	PSEN2	-1.65			PIWIL4	-2.95	APPL2	1.01458	KCTD13	-1.22747	KLHL2	1.31865			TP63	1.98896	PRAMEF10	-1.70294			SLC6A9	-1.29657	SOBP	1.18543			MAGED1	1.36644	CALML4	-1.03356	MRPL39	1.30112			C1GALT1	1.00141	NFAM1	-1.44184
SLC7A6	1.63	LGALS9	-1.89	SCNN1B	1.75	PIGH	-1.03			FMR1NB	-2.04	RBFA	1.22079	SEC14L4	-1.86946	ODF3L2	1.06648			TEX9	2.17111	ANKFY1	-1.05464			DLK2	-1.5156	RARRES1	1.00262			TDRKH	1.06603	ADCY7	-1.16794	RFC5	1.05609			CLN6	1.32572	RBP7	-1.15079
APOO	1.39	RHOBTB1	-1.2	AZGP1	1.89	BATF	-1.16			TRIM25	-1.49	TCEAL3	1.09408	BTBD3	-1.66931	SH3D19	1.20643			KIF12	2.44444	CIDECP	-1.32615			APLN	-1.48789	GRHL1	1.29585			ZNF346	1.31831	ECRP	-2.61848	BRIP1	1.8827			RPN2	1.61384	PLAGL1	-1.49305
RPUSD4	1.59	NEURL1	-1.48	NGB	1.63	BFSP2	-2.29			STX1B	-1.63	ADAMTS16	1.85806	SC5D	-1.30066	NAMPT	1.23056			FNDC1	1.67359	MVP	-1.17353			VAV3	-1.50335	ZNF540	1.28056			CROCCP3	1.13213	MFSD14B	-1.373	DDOST	1.10689			NUDT15	1.12023	LILRA1	-1.39506
SLBP	1.11	SLC38A8	-2.51	RGS3	2.62	ARV1	-1.14			SMPDL3A	-1.52	POLR2I	1.49059	DTWD2	-1.54036	MS4A15	1.01971			FAM81A	1.74341	SGPP2	-1.55614			VN1R1	-1.02642	KRTAP10-10	1.44084			HKR1	1.24122	ST3GAL6	-1.08595	UBE2G2	1.05287			UNC13B	2.0469	NFE2	-1.78478
HIBCH	1.69	IL36B	-1.43	SLC30A3	1.9	CLCC1	-3.61			AIG1	-1.11	BHLHE41	1.96591	TSPAN5	-2.01378	NR2F2	1.36716			PTH1R	2.66613	NFAT5	-1.34865			MIR29A	-1.23533	NEK10	1.01829			FBLN5	1.33873	CDC42	-1.09995	CCDC58	1.17527			SLC16A1	1.52045	CRISPLD2	-1.26633
MRPL9	2.32	TCF7L1	-1.39	ASIC3	3.14	CCNF	-2.73			FEM1B	-2.79	TARBP2	1.04549	RAB3D	-1.42081	PAX8	1.02192			DEFB107A	2.93302	ALPI	-1.9532			AMER3	-1.37244	C14orf180	1.27517			KLC3	2.58591	DIP2B	-1.08812	SAPCD2	1.18962			CLINT1	1.37655	XPO6	-1.18695
BCKDHB	4.02	P2RX2	-2.03	PRR25	2.62	ERLEC1	-3.34			BVES	-2.66	BRI3BP	1.96915	NSUN6	-1.5639	DPYSL5	2.1636			CXCL6	2.21279	SLC5A8	-1.39816			TRIB2	-1.2139	ARSD	1.08031			TNFRSF25	1.6731	GIMAP4	-1.11183	SPDL1	1.37696			GPAA1	1.1042	HLA-DPB2	-1.26139
SYNCRIP	2.44	FKBP10	-1.03	CDK16	2.53	NOC3L	-2.75			REPS2	-1.02	ADAM23	1.93656	SPTA1	-1.53611	WBSCR17	1.13873			RIMBP2	2.16025	ELF4	-1.10855			GBP1	-1.54727	MIR548E	1.07123			KISS1R	1.27816	IFITM4P	-2.85548	CDC25C	1.6975			DDX52	1.12817	C5AR1	-1.36253
BEND5	2.77	RUFY4	-1.31	LGALS12	1.57	RBM45	-2.59			TMOD3	-1.4	KDELR2	1.77392	RIN2	-2.5224	MYO7B	1.26101			BRF1	2.48874	HES1	-2.38439			PLAUR	-1.01258	TMC3	1.14767			CD248	1.91217	PHC3	-1.63676	IGHV3-47	1.73653			IGF1	2.6894	LRRC6	-1.71785
MLST8	4.2	LIN28A	-2.01	LENG8	1.55	GINS4	-3.97			BEX1	-2.08	DEF8	2.02447	MAPKAPK2	-1.10293	CLN8	1.12844			VEGFB	1.57372	MOB1B	-1.56026			SEPT4	-2.18362	KIAA0754	1.17937			CD79A	1.50353	LPAR6	-1.65043	MCM7	1.33123			KLHL7	1.16236	FCRL2	-1.06975
MIS18A	2.52	GBP3	-1.13	UBL4B	2.34	HIGD1A	-2.84			PCGF5	-2.73	MYH10	1.84286	PHF3	-2.32326	LAMC2	1.10684			CDPF1	1.41119	TRIM13	-1.1408			SH2D4B	-1.29683	DUSP13	1.20124			PLLP	1.20789	CPNE8	-1.31655	MRPS7	1.0799			CCDC34	1.55259	PTPRN2	-1.78781
MDC1	2.54	SAA2	-1.79	CHRDL1	2.51	FH	-2.23			PTCRA	-1.97	SLC25A26	2.10281	C9orf64	-1.56015	NRP1	1.32664			LRRC17	1.85159	GBA	-1.04292			CXCR1	-1.55567	GIMD1	1.09561			PLPP1	1.20852	LPIN2	-1.18556	NCL	1.0404			SLC25A4	2.02597	SHARPIN	-1.0183
SNF8	1.39	SORBS2	-2.04	ZFYVE1	2.75	TOMM40L	-2.7			SIAE	-2.75	ZNF275	1.2851	SLC36A1	-1.07775	DBNDD1	1.1498			JPH2	1.95215	OGFR	-1.11438			TSPAN12	-1.28467	CDY1	1.30039			CXCR6	1.95323	CD69	-2.71115	LOC652494///IGHV4-31///IGHM///IGHG3///IGHG1///IGHA1	2.36423			SMARCA4	1.07425	MPZL2	-1.17386
SEC61G	1.6	CYP2C18	-2.4	C22orf23	1.72	ATP1B3	-1.05			MFSD12	-1.26	TAS2R10	2.20589	NPR1	-1.62334	PABPC5	1.04348			GJB3	2.28657	LPIN2	-1.05466			GPR155	-1.34925	FOXE3	1.08015			DHCR7	1.35123	NCOA2	-2.18095	ATP2A1-AS1	1.6094			CEP57L1	1.14298	EPHA4	-1.38636
TRAF1	1.13	NKAIN1	-2.38	EFS	1.85	UBE2G1	-1.76			HIST1H2BN	-2.26	CD96	1.12667	AGTRAP	-1.26367	PCDHB2	1.11708			CELF5	2.17873	SCAND1	-1.04133			MAGEA9	-1.13975	TBC1D17	1.25328			CHRAC1	1.028	AGRN	-1.3538	PLK1	1.13144			HPDL	1.66668	TRIM58	-1.87049
IL5RA	4.32	CD69	-1.85	HSD11B1	1.82	TMED7	-4.11			ADAMTSL4	-2.02	LY9	1.5201	NACC1	-1.12057	STC2	1.45756			FASN	1.41753	C9orf64	-1.79712			DUBR	-1.35761	CAP2	1.05511			CCAR2	1.31878	HORMAD1	-2.43633	OAS1	1.51694			CYCS	1.31235	HGD	-1.8365
ARID2	1.01	MYO10	-1.78	KRT75	1.7	KLC1	-3.86			TWF1	-2.29	LBX2	1.87929	ODF3L2	-2.0493	TRNP1	1.01054			ADTRP	2.43161	UNC80	-1.51172			SMAD5	-1.33279	ADAM29	1.10433			MEI1	1.46296	STX17	-1.15777	BTG3	1.23977			ARMCX3	1.2547	FHL1	-1.34594
GLOD4	1.02	OR7A17	-2.46	NHSL2	1.46	ETFA	-1.1			USP30	-1.75	NAV2	2.70094	REM1	-2.35598	KCNA6	1.09573			PPP1R17	2.41759	LAG3	-1.86645			SCAF11	-1.03323	FOXI1	1.02073			DBNDD1	1.56911	CADM4	-2.20753	SPRYD4	1.06493			ACAT2	1.25247	SOD2	-1.26982
ACBD6	2.85	PCDH7	-2.21	REN	2.96	EGF	-3.51			ARMCX3	-1.03	C6orf226	1.27023	PARP8	-1.27137	MAPK8IP2	1.10847			HSPA12A	2.02614	GDNF	-1.54905			TAP2	-1.46954	SLC25A41	1.06471			ENO3	1.56508	CPEB2	-1.59673	TPM3	1.38795			IFI35	1.33983	HIPK3	-1.06411
TRIM32	4.05	MEOX2	-2.18	PPIL2	1.41	PRPS2	-2.1			RNF138	-1.55	HTRA1	1.94923	SAT1	-1.41053	CNN3	1.71367			TBC1D8B	1.95768	SLC36A1	-1.00322			PKLR	-1.24647	HRASLS	1.43973			CD7	1.0332	CXorf38	-1.10074	MANEA	2.26685			CCNF	1.59856	IL5RA	-1.40171
CEP76	4.89	OR9Q1	-1.94	PDGFB	1.78	STAC3	-3.97			AKAP7	-1.52	SPG7	1.22031	CLSTN2	-1.28445	SPTLC3	1.01426			SARDH	2.09834	HACD4	-1.3384			RCAN2	-1.36278	LOC100132146	1.33332			LMNTD2	1.22658	ANXA5	-1.08878	CNOT1	1.10554			VARS	1.42075	ZSCAN26	-1.11008
NTHL1	2.99	SOS2	-2.03	MPZL2	1.45	METAP2	-1.28			NOTCH2NL	-2.14	PTDSS1	1.1776	FAM63A	-1.16716	COL5A1	1.28184			C14orf105	2.32896	TCF4	-1.48017			CD274	-2.70889	UBXN7	1.15064			BPHL	1.15225	QKI	-1.27352	IGKV3-20	2.74946			CKAP2L	2.07191	PDZK1IP1	-3.32522
TAF9	1.04	KCNIP4	-1.91	DSG2	2.91	COX15	-1.19			ABCA13	-2.91	CCDC25	1.14715	HLA-E	-1.28338	PLOD2	1.31487			MAP2K6	1.88583	KCTD7	-1.9541			C5	-1.23391	AMPD3	1.48243			ADORA2A	1.09915	FNDC3B	-1.13928	TP53I3	1.03765			CDV3	1.04408	CRIP2	-1.08278
CRLS1	1.63	TBXA2R	-1.45	SOS1	1.06	CDK4	-1.03			TMEM126B	-1.18	PSMB5	1.15901	SLC6A6	-1.72099	GJA1	1.48036			ALKBH2	1.12069	KIRREL3	-1.81396			OAS2	-1.20448	PACRG-AS1	1.09814			RPL32	1.0411	P2RY12	-1.81559	HYOU1	1.41206			CCDC50	1.06045	LOC107985971	-1.80447
CBLB	1.13	CHST1	-1.59	SERPINE2	2.48	NUDT2	-1.07			GADD45A	-1.29	BCL2L12	1.26279	PRKCB	-1.69433	SMAD5	1.14466			IFNL1	2.21406	LRRC59	-1.59106			RGS22	-1.05344	RPSAP58	1.34027			FAM102A	1.23443	FCGR2B	-2.0005	PDCD5	1.02347			KCNA3	1.5375	FEZ1	-1.26019
FH	2.51	CHI3L1	-1.18	C1orf101	2.3	UFD1L	-1.07			MYO1A	-2.76	THOP1	1.41161	SP6	-1.08417	SHROOM3	1.18718			ANKHD1	2.38484	FLNA	-1.88817			TYMP	-1.02474	ATP2A1	1.34042			FIGNL2	1.16963	ABHD3	-1.24107	TFDP1	1.18104			SRP68	1.26996	ABCC13	-2.59478
MTBP	3.81	FGF14	-2.13	FIBCD1	1.7	AIFM1	-4.52			SIRT5	-1.12	TNFRSF13B	2.58829	SAP30L	-1.08526	MYO1B	1.25758			OXNAD1	2.6651	PTPA	-1.45964			FERD3L	-1.02234	SPATA31A6	1.03178			CTSK	1.66539	CD1D	-1.20144	FN3KRP	1.18627			PHF19	2.09751	SLC46A2	-1.40503
ACAD11	3.69	LENG8	-1.09	LCE1E	2.12	RAB8B	-3.18			GPRC5C	-2.68	PMM1	1.5236	ASAH1	-1.68632	CCNG2	1.51281			COQ7	2.19556	SLC25A47	-1.77502			SERPINA1	-1.87778	PLEKHG5	1.0226			DPH5	1.00351	RUFY4	-1.95004	SAAL1	1.31634			UAP1	2.34244	GSPT1	-1.09464
COQ5	1.24	CH25H	-1.11	DOC2A	2.55	DHCR24	-1.75			L1TD1	-2.69	RND1	1.85823	MYH14	-1.88274	SPAM1	1.00263			PSG4	1.78012	HOXD4	-1.59066			FAM8A1	-1.25147	APOBEC4	1.04256			B4GAT1	1.20456	HAUS4	-1.17638	PHGDH	1.9697			KDELR2	1.97902	STK38L	-1.21463
OXCT1	2.61	CRACR2A	-1.13	MCAM	2.76	C1QBP	-2			B4GALT4	-1.29	SMC2	1.76125	S100A11	-1.42332	KIAA1324	1.35007			IAPP	2.02759	NT5C2	-1.03583			HLX	-1.11924	TMEM204	1.02994			MISP3	1.12846	TMX1	-1.30792	HIST1H4C	1.03876			MRPS7	1.28606	SAP30L	-1.10347
ASF1A	4.77	ISLR2	-1.26	NPY5R	1.85	C18orf25	-2.65			STBD1	-2.75	RPP40	1.35226	BDNF	-1.91914	B3GLCT	1.00301			GPT	2.05444	BTN3A1	-1.4511			MCOLN1	-1.01625	RPL13AP17	1.01735			GSTM2	1.31342	EXOC6	-1.2553	SLC7A1	1.17727			GPR180	1.38028	FAM13A-AS1	-1.52973
BNIP3	1.61			ZNF511	1.02	BAG2	-2.79			SCCPDH	-1.2	KRTAP10-9	1.88009	RCHY1	-1.59476	THAP10	1.1198			WASF1	2.24779	NSMCE3	-1.31186			CTSL	-1.22293	SLC43A3	1.58775			NPR2	1.30248	PELI1	-1.35103	HMGA1	1.12164			C16orf87	1.37712	IFNGR1	-1.08081
NAE1	1.74			STK32A	1.24	AIMP1	-1.53			TMED7	-2.58	C9orf24	2.04502	CA9	-2.57059	THBS2	1.27831			TOMM22	1.03646	PSCA	-1.46811			IL1RAP	-1.66309	ZNF493	1.24576			LAMB2P1	1.00125	DHDH	-1.72341	RTP4	1.71316			LOC100290375///IGHV3-23///IGHV4-31///IGHM///IGHG1///IGHA1	4.38149	GABARAPL3///GABARAPL1	-1.27583
LRRC45	2.79			ARHGEF11	1.29	POLE2	-1.54			LRRC74A	-2.62	PDCD2	1.00821	ADI1	-2.20419	NETO1	1.13603			IL22	2.1961	RWDD2B	-1.05708			HSPA1A	-1.74881	SYT7	1.21907			C6orf163	1.15408	TP53I3	-1.35438	NAPG	1.06765			WFS1	1.53824	DCP2	-1.00102
GTSF1	1.16			HIRA	2.38	ZCCHC10	-3.23			CD83	-1.29	DENND5B	2.78597	BCHE	-2.50124	ADGRG6	1.16759			RYR3	2.22454	TNFAIP3	-1.16189			SPP1	-1.31742	RAB6B	1.09575			MOCS1	1.12447	KCTD12	-1.03376	GOLIM4	1.09429			IGHV3-47	2.64234	SPACA6	-1.04623
UQCRH	1.53			UGT2B10	2.16	TFRC	-1.05			FNDC3A	-2.86	FAU	1.29742	IFIH1	-2.2106	YAP1	1.40305			IL6ST	1.60824	MIGA1	-1.6072			THAP10	-1.00406	C1orf116	1.14711			LANCL2	1.10074	KIR2DL5A	-1.88184	ID1	2.37714			YIF1B	1.19779	FCRL3	-1.34948
GFM1	1.16			HYAL4	1.57	HLTF	-3.32			TPPP	-2.67	BEST3	1.81349	DDX58	-1.63097	REEP1	1.02912			KISS1R	2.39467	GREB1	-1.48768			PARP12	-1.58065	DSCR4	1.0019			TRPV1	1.21731	LILRB2	-1.27272	FAM98B	1.32669			SLC27A2	1.50914	PHLDB2	-1.27855
MTA3	3.86			TLDC2	2.5	SPTBN4	-4.25			ING4	-2.16	PIGP	1.52108	WIPF1	-1.62904	SFRP1	1.41979			CCDC74B	2.00883	IGF2BP3	-1.82168			JUP	-2.39173	LDHAL6A	1.26313			RAB6B	1.3012	EIF4G3	-1.27488	MAN1A2	1.38709			COPZ1	1.12695	PCGF5	-1.45509
FKBP3	1.84			FAT3	2.51	MRPS33	-1.73			DOPEY1	-2.2	LRR1	1.3138	BEND7	-1.72257	FRMD4A	1.14751			ANKRD39	1.18352	BST1	-1.27314			IL36G	-1.69292	RET	1.25701			MXI1	1.38022	TIA1	-1.07219	FKBP2	1.21833			MFF	1.57443	TSC22D3	-1.17319
MRPL45	2.28			SPECC1L	1.01	MRPL42	-3.75			LACTB	-1.49	HS3ST1	1.9893	PILRA	-1.40508	RBFOX2	1.34925			NTRK3	2.29538	CHKA	-1.39944			SNN	-1.20139	KLK6	1.29402			AMT	1.02522	GBP3	-3.15941	CYB5R2	1.1083			SNRPC	1.01099	PDCD4-AS1	-1.02855
MRPL47	1.44			MEOX2	2.86	SKA3	-4.27			AK4	-2.51	CXXC5	1.53564	IL1RN	-2.17779	DKK3	1.67093			RPS12	1.12154	GRB2	-1.2887			DNAH14	-1.07217	FMNL3	1.01685			TM7SF2	1.28542	MSRB2	-1.04507	RGS16	1.7811			MTCH2	1.41989	ZNF836	-1.00147
FAM213B	1.19			CA14	2.94	HYI	-1.57			HERPUD2	-2.92	NENF	1.12331	CREBL2	-1.37741	OR4F5	1.03556			PCDHB10	1.75314	HOXC11	-1.06488			EHD2	-1.39232	SIRPG	1.13493			PXMP4	1.26759	KCND1	-2.08922	ACADM	1.0211			GABPB1	1.43398	TNFSF4	-1.35698
HPDL	3.84			BTG4	2.35	TRAF3	-4.34			GCKR	-2.65	ST3GAL1	2.13258	PHF20L1	-1.27705	TGM6	1.06001			PCDHB5	1.67598	SAP30L	-1.04039			EMILIN2	-1.05468	ANO9	1.68225			TSPYL2	1.31694	EVI2A	-1.94996	CSE1L	1.24355			AGPS	1.10459	LOC101928307	-1.55102
TTK	4.75			PER1	1.07	EPHB2	-1.66			CCDC137	-2.56	BCAS3	1.96775	DYDC2	-1.27541	MAMLD1	1.01356			GOLGA7B	2.48782	C6orf89	-1.0514			MANEA	-1.06416	LRTM2	1.4799			ZNF667-AS1	1.59332	NOTCH4	-2.04286	WDR76	1.26269			RFT1	1.34179	NEDD9	-1.04117
ENTPD1	1.16			DACT3	1.35	PIGK	-2.56			GBP6	-2.57	HOXC6	2.05165	C17orf102	-1.78788	RHOD	1.08548			SPATA7	1.77435	MSR1	-2.32581			EPHA8	-1.07929	TGM6	1.05033			EPHB6	1.76843	SAT2	-1.13977	BOP1	1.06577			HNRNPD	1.43143	FOXP1///NSG1	-1.07082
STMN1	2.14			DYNC2LI1	2.25	GPR84	-2.65			PHACTR1	-2.4	ZBTB32	2.19093	GMPR	-1.88411	SPACA4	1.06245			C19orf73	1.90058	MVB12B	-1.19403			TDRG1	-1.56747	ANKH	1.34883			SNRPD3	1.64712	PARP8	-1.21016	RAN	1.02512			SLC2A5	3.59636	NRBF2	-1.18313
GPATCH11	4.48			TMEM189-UBE2V1	1.68	PYCR1	-1.51			PPARGC1B	-2.86	IARS	1.94654	C15orf48	-2.81677	THY1	1.45042			SERPINA9	2.27471	ATF4	-1.09518			DUSP1	-1.29399	RFPL1S	1.00316			LDOC1	1.4396	CIR1	-1.05692	AGK	1.10183			CLPTM1L	1.55816	COL18A1	-1.4237
NDUFA13	1.27			SPRR2A	1.43	MSH6	-1.81			FGF14	-2.58	LCK	2.18626	ADGRG3	-2.22748	SENP7	1.07863			MASP1	2.39469	FCGR3B	-2.50745			FPR1	-1.0698	PRRX1	1.27825			MAP4K1	2.10573	DHRS9	-1.99227	ANKRD22	2.53094			TMEM45A	1.58106	RNF144B	-1.42358
KLRB1	1.86			TFF3	1.14	LSM7	-1.06			TAAR5	-2.47	GPM6A	1.60275	ERLIN1	-1.5002	PCDHGB6	1.01763			SLC29A4	2.36838	ZNF600	-1.36459			ARFGEF3	-1.19362	SH3D21	1.13037			SDHAP1	1.34149	HSP90AA1	-1.42251	FAM111B	1.36664			CENPE	2.75472	CARD8	-1.06312
SHFM1	1.35			OR51E1	2.17	MRPL51	-1.22			CMC1	-1.31	LUC7L	1.02751	GLRX	-1.26318	SPTB	1.03217			SLC5A12	2.26059	OPRL1	-1.57819			MATN1	-1.43163	TAC1	1.29344			C1QTNF6	1.37615	IL1B	-1.34895	MRPS25	1.15628			GOLIM4	1.5013	VIM	-1.11058
NOL11	1.58			HYAL2	2.62	NAT1	-2.76			C8orf37	-2.51	SND1	1.25603	SCAF1	-1.6347	SLC35G2	1.08069			GALNT12	1.88808	MTG2	-1.71205			TBC1D28	-1.42811	OR4B1	1.09076			KLF12	1.75114	RNF114	-1.04975	UTP11	1.12088			MRPL19	1.59865	NAMPT	-1.5302
SUPV3L1	1.73			ANXA9	1.52	AVPI1	-1.02			SAMD14	-1.28	THG1L	1.96013	FGF13	-1.73036	PCSK1N	1.09246			CGB5	2.03449	PIWIL4	-2.07206			CTSL	-1.19633	MIR186	1.5262			CDHR3	1.41476	B4GALT4	-1.05913	NOM1	1.08719			GADD45GIP1	1.04346	TNFRSF1A	-1.6273
CENPN	1.14			CACNG6	2.61	CDK17	-4.38			C1orf74	-1.39	LIPE	1.84892	COL8A2	-1.66674	UCMA	1.0137			EFHC1	2.30672	TONSL	-1.62473			LRRC25	-1.12841	FCRL3	1.10138			FBLN5	1.45163	SNX20	-1.28959	SRM	1.54459			ANKRD36BP2	3.31769	GDPD1	-1.21277
KIF4A	4.25			OLFML1	1.32	VBP1	-1.24			PPCS	-1.52	NAV1	1.7411	CSF2	-2.17013	PTPN14	1.06097			C1QTNF3	2.21801	NACC1	-1.17132			DYSF	-1.06636	SPDEF	1.47042			SGK1	1.17849	FAR2	-1.60972	INHBC	1.11247			NUS1///NUS1P3	1.74988	LOC153682	-1.12633
MFSD8	2.68			B3GAT1	1.83	CMC1	-1.96			MYF5	-2.54	LRRTM2	1.99798	DCAF12	-1.84927	DUSP4	1.04725			TMEM116	1.02507	SMPD1	-1.86468			MUC21	-1.13406	CST11	1.00119			SLAMF1	1.14835	AAED1	-1.18624	SERPING1	2.47178			KCNN3	2.88169	PLIN5	-1.43728
IL2RB	1.15			CREB5	1.56	NDUFA11	-1.01			CLEC4G	-1.39	ACP1	1.16563	MED18	-1.79567	ACTL6B	1.13523			PCDHA4	2.36539	CRTC2	-1.46879			AP4S1	-1.25807	PRRT1	1.0219			ABCB1	1.70467	STK17B	-1.15118	CENPO	1.05852			NDC1	2.36223	PROK2	-1.27646
C14orf166	1.03			KRT7	1.81	TXN	-1.01			GEN1	-2.39	PIAS2	1.9173	PARP10	-1.4625	CNTNAP2	1.41764			BHLHE41	2.07813	SLC22A4	-1.38321			CD74	-1.18989	SLC6A9	1.1461			SNORD3D	1.18233	ST14	-2.42563	IGLV4-60	3.04231			IGKV4-1	2.52762	SLC6A10PB///SLC6A10P///SLC6A8	-2.00306
UBE3A	1.06			MSANTD3	1.05	UBR7	-2.95			SUOX	-2.63	ZNF781	1.88817	SLC24A4	-1.72371	CA1	2.01346			IGF2	2.15784	PLA2G15	-1.24357			HPCAL1	-1.56626	SLC9B2	1.48561			GPX6	1.05789	DOCK8	-1.11148	UBA5	1.58563			MYO1D	2.71025	SRRD	-1.04924
NAA15	4.63			ALDH7A1	2.04	SPTY2D1	-2.05			DGKI	-2.7	FZD3	1.97923	NLRP1	-1.77184	FOXD1	1.30437			ATP6V0A4	1.597	GUCA2A	-2.27			CTSL	-1.78695	ATG9B	1.55667			SLC16A10	1.87584	CLIC4	-1.17844	TCP11L1	1.27287			ILF2	1.32068	FGFR2	-1.02359
GINS4	4			CETP	1.23	VRK2	-3.74			SREK1	-2.49	BCAS4	1.72129	C2orf76	-1.54513	DNER	1.35232			RBPMS	2.0698	TRIM69	-1.78753			FRMD3	-1.43396	POLR2J4	1.37883			RASGRP1	1.15547	TNF	-1.13327	DNAJC18	1.54971			UBA5	2.12375	ZNF542P	-1.00668
SUCLA2	3.8			DIXDC1	1.73	STOML2	-1.05			SLFN11	-1.16	AURKC	1.89607	HIST1H2BE	-2.00385	SOX9	1.30601			KRT18	2.27444	GAS6	-1.76204			LOC101927690	-1.20624	MIR496	1.14316			ADAT2	1.12518	NABP1	-1.09987	BHLHA15	2.98186			PRDM1	1.01477	GATA1	-1.4241
NAP1L1	1.01			TMEM45B	1.25	GALNT1	-4.46			FGD4	-2.04	SPRY4	2.00211	IFI16	-1.18073	ANKRD12	1.14207			TTC36	2.43776	ALDH3B1	-1.2324			FAM63A	-1.46348	RNF17	1.30488			SPPL2B	1.20338	NPC2	-1.00861	EPR1	1.60874			KIFC1	1.60593	OPTN	-1.31253
CD3G	1.35			RGS5	1.96	NOL11	-1.05			SPTSSA	-2.2	CLDND2	2.17891	GPR146	-1.52827	MCF2L2	1.02189			CCDC103	2.21908	PLTP	-1.7734			SNORD26	-1.01172	GPR158	1.19341			PLPP2	1.53034	HSPA1B	-2.1694	LRRCC1	1.04963			HMGN5	1.92959	CEBPD	-1.19644
DNAJB9	1.4			RAPSN	1.19	DNAJB9	-1.8			PTPRO	-2.25	GGT1	1.93305	ZAP70	-1.2347	CPA3	1.19348			ERBB3	1.66532	C1GALT1C1	-1.46607			FNIP2	-1.18219	GRPR	1.2049			CCR4	1.42742	MS4A6A	-1.35377	DBF4	1.24057			APITD1	2.06286	SDPR	-1.49198
GCDH	2.56			OR51L1	1.67	EDEM1	-1.18			LDB3	-2.15	OR4C15	1.77426	USP10	-1.25545	GPX8	1.48696			ARMC4	1.65271	CMKLR1	-1.89091			POTEJ	-1.49052	PDE8A	1.36443			ABHD14A	1.41618	MXD1	-1.15148	FDX1	1.02216			CENPJ	1.13406	ZCCHC18	-1.05086
MRPL13	2.52			SLC1A2	1.36	AKIP1	-2.62			MYL9	-1.19	AHNAK	1.85258	PSG9	-2.35723	RND3	1.4987			SPRED1	2.99149	FAM188B	-1.80256			PML	-1.95822	PLPPR5	1.50335			ACVR2A	1.3475	IER2	-1.13212	SCO2	1.4645			HIST1H4J	1.54704	GPAT3	-1.21004
AK6	1.38			NME9	1.29	DTWD1	-4.56			CLEC1A	-1.25	MTBP	1.77705	ZNF483	-1.29588	EGFLAM	1.34821			INA	1.97074	C3orf35	-1.45633			MIR551A	-1.4671	GPR153	1.04833			PI16	1.1429	ANKFY1	-1.27198	CENPH	1.38336			NDST1	1.25743	WASF3	-1.31519
GAMT	2.91			ATP1B1	2.02	WDHD1	-3.13			TOR1A	-1.3	C11orf1	1.99394	CEACAM19	-1.60647	OBP2A	1.00884			C1orf21	2.32565	PEX11A	-1.33034			MLPH	-2.00979	UGT2B17	1.0451			SYNGR1	1.39489	FAM72D	-2.98072	SPC24	1.45337			DHDDS	1.23494	HHEX	-1.15843
BAG2	3.36			CCDC114	1.84	MRPL36	-1.01			CTNNA1	-2.2	ABCA4	2.3531	MXD1	-1.33651	C14orf105	1.09732			RCOR2	2.06546	ZNF155	-1.5201			SLIT3	-1.51655	PAH	1.4756			RPL23AP64	1.35571	GBA	-1.12839	BRCA1	1.1978			TAF8	1.22971	ZNF585A	-1.3144
WDHD1	2.4			HOXA9	2.67	GFPT1	-3.06			C6orf106	-1.17	POLDIP2	1.35819	TANK	-3.41959	LOX	1.1332			MATK	3.14066	FUNDC2	-1.43698			NCF2	-1.03018	PER4	1.30099			SCARNA5	1.15658	PRR13	-1.04774	SEL1L	1.35451			MRPS14	1.29409	TREM1	-2.19789
PIGK	1.88			KBTBD4	2.45	SLC39A11	-1.64			CDC40	-1.15	RNASEH1	1.20161	ATG4D	-1.39841	GLRB	1.17475			ADCY1	1.91619	TOM1	-1.15399			TMEM88B	-1.49937	ADGRG3	1.10261			KRT73	1.45165	AAMDC	-1.04395	POLR3G	1.72814			CDK6	1.15445	USP15	-1.27944
CDK2	1.9			PTPRS	1.45	MRPL53	-1.01			MT1B	-2.65	ABCA6	2.1904	LILRA5	-1.66298	CMPK1	1.00143			SHPRH	2.28022	ZBTB7A	-1.57311			ZNF652	-1.17555	JAKMIP1	1.19025			TNFRSF13C	1.65322	PLAUR	-1.28039	LRP8	1.016			B9D1	1.3264	GPR34	-1.69188
RPS19BP1	2.03			NEU2	1.7	RBM19	-1.95			MAP1A	-2.83	ABCC6	2.13526	SLC50A1	-1.16744	GPNMB	1.02918			WISP3	1.73633	TOX4	-1.04199			TESC	-1.40473	KCNQ4	1.16076			KCNIP3	1.46255	SAR1B	-1.26396	FAM126A	1.12325			HNRNPLL	1.30111	RALGAPA2	-1.2336
CDK1	4.43			PRPH	1.06	SLC25A19	-1.35			NDUFB3	-2.64	SREK1	2.00223	ABCG1	-1.74357	OLIG2	1.49823			SPATA18	1.99377	PCYOX1L	-1.62519			PHC2	-1.00987	SLC26A11	1.07919			CREBZF	1.36703	RRAGD	-1.10776	MS4A4A	1.88808			LNP1	1.0847	TRAK2	-1.19848
SH3RF2	4.14			ASIC2	2.25	INTS5	-2.79			MESP1	-2.14	SDHAF1	1.69936	TP53I13	-1.13682	TRMT2A	1.05332			SULT1C3	1.74895	CACNA1A	-2.56728			HIST2H2AA4	-1.15908	KRT79	1.08885			ST6GAL1	1.10026	EIF4E3	-1.12487	EBNA1BP2	1.13078			NQO1	1.12308	TGM2	-1.0909
MRPL55	1.06			CST4	2.56	DHRS7B	-1.52			HIST1H4D	-1.31	SYCP2	1.84963	DHRSX	-1.66613	SHISA2	1.39247			NOA1	1.0249	ZCCHC6	-1.29407			SCIMP	-1.35018	TAS2R43	1.09768			HNRNPR	1.18781	CEBPD	-1.02913	PARP1	1.29781			PHGDH	2.30187	CLEC4A	-1.53058
SNAP47	1.41			SERPINI1	1.33	TM7SF2	-1.42			SIM1	-2.52	XBP1	2.06645	CDC42EP2	-1.74913	CCR6	1.04601			FNDC11	2.1057	LRRC71	-1.6695			RNF144B	-1.13921	F3	1.0204			RFX7	1.26184	PDLIM5	-1.01	RANBP1	1.34573			AMPD1	1.75175	LILRA2	-1.38497
WNT5B	1.04			BARX2	2.66	EIF3J	-3.57			AOX1	-1.43	PPIH	1.13259	ARX	-1.50244	SV2C	1.06967			PLEKHS1	1.78166	SAMD8	-1.70397			CAMK1D	-1.22475	SMR3B	1.184			SCARNA21	1.29913	NETO2	-2.2717	OTOF	1.46896			TIMM13	1.18236	SPIB	-1.06811
HIRIP3	1.9			PID1	2.73	CSE1L	-1.43			DKK4	-2.16	POLE2	2.67062	EXOC3L1	-2.85066	SFN	1.08959			WDR66	1.55874	UBOX5	-1.06792			C19orf38	-1.00589	WNT10B	1.30032			THEM4	1.39652	TVP23B	-1.03369	RNGTT	1.10213			PSMB6	1.16971	EPB41	-1.17815
ATP6V0A2	1.16			CAMK2A	2.57	PLPP5	-1.51			ZNF484	-2.24	HAX1	1.13165	SLC22A4	-1.82514	VENTXP7	1.08891			MKS1	2.10991	MYO3B	-1.03689			NECAP2	-1.32561	APBA2	1.38766			DUS1L	1.05392	ZDHHC13	-1.47803	GCH1	1.03351			FN3KRP	1.35657	IL1R2	-1.96959
COPS3	1.1			RGL3	2.28	OTOF	-2.12			EXOC1	-1.54	ADAMTSL5	1.63103	IL10	-1.21932	SNAI2	1.30713			FGD6	2.38193	RPGR	-1.23671			RBMXL2	-1.14825	COX18	1.03118			CXXC5	1.01526	TSPAN14	-1.04924	SEC11C	1.9222			MRPL4	1.36625	PELI2	-1.41035
PHAX	4.12			ADGRF1	1.15	MRPL2	-2.62			RTN2	-2.61	TBP	1.02897	DYNLT1	-1.30255	TTTY11	1.01182			FKTN	1.61248	RUNX1	-1.32752			SAXO2	-1.36346	TUBB2A	1.81091			TPM2	1.63859	HEG1	-1.09397	RAB30	1.56697			MRPL37	1.34328	IST1	-1.05075
CNPY2	1.2			KLHDC7A	2.01	RWDD2A	-2.74			RBM45	-1.67	ZC2HC1C	1.90884	CSNK1A1	-1.39097	SPIRE1	1.20718			DACT3	1.88029	MFSD12	-1.31127			LOC100128922	-1.44866	PPP2R2C	1.10555			ESM1	1.39134	DNAAF1	-3.51367	FKBP11	2.06824			MTX2	1.07799	TNFRSF10B	-1.03593
GGCT	4.68			ASPHD1	2.46	CKAP2	-3.92			ABHD2	-2.29	MDH2	1.0273	TMEM231	-2.35948	ALOX15	1.04039			PKD1L2	1.72525	STX3	-1.03878			OR8U9	-1.20978	KREMEN1	1.21812			DPH5	1.17584	DPH3	-1.15268	EMP1	1.87317			DDR2	2.24436	HLA-F	-1.30026
KCNN4	1.68			CYP27A1	1.07	PLSCR1	-1.69			MTMR6	-2.68	KIRREL2	1.98905	GTPBP2	-1.05432	RFFL	1.0427			VPREB1	2.32098	HHATL	-1.18604			COLQ	-1.15696	RFPL2	1.29315			ACKR3	1.58422	PAM	-1.22305	RUVBL1	1.03286			ALG14	2.50926	PVALB	-1.65348
MRPL40	5.04			NR1I2	1.92	AGPS	-2.32			KLK1	-1.16	HELLS	2.62298	ARHGAP27	-1.31896	NKX3-1	1.51942			RASL11B	1.68981	OR4D6	-2.49916			ALPI	-1.13762	ST8SIA1	1.59477			CYBRD1	1.17547	C17orf58	-1.94057	USP48	1.06705			KLHL14	3.1859	NFIX	-1.36495
ATP5J	1.25			SFTPD	2.57	CBX5	-1.43			CLDN12	-1.5	CHTF18	2.54838	TMEM45B	-1.47705	SPNS3	1.14434			SCP2D1	2.37973	ATP13A2	-1.14041			REPS2	-1.23754	CYP19A1	1.28556			OR2W3	1.2842	ARRDC3	-1.64639	TCN2	1.58026			GOT1	1.53156	IGSF6	-1.61112
LIMA1	2.73			LRRC40	2.56	SMC4	-5.38			FASLG	-1.76	RAPGEF3	1.87714	TRIM13	-1.14101	MYBPH	1.05602			PSMC3IP	2.58861	AZI2	-1.61665			ALOX15B	-1.11691	ANGPTL8	1.14344			CYBRD1	1.38209	FKBP15	-1.07316	SLC39A14	1.31142			TCF19	2.41851	BIRC3	-1.0195
TFDP1	1.15			ELP5	1.2	HCCS	-1.28			ARF6	-1.94	SH3PXD2A	1.38853	EIF2S2	-1.25298	GATA1	1.34483			ASB9	1.81229	OR8H3	-1.3514			LPIN2	-1.43753	MGP	1.34788			OLIG2	1.66282	ZNF350	-1.61828	MRPS34	1.01552			ESR1	2.00674	LRIG2	-1.13243
B4GAT1	1.8			NEUROG3	1.42	PDCD2	-1.29			CER1	-1.72	TBC1D19	1.99207	SELP	-1.81163	EEF1A2	1.07862			PROC	2.01502	PNKD	-1.41361			CCZ1	-1.21109	RSPH10B	1.2321			FAM167A	1.44843	GBA	-1.1103	SHMT2	1.23215			MRPS28	1.11102	LRRC37A16P	-1.30302
MRPS9	2			CD1C	1.47	RAD51	-4.21			RNF185	-1.77	CDNF	1.80564	RAB1B	-1.03564	PRR30	1.01053			DSTYK	1.17288	NUB1	-1.64558			ZNF438	-1.00482	HAP1	1.22679			TYSND1	1.76264	PILRA	-1.18773	ATF3	2.11059			GATB	1.08253	IRAK3	-1.13128
SNRNP40	1.22			PCDH8	2.24	HMGB3	-4.67			EPC1	-1.6	NKX2-3	1.94051	NT5C3A	-1.45026	BRIP1	1.00285			SERTAD2	1.0438	STARD3	-1.21928			ACOD1	-1.2744	TMPRSS3	1.08792			BIVM	1.0598	EMP1	-1.98774	GLDC	2.73322			MRPS12	1.05215	PMP22	-1.06508
AUNIP	4.58			NAT16	2.08	UBE2T	-2.3			LRRK1	-2.71	RUNX1T1	2.0596	OR2H2	-1.20792	CNKSR3	1.12626			FNDC9	2.4805	MYRF	-2.8579			UBQLNL	-1.59661	PRRG3	1.03795			NTN3	1.52325	HSPB9	-2.41756	XBP1	1.34215			BBS7	1.25326	CXCR1	-1.94862
SETDB2	1.04			CDHR2	1.99	SERINC3	-3.98			KNL1	-2.25	PLS1	1.94971	ADRA1B	-2.398	FAM46B	1.05373			TRPC7	2.17272	RPS6KA6	-1.4667			NOL4L	-1.60857	CABP1	1.24226			DHX57	1.01336	CNIH4	-1.57727	C1orf43	1.45286			WDR34	1.89106	LINC00877	-1.66379
WDR12	2.45			PPP2R2B	1.75	SPDL1	-2.64			MEP1B	-2.53	PAOX	1.85095	ACSL4	-1.80066	IQCA1	1.01164			MAGEA12	2.07594	MAPK8IP2	-1.99689			CADM4	-1.90961	HNRNPA1L2	1.05278			U2AF1L4	1.11245	OSCAR	-1.1888	FANCG	1.32682			ACADM	1.47144	SOX6	-1.53657
DHODH	1.07			WNT16	2.18	PER2	-3.31			MAP3K8	-1.07	EXOSC5	1.05112	FLVCR2	-1.12857	THBS1	1.32723			WDR3	2.00046	FAM21A	-1.59801			LPAR1	-1.81016	SMOX	1.42646			EPHB4	1.70885	PPP1R3B	-1.03567	BYSL	1.16042			KIF18A	2.03741	MS4A3	-1.68911
TIMM8B	1.38			OR5D18	2.55	PPP1R8	-3.79			ROCK2	-1.64	FAM102A	1.90217	CLEC1A	-1.49019	DNAJB4	1.04551			KRTAP10-9	2.23006	KCNE5	-1.37383			CMKLR1	-1.74047	MBD2	1.09413			MCF2L	1.16066	MERTK	-2.90805	ARFGEF2	1.21141			TMED5	1.40287	IRS2	-1.54077
GAR1	1.06			STARD13	2.07	SNRPD2	-1.02			RBM10	-2.09	DNTT	2.01953	MS4A4A	-2.07295	PHOSPHO1	1.41995			RBMY2FP	1.96409	ARHGAP25	-2.30561			COL9A2	-1.40509	DUX3	1.35817			CLDN10	1.07193	RALB	-1.16991	PARP2	1.25783			LONP2	1.13048	HSPC102	-2.2253
RPS24	1.8			C1orf111	1.24	FANCI	-2.7			MCMBP	-2.13	FDX1L	1.3421	YTHDC1	-1.71111	C19orf45	1.17466			LARGE1	1.57404	TDP1	-1.10469			MEFV	-1.55711	HIST1H3B	1.10114			CSMD1	1.843	MIER1	-1.05737	KNSTRN	1.10673			AFMID	1.29539	STARD10	-1.17618
DUT	1.99			SLC25A18	1.38	AGPAT3	-2.87			GEM	-1.9	COBLL1	3.25564	BST2	-1.24803	CAP2	1.50046			ASPN	1.83316	C5	-1.13985			XPO4	-1.03583	GUCY1A2	1.31357			APCDD1	1.12053	GUCY1B3	-1.5769	HSPH1	1.21915			ROMO1	1.12757	FAM169A	-1.07595
FOCAD	2.65			LGI2	2.55	DEFB1	-4.18			DBF4B	-2.32	DSC1	2.04507	NOM1	-2.22277	PDE1A	1.05562			LRRTM1	2.07334	PRKACG	-1.38656			C10orf128	-1.03932	MIR517B	1.04753			RAP1GAP	1.82805	BRD7P3	-1.37977	CTPS1	1.32374			LOC100290528///LOC100290146///IGHV3-23///IGHV4-31///IGHM///IGHG4///IGHG3///IGHG1///IGHD///IGHA1///IGH	4.54227	SCML4	-1.11887
UCHL1	4.43			SLC13A4	1.55	SHPK	-1.37			IL27	-1.73	CD8A	1.67816	CXCL1	-1.9198	LCE3E	1.02427			AZIN2	2.14644	BLOC1S6	-1.1733			KCND3	-1.22158	ATG4B	1.14295			RPL23AP87	1.3019	GAB2	-1.25719	CLPTM1L	1.14968			KNSTRN	1.28951	NUFIP2	-1.01963
DNAJC3	4.51			RAMP3	2.7	TAF5L	-3.53			TCIRG1	-1.63	MRPS6	1.10798	NAGK	-1.20068	SYT17	1.05149			BMP2	2.14267	LGALS12	-2.34183			ISLR	-2.51423	NOL4L	1.12762			ZADH2	1.21233	TRIM69	-2.49337	ERLEC1	1.20994			SCG5	1.19931	MATK	-1.06793
GEMIN6	1.08			PROP1	2.28	ECT2	-4.04			TUBA3C	-2.08	VAPA	1.77098	PHACTR2	-1.34092	CACNG6	1.33912			SYNGR4	2.12733	USP10	-1.2686			LOC101930164	-1.35964	LOC728743	1.01465			TBX21	1.34764	JUNB	-1.17595	ITM2C	2.3455			ORC6	1.82518	F11R	-1.04802
RTF1	1.35			OR8D1	2.56	PPAT	-2.27			NME7	-1.98	RIPPLY2	1.86362	HS1BP3	-1.09376	TSKU	1.07501			NF2	1.83227	TBKBP1	-1.80024			APBB1	-1.46645	MIR764	1.06068			HCG4	1.18772	PIK3AP1	-2.23342	TRAM1	1.15636			FOXRED1	1.49362	SEMA4D	-1.31767
CHAF1B	2.48			QDPR	1.28	FZD3	-4.15			GPER1	-2.9	ATIC	1.18796	METTL21A	-1.17671	CARD10	1.18734			SUPV3L1	1.40921	SIGLEC16	-1.89999			MBNL3	-1.42848	HMGA2	1.17756			SIGLEC8	1.13529	RRBP1	-1.05941	B9D1	2.11384			LOC105370109///LINC00621	1.21182	PHC2	-1.6701
KIF20A	2.11			ZNF302	2.28	TRUB2	-1.55			C17orf53	-1.83	RPS5	1.29741	ILK	-1.70606	ACPP	1.15624			MNX1	2.16918	ATP6V0D2	-1.4921			ANXA3	-1.39353	OR4K17	1.33612			MYL5	1.19512	NAIP	-2.33521	CCDC34	1.5427			ARL1	1.49553	RABGAP1L	-1.25556
MRPS26	1.26			STAC2	1.37	AREG	-3.91			CNGA1	-1.36	POU2AF1	2.17416	CNIH4	-1.41018	HTR3A	1.03657			MST1R	1.64628	DUSP19	-1.07326			KCNJ10	-1.13664	ZNF37BP	1.07407			POU2AF1	1.5037	GM2A	-1.67	BOLA3	1.35076			TSEN15	1.71216	SLC4A4	-1.26486
SUN1	1.04			COL8A1	2.01	RPA3	-1.06			SOGA1	-1.71	WDR18	1.26112	HACD4	-1.37349	LPAR1	1.2181			PIGP	1.63317	SULT2B1	-1.54369			HAGH	-1.39827	CCL4L1	1.04686			CELA1	1.50032	RNF13	-1.11962	GUF1	1.28356			COPB2	1.00868	EPB42	-2.56055
NDUFA11	1.01			FGF1	1.09	FANCL	-4.09			MCM9	-1.53	COX11	1.88439	MAFB	-1.55463	CPA4	1.44617			OR5C1	2.04829	HNRNPCL1	-1.57147			PRAMEF10	-1.21075	MIR1226	1.03802			LOC729860	1.2892	SELL	-1.29676	HS2ST1	1.0182			NONO	1.08849	PPP3R1	-1.06623
RBBP7	1.59			C7orf57	1.2	GCLM	-4.33			TSSK1B	-1.42	RPL6	1.6525	ZBP1	-1.54582	HEPACAM2	1.07813			PTK2B	2.44293	CTBS	-1.27526			CXCR2P1	-1.37119	PPM1N	1.49881			CFAP36	1.07418	IDH1	-1.54654	EIF2AK2	1.19817			PARM1	2.21169	GUK1	-1.06403
SLC30A5	1.6			NF2	1.63	FKBP3	-1.47			SRL	-2.06	SLC20A2	1.59854	C14orf119	-1.52831	TMEM74B	1.0112			C22orf29	1.63732	PITX2	-1.6288			REPS2	-1.37467	POTEJ	1.257			LOC101928150	1.49573	HNRNPH3	-1.01624	DDX39A	1.00957			STOML2	1.28445	RNF24	-1.76803
DHX35	3.91			UTF1	1.49	NAXE	-1.28			IL17RC	-2.38	CDKN3	3.1742	SBF2	-1.55892	CSH2	1.02682			MBNL2	1.69706	FLJ26850	-1.20684			DLX4	-1.16965	LIPG	1.33051			NAB2	1.04228	DDAH2	-1.20434	UQCC3	1.09346			THOP1	1.07206	PPP1R12B	-1.16527
PIAS2	1.86			IFNL1	1.26	ATP6V0A2	-1.96			NUP58	-1.34	ZNF160	1.89586	GPR149	-1.19957	CHAT	1.09285			VANGL1	1.98349	SNW1	-1.24876			PLCH1	-1.20246	ZNF780B	1.26041			DOCK9	1.46353	ZNF397	-1.08862	TNFRSF17	2.8477			ANG	1.6262	CACHD1	-1.0869
NXPE3	1.38			DRC7	1.14	VPS54	-4.12			ABCA12	-1.44	BCS1L	1.43382	LRRC59	-1.52528	FERMT2	1.4173			CLGN	1.71343	RNF19A	-1.30536			SNORA78	-1.24245	GOLGA7	1.1597			TIAM2	1.17039	FAM8A1	-1.51029	ZC3HAV1	1.06119			ALG10B	1.03928	WDR26	-1.15011
PPP2R5D	1.16			FXYD7	1.05	WDR12	-2.5			FOXN1	-2.21	MZF1	1.12141	SLCO3A1	-2.41964	LGALS12	1.03554			TBX3	2.21029	AOC1	-1.9587			JARID2-AS1	-1.07654	SEC24B	1.08244			TMEM200A	1.13556	ITPRIPL2	-1.4521	NPM1	1.3994			C1orf106	2.24168	MTURN	-1.72923
BRI3BP	2.78			APOBEC2	2.29	KLHL14	-4.11			GABRP	-2.38	PPT2	2.09449	ATP6V0C	-1.19448	ZNF439	1.00887			SBSPON	2.16891	HSPA1B	-1.57831			NR1D1	-1.25167	MNX1	1.27055			WDR73	1.66383	PPP1R3D	-1.02294	VARS	1.1538			IKZF1	1.46314	LRRFIP1	-1.11715
MSH6	1.81			MYF6	2.26	MYOF	-1.11			SHTN1	-1.21	KIF24	2.11482	ZNF57	-1.56103	FARP1	1.19277			MTERF2	1.9161	RER1	-1.34445			PCDH7	-1.50655	SCUBE2	1.16871			NGDN	1.15443	GPER1	-3.07424	IGLV6-57	2.16289			PHKA1	1.46703	BBS10	-1.28842
TMED2	1.62			CCNJ	1.29	GTSF1	-1.65			BMPR1B	-2.4	FANCG	1.18115	EMC10	-1.40098	PHLDB2	1.11782			SPANXD	2.0311	APOL3	-1.0923			NEK7	-1.04343	LOC100128651	1.06079			AP3M2	1.59786	SRC	-1.01658	RNASE1	2.20473			FNDC3A	1.51715	KIF13A	-1.29838
RPL31	1.36			LRRN4CL	2.21	PSMG1	-1.02			TERF1	-2.68	CWH43	1.89739	CXCL5	-2.42693	TGM3	1.27018			CORIN	1.70446	KLF15	-1.21374			RNF14	-1.38229	LINC00358	1.02255			LYVE1	1.12167	HSP90AA1	-1.5595	PRR11	1.57338			TCEB3	1.09047	LOC105371967	-1.38219
TAF4B	3.22			GTPBP1	1.82	BPNT1	-3.94			ANKDD1A	-2.14	MRPL12	1.44796	HEY1	-2.30304	EFEMP1	1.36349			KLHL7	1.77914	MICALL1	-1.27109			ABCA1	-1.19084	AQP12B	1.12762			RPS27	1.00705	RHBDF2	-1.03944	GOLT1B	1.04079			SLC35C1	1.03797	EOMES	-1.03605
GBE1	3.13			EPPIN	1.85	TBC1D23	-3.25			HRASLS2	-2.19	TTTY19	2.15461	OTOF	-2.80486	PSG8	1.03439			AJUBA	1.54538	DTWD2	-1.3758			ZNF771	-1.58549	HRASLS5	1.24459			IL7R	1.08431	BIRC2	-1.17795	ANKRD36BP2	2.2229			ZGRF1	1.0046	TAGAP	-1.65309
PUSL1	1.9			IRX5	2.65	ACOT13	-1.8			GPALPP1	-1.9	PVRIG	1.29614	ABHD2	-1.38292	DPEP3	1.01968			EFL1	1.62463	ZNF682	-1.16198			MYOF	-1.24793	TMEM102	1.14096			FBXW8	1.09423	NEU1	-1.104	SHMT1	1.51177			DDIAS	1.13325	DLG5	-1.22213
PALD1	3.79			MAS1	1.25	PIAS2	-1.05			PLSCR4	-1.45	USP48	1.04865	LST1	-1.24231	RAI14	1.30864			MSMB	2.08767	SYNJ1	-1.38617			HERC4	-1.17112	LINC00704	1.02801			SNHG5	1.07788	DSE	-1.01457	TMEM51	1.2471			GABPA	1.56932	FCGR2A	-1.51124
NCAPH2	3.74			DSP	1.38	NDUFA4	-1.01			HIVEP1	-1.5	RCCD1	2.05512	IFI30	-1.35345	CD302	1.0288			FBXO32	1.3147	LACC1	-1.51068			MXI1	-1.63122	MRGPRX4	1.19256			SNX29	1.11181	PGGT1B	-1.82333	STOML2	1.01744			GZMB	1.34876	SERPINA1	-1.36181
CYB5D1	1.48			NKX3-2	2.49	DHX29	-4.26			SH3GL2	-2.67	MFSD2A	1.7897	DSG2	-1.71502	AFF3	1.06642			CLMP	2.75507	SLAMF8	-1.86054			PROSER1	-1.12131					OTUD3	1.16804	EVI2A	-2.33922	HSPE1	1.1082			HNRNPAB	1.38617	KRT1	-3.10305
CADM1	4.65			CRMP1	2.06	SSB	-1.35			GALE	-1.8	DLG2	1.93147	ADGRE1	-1.39991	BEND2	1.00023			NIPAL1	2.00905	PPP1R27	-2.83095			DNAAF1	-2.37696					SPINK8	1.1138	BST1	-1.22113	MTFP1	1.25527			RNF213	1.29947	LOC100288781	-1.56954
SLC35B4	2.61			HNF4G	2.1	MTRR	-1.76			NAIF1	-1.8	QARS	1.00488	MCMDC2	-1.21434	PTGDR2	1.34298			KRTAP27-1	2.29955	ITPK1-AS1	-1.0535			PTPRC	-1.08041					SAMD3	1.15553	SRGAP2	-1.90471	ALDH18A1	1.05468			PSMD8	1.01315	KCNJ2	-2.27313
EBPL	1.04			TUBB6	1.18	RIDA	-4.15			ADGRV1	-1.29	NTRK1	2.08553	SPHKAP	-2.11663	LRRC49	1.06201			NCKAP5	1.66006	LY6E	-1.83952			MS4A7	-1.52651					DECR2	1.07061	RAB24	-1.49615	C19orf48	1.05297			NDST2	1.25697	SLC40A1	-1.26161
ERMP1	1.5			S100A16	2.16	AGGF1	-4.05			SMU1	-2.39	ARHGAP11B	1.89875	CD68	-1.10507	APCDD1L	1.00606			PRKAR1B	2.20583	PSMA4	-1.35266			FCGR2B	-1.53274					VAPA	1.83615	TBC1D2	-1.27088	TMEM208	1.10491			HNRNPM	1.48423	TNFAIP2	-1.52038
FZD3	4.03			NLRP1	1.56	FKBP1A	-1.53			NUF2	-2.35	RPL12	1.04815	SBNO2	-1.28301	PRSS33	1.48659			KALRN	2.0742	CCL16	-1.32137			C6orf222	-1.29556					LRRC45	1.32131	PFKFB2	-1.91419	SLC12A2	1.48661			LAS1L	1.00999	KLF1	-2.09127
NUDT2	1.02			CYLC1	2.17	TRIM37	-4.49			LAMC2	-2.01	SULT1A1	2.04982	PSTPIP2	-1.43168	SPRY4	1.05263			WT1	1.91185	PDLIM5	-1.66629			DTX3L	-1.07792					MIR181A2HG	1.0411	NRAS	-1.86972	NCAPD3	1.11612			IGLL5///IGLV3-16///IGLV3-25///IGLC1	3.102	SIGLEC7	-1.07848
WDR62	3.16			GRHL1	2.05	ZNF519	-3.95			CCL19	-2.12	PHOX2A	1.93804	WDR44	-2.01278	CLTA	1.01537			VSTM2A	2.2815	PAK2	-1.76359			USP32	-1.21432					MICALCL	1.01048	LRRK2	-1.02836	CTSL	1.66572			PPIB	1.76147	ZNF831	-1.06074
UBE2G2	2.67			WFDC10A	1.12	GINS3	-3.07			BIRC8	-2.42	MUTYH	1.89124	PKD2L1	-3.13411	SLC30A2	1.00547			KMT5B	1.72655	DCTN1	-1.37111			ANKRD30A	-1.07224					UBR3	1.06852	HSPA7	-1.67598	BBS7	1.02897			PSPC1	1.29216	MS4A14	-1.41175
CIT	1.81			TACR2	2.83	SENP5	-2.61			CHORDC1	-2.29	ABLIM1	2.49552	ITPRIP	-1.20695	SLPI	1.26454			FNBP4	1.55335	NFIC	-1.88727			PRPF4B	-1.1621					PRKCSH	1.0411	SRGAP2	-1.97582	XPO4	1.05778			POLR2D	1.41872	LINC00282	-1.54083
WDR74	1.88			TRIM15	1.94	VCP	-1.25			MAP2K3	-2.5	NAA20	1.70362	STAC2	-1.32196	ZBED5	1.08831			C1QBP	1.09719	SLC52A3	-1.85172			GAGE4	-1.59683					LIPE	1.11346	IRF2	-1.57417	DNA2	1.13494			OAZ3	1.03986	WBP2	-1.05739
DDX11	1.73			WDR26	1.2	KMT5A	-3.6			RNF20	-1.12	PRSS27	2.0552	IGSF6	-1.57055	RGS4	1.43424			LAMB3	1.9365	IFITM3	-1.52893			KANSL1L	-1.03712					AASS	1.33871	CLIC4	-1.358	SNRNP25	1.24898			NDFIP2	2.09755	IL1B	-2.45653
TTC27	3.18			EMILIN3	1.9	HIST1H3C	-4.09			HIST1H1T	-2.31	MFSD3	1.17989	PIK3C3	-1.98563	C9orf72	1.11134			TFDP3	2.25611	ADI1	-2.20326			FADS6	-1.19942					NBPF7	1.25127	SLC39A11	-1.13357	PIGK	1.04146			VDAC1	1.08077	MYO15B	-1.03819
KDELC2	3.91			OR10G9	2.63	CLCN3	-3.98			GALNT18	-2.56	VWA8	2.13349	AP1M2	-1.47652	FSTL1	1.24982			BEST4	1.95853	MYOF	-1.50229			DYRK2	-1.58762					SNORD33	1.41596	EPAS1	-3.00646	MCCC2	1.43847			LIG1	1.1728	FOS	-1.60545
LANCL1	2.42			TVP23C	1.01	MRPL47	-1.75			ACTA1	-2.12	LRP5	1.99326	GORASP1	-1.17873	SPOPL	1.08846			DUSP28	1.32221	MARCH2	-1.18225			PRKCE	-1.81901					RASA3	1.17155	FGD2	-1.04287	SKP2	1.01024			TM9SF1	1.68158	ITPK1-AS1	-1.3892
PFAS	2.13			SCAF1	1.4	KIFAP3	-1.65			CHRNA4	-2.42	CENPH	1.97684	CCR9	-1.57481	CLMP	1.09387			IMMP2L	1.72416	TNFSF13B	-2.80529			TNK1	-1.34712					NDUFB1	1.17848	PSMA4	-1.40553	MAP2K6	1.04215			PARP1	1.57468	F5	-1.02454
C16orf59	2.15			PTPRM	2.85	ZW10	-3.21			SPSB1	-1.35	MAZ	1.86628	GJB3	-1.40522	PTGR1	1.36351			ZNF471	1.82166	GDPD4	-1.60797			KIAA1804	-1.49895					BDNF	1.64505	ELMOD2	-1.17423	NEIL3	1.41184			TMEM214	1.46899	C2orf40	-1.24793
GTF3C6	1.1			TCEB3B	2	OXCT1	-2.15			TRIM7	-2.16	ALG1	1.87477	SULT2B1	-1.39564	ZNF83	1.01726			FGFBP1	1.60114	CTSA	-1.05806			ERBIN	-1.02374					SEC31B	1.41016	PLEKHO2	-1.01393	SLC27A2	1.84037			BCL2L11	1.68914	SPRED1	-1.02722
AAAS	1.09			DIRAS2	1.11	SLC12A2	-4.1			SEC22C	-2.06	FBXO10	2.10981	HIST1H1A	-1.34475	CSF2RB	1.06433			TTLL7	2.4514	ZNF503	-1.21637			KIAA0895L	-2.48078					ZNF683	1.25948	CCL3L1	-2.70751	TMEM97	1.54667			PAQR4	1.16904	GMPR	-1.7275
AVEN	2.04			OR2S2	2.51	CENPM	-1.8			EMP1	-2.35	ASNS	1.21897	SESTD1	-1.35345	LEPR	1.03753			RARRES1	1.53454	GDPD2	-1.71414			IL1RAP	-1.50527					BRWD1	1.29241	ELMO2	-1.18244	ANKLE1	1.00454			LOC100290528///LOC100290146///IGHV4-31///IGHM///IGHG4///IGHG3///IGHG1///IGHD///IGHA2///IGHA1///IGH	4.30562	MDS2	-1.42859
C12orf45	3.87			FOXA2	2.29	ZNF484	-3.23			KDM1B	-2.42	GOLGA7B	2.06105	OASL	-1.92057	ACKR1	1.05871			RGS9BP	2.05665	PTPRO	-1.82506			LDB3	-1.55989					SLC9B2	1.24127	PLEKHH3	-1.40198	NCAPD2	1.22086			P4HB	1.56573	LOC100288617	-1.00415
PCBD2	1.29			KCNIP4	2.12	HPRT1	-2.55			SLC44A3	-2.4	ZNF215	2.14227	RBBP9	-1.27975	COL5A2	1.24913			PDE1A	2.11542	SLC6A13	-1.05526			SIGLEC7	-1.82234					USP47	1.42386	JMJD1C	-1.19507	KDELC1	1.41925			TIMM50	1.03102	DCBLD2	-1.30141
HRASLS2	3.27			FCRL2	1.18	MDP1	-1.45			CLDN18	-2.43	NCAPD3	1.72136	HNRNPLL	-2.14576	VASN	1.05942			PRAMEF8	2.24119	TFAP2A	-1.16429			LOC388813	-1.0415					PDK1	1.543	TCF7L2	-1.08405	ICOS	1.30081			NDUFS1	1.14787	FAM63A	-1.17075
APITD1-CORT	4.13			RCVRN	1.85	C11orf80	-3.44			LOX	-2.45	NDUFB6	1.14916	SVIL	-1.05475	PNMA2	1.04108			GFRA1	1.75276	NECTIN2	-1.9964			IFI44L	-1.23611							ARRDC3	-1.10102	ALG5	1.21551			B4GALT1	1.24231	EPPK1	-1.05049
PEMT	3.05			KIAA0753	1.33	TULP4	-2.05			FAM188A	-2.16	CKAP5	1.1194	HYAL4	-1.48681	MXRA7	1.18779			RP9	1.16734	PLIN5	-1.22853			BTBD9	-1.04351							TVP23B	-1.05079	RPL22L1	1.19205			SP140	1.17829	DCUN1D1	-1.16319
RSL24D1	1.32			RAB41	1.66	EBP	-2.58			RHOBTB1	-1.56	POLQ	2.64524	TDP1	-1.22691	TENM3	1.06403			TDP1	1.9881	CYP4A11	-1.62518			IL4I1	-2.08677							TMEM144	-1.63336	CBWD6///CBWD3///CBWD5///CBWD2///CBWD1	1.0066			FKBP14	1.81835	NCF4	-1.2309
PDIA6	1.06			WNT7A	1.16	CGN	-3.9			FSHB	-2.06	FRMD8	2.04038	PAK1	-1.04628	RHCE	1.05262			GTSF1L	2.31486	VPS13B	-1.80153			MIR21	-1.20013							DDIT3	-1.39788	CALU	1.36659			NUDT21	1.27926	BBOF1	-1.57256
EEFSEC	1.24			ARHGAP32	1.05	C1QC	-3.45			APOBEC3B		ACBD6	1.55738	NXNL1	-1.42089	GCA	1.02631			PAGE1	2.41693	PRR11	-1.74406			MIR1289-1	-1.15371							SNX6	-2.10273	LOC100288693	1.21645			CISD1	1.13133	CSF3R	-1.73973
POLR3H	4.11			DEFB125	2	SEL1L3	-1.41					ZNF790	1.9143	TONSL	-1.64549	LUC7L3	1.02396			C8orf46	1.97918	ADH4	-2.31092			DGKB	-1.21781							BCAP29	-1.42576	PIGW	1.02479			BTG3	1.3571	SPP1	-1.27597
PPOX	3.57			TSC22D3	1.48	SLC39A8	-3.46					PSMB6	1.11499	ZDHHC18	-1.3957	P4HA2	1.07247			NUDT11	2.23384	PRAF2	-1.07523			EMX2OS	-1.10584							LIN7A	-1.50946	DNAJC9	1.23763			HBS1L	1.1803	RIOK3	-1.09019
USP28	2.39			CACNA2D3	2.53	FUBP1	-1.04					SARS2	1.40701	RAD51	-1.29433	POC1B	1.07546			LSM4	1.03192	CYSTM1	-1.3184			LRRK2	-1.30227							KIAA0040	-1.00558	BLM	1.34401			GINS3	1.95015	CNIH4	-1.4101
TUBB3	4.38			GLIS3	1.5	BZW2	-1.55					CALCB	1.8974	TMEM199	-1.01688	STXBP3	1.04459			FZD3	1.95858	MTHFD1	-1.23002			THEMIS2	-1.05558							DUSP1	-1.25012	RCCD1	1.02813			ALG1	1.15866	LINC01088	-1.91748
GTPBP4	1.12			CACNG1	2.51	COMMD4	-3.86					GSTM3	2.2673	FZD5	-1.4834	ZNF365	1.00249			LRSAM1	2.22651	TRIM6	-1.83868			MBOAT7	-1.18467							FAM160B1	-1.7664	C4orf46	1.22505			FAM98B	1.60937	CDA	-1.22593
SLIRP	1.23			CYP4F11	2.44	DTL	-4.8					ERMARD	1.84869	MS4A14	-1.7663	VEGFC	1.01837			STARD5	1.51886	INS	-1.74079			PDE5A	-1.25418							OSBPL5	-1.23841	PACSIN1	1.45711			DENND5B	2.81704	CECR6	-1.26842
ILF3	2.87			LCE1C	2.14	RFC3	-3.54					E2F7	2.27073	SLC6A12	-1.46455	ACKR2	1.02598			CDC25A	1.96288	PIK3C3	-1.82152			RNF122	-1.2166							NACC2	-1.36564	CNPY2	1.00847			INPP4A	1.42053	SPX	-1.92923
REXO2	1.01			CD1A	1.69	NBR1	-2.18					HIST1H2AJ	1.77239	SYAP1	-1.36592	KRT17	1.21847			NAA20	1.54151	FAM209B	-1.18359			LDB1	-1.08911							ACP2	-1.45226	ATP6V1A	1.15092			FAM69A	1.8643	USP32	-1.05272
CNKSR1	1.38			PARVA	1.49	PRC1	-2.66					SHROOM3	2.00959	PRR16	-1.05595	RBM38	1.12006			EDDM3A	2.40731	ALDH8A1	-1.57679			MYOF	-1.18153							STARD8	-2.18422	RNASE2	1.54768			TMPO-AS1	1.41843	GPR27	-1.08333
C21orf33	1.7			CMTM3	1.82	FCRL5	-2.59					BPIFA3	2.13863	PDZK1IP1	-2.65557	PCMTD1	1.13373			MAP6D1	1.54419	ABCA12	-1.23769			RFT1	-1.13126							MIA3	-2.7389	IGHG1///IGHD///IGHA2///IGH	1.59704			POU2AF1	2.2158	TBC1D30	-1.03426
CKAP2	3.97			KCNH2	1.26	ESAM	-1.26					DDX39A	1.07144	SKAP2	-2.19928	ERRFI1	1.09656			ACAD11	1.48636	ITSN2	-1.24201			TMEM236	-1.07354							SAMHD1	-2.27366	NDFIP2	1.58355			EIF4G1	1.15059	FECH	-1.46244
SMARCB1	1.55			AMPH	2.21	LTV1	-4.65					LHX3	1.92335	KLF11	-1.14707	GYPB	1.52531			PPP2R2B	1.33028	SCIMP	-2.14621			NQO1	-1.21587							MUC1	-1.83153	ZNF713///MRPS17	1.2308			GLRX2	1.06108	GSN	-1.16126
ACADM	1.23			CPA1	1.23	NTHL1	-2.36					SHPRH	1.9163	SYN2	-1.76968	NFIB	1.19854			NAA16	1.70163	MID1	-2.45012			PGA3	-1.15996							DLL1	-1.92197	IRF7	1.3345			SEC61G	1.27174	GAPT	-1.38302
COX7C	1.09			IFNK	2.26	C4orf46	-1.46					CD2	1.10077	ZNF438	-1.33463	TNFRSF12A	1.12913			ORAOV1	1.07044	FBXO2	-1.54317			TAS2R43	-1.64266							C4orf32	-1.34061	GINS4	1.09347			HAUS1	1.18495	LINC01355	-1.31265
LEF1	1.21			EVC2	1.61	PALD1	-3.58					GAD2	1.87303	CAMKK2	-2.07817	PRNP	1.00958			GRPR	1.64388	HIST1H2AD	-2.39509			P2RY14	-3.05963							LMBR1	-1.06582	ARL5B	1.09743			KNTC1	1.34122	ENPP3	-1.20696
DUSP12	1.53			KCNK18	1.91	NAA35	-3.55					ME3	1.72751	SNAP25	-1.64775	TM4SF1	1.23992			CDKN2B	1.73548	PPM1K	-1.08968			MIR26B	-1.27663							MIIP	-2.15588	PIF1	1.65473			ARFGEF2	1.57957	CR1L	-2.03257
ITGB1	1.03			XAGE3	2.15	FANCE	-1.33					DHX35	1.44103	CKB	-1.51091	DR1	1.14582			ME3	2.01342	GTF2I	-1.28045			APOL1	-2.0942							AKAP7	-1.34223	TMPO-AS1	1.11483			ATP5G1	1.45525	LRRN3	-1.59942
BOLA1	1.95			VCAM1	1.8	IMPA1	-3.3					WDR46	1.29804	MED22	-1.35892	GNG12	1.02638			CPB2	2.07317	SIGLEC5	-2.37542			C14orf37	-1.25472							FOS	-1.1656	TIMM21	1.30398			AGK	1.43698	LOC100134822	-1.50173
DCUN1D5	2.34			KRT71	2.05	PDSS1	-2.52					LGALS4	2.0234	COL11A2	-1.91428	KIAA0226L	1.0605			UBA5	1.75287	ADGRG3	-2.11795			HERC6	-1.17422							CCL4L1	-1.02966	HMGB3P1	1.68837			TICRR	1.65346	TANGO2	-1.01772
HSPB11	2.2			MFAP3	1.63	IL4I1	-1.51					ZNF573	2.45784	AQP9	-1.28666	SGCE	1.12573			LCK	2.34654	CLEC1A	-1.5512			OR4A47	-1.01913							PRRG4	-1.58508	GSG2	1.31546			FKBP2	1.73358	SIRPB1	-1.16892
OCIAD2	4.48			ASTN2	2.31	RHBDD3	-2.64					MLEC	1.17236	SUMO1	-2.05097	MSLN	1.05157			TAS1R2	2.23885	RBBP9	-1.42713			ZNF713	-1.06575							ABI3	-1.0725	HERC6	1.32304			VWA8	1.34119	JMJD1C	-1.12177
PDCD2	1.18			SMCO2	1.74	ZNF268	-4.11					SLC38A1	1.14239	LFNG	-1.54046	DCBLD2	1.33281			SPANXN3	1.54238	OR2H2	-1.12211			USP1	-1.05941							DLEU7	-1.08894	VRK1	1.05729			GAR1	1.76999	PAK1	-1.12391
GTPBP3	1.45			ADAM21	1.69	IFI27L2	-2.11					ADAT2	1.71615	HHEX	-1.78971	LAYN	1.00518			CENPO	2.02114	CHAD	-1.34199			OR9G1	-1.33049							WIPF1	-1.06176	NCAPG2	1.53197			TRAIP	1.51934	PAPSS2	-1.09012
RAD51	4.36			MMRN2	1.31	DET1	-3.82					CDCA2	2.4213	ARID4A	-1.58841	XK	1.17945			ASB12	2.12378	TRMT2A	-2.35965			PKN2	-1.04094							USPL1	-1.14766	SAMD9L	1.02131			SLC12A2	1.85824	TRD///TRA	-1.13252
CPSF3	1.1			G6PC	2.42	C1orf131	-1.84					COMMD5	1.76744	DEDD2	-1.13201	KIR3DL2	1.34495			ZNF718	2.58704	METTL21A	-1.06318			GAK	-1.2176							IFITM4P	-2.33995	FAM69A	1.25359			CCDC167	1.64407	GBGT1	-1.22357
MRPL1	1.75			PDLIM2	1.79	THOP1	-1.31					EXO1	2.62502	RBM28	-1.25171	TWSG1	1.10189			SLC35F3	1.66407	VPS8	-1.4154			PPIE	-1.32294							SHC1	-1.04478	ARHGAP42	1.66233			CTU2	1.1913	TNFRSF9	-1.02079
HAUS1	2.48			DHFR2	1.6	KIN	-3.35					GRXCR2	2.09901	OR4A15	-1.37161	CD47	1.03687			NUP155	1.66196	NSUN6	-1.30168			SLC4A1	-1.82587							HK3	-1.08259	ACOX2	1.01704			MRPS16	1.42538	CASP4	-1.42459
CBX3	1.08			TRPA1	2.13	TERF1	-4.25					EPRS	1.0902	FCF1	-1.14118	MRVI1	1.21246			ARL10	1.7884	RAB6B	-1.05378			SFTPD	-1.62353							HIST2H2BF	-1.43439	CDC7	1.08253			TMEM106C	1.37349	RUNDC3A	-1.57643
NT5DC1	2.09			RIPPLY2	2.28	ASF1A	-4.22					TRAP1	1.34549	NSMCE3	-1.40512	PLAU	1.07348			DPYSL3	1.83981	STX11	-1.4965			LRIF1	-1.59189							ELK4	-1.98328	DERL3	2.16033			MTDH	1.39591	PLA2G12A	-1.07333
MTRR	1.1			ATP1A2	2	CCL2	-4.55					GPS1	1.09448	JUP	-2.08804	LRRN3	1.05968			DNAJB7	1.8055	PDIA4	-1.25935			ITLN2	-1.59836							ECE1	-1.23816	RGS1	1.85468			TAF4B	1.71149	SLC48A1	-1.06046
DLGAP5	3.68			RBMX2	1.56	NUCB2	-3.52					SF3B3	1.08971	FCGR1A	-1.87893	TESC	1.36085			RPL5	1.60901	AGBL5	-1.43502			LIPJ	-1.6118							PHACTR4	-1.11002	MPO	2.43304			TSHR	2.03496	ADORA3	-1.21165
CD79A	1.74			WNK2	2.31	ALCAM	-3.39					NOX4	1.71467	ZNF200	-1.15793	ALPL	1.37968			CNTNAP2	3.63665	CCT3	-1.06892			SYNJ1	-1.26908							PRKD2	-1.10217	GPATCH4	1.12612			DOT1L	1.04488	RILPL1	-1.03359
MRPL54	1.84			CYP2F1	2.22	MYO5A	-1.05					AXIN2	2.49909	ORMDL2	-1.24002	IFIT1B	1.21166			GEMIN8	2.13847	DCHS1	-1.26356			CDH24	-1.10566							SCPEP1	-1.11874	SLC2A5	2.48281			ZNF215	1.49505	NABP1	-1.40049
NMB	2.01			UGT1A4	1.68	STK39	-1.73					RPL32	1.25261	ANP32A	-2.30732	CYR61	1.01903			KIAA1024	2.16689	CD40	-1.45569			SLC14A1	-1.13223							SMPDL3A	-1.51648	STAT2	1.23406			LIN7C	1.01987	MFAP3L	-1.45768
RPS27	1.07			MSX2	2.08	TIMM10	-1.46					CD79A	1.81104	BAZ2A	-1.72762	PTRF	1.03501			C17orf82	1.81665	PLD2	-1.12318			RARRES1	-1.25774							WSB1	-1.46784	TRPM4	1.28355			BOLA3	1.56317	RPS6KA2	-1.05269
MME	1.05			TBCEL	1.46	DDB2	-2.43					TADA2A	1.72919	BST1	-1.24592	HBG1	1.53747			ZNF311	1.55013	SLC4A1AP	-1.29319			FCGR2A	-1.02542							SLC25A28	-1.17004	KIAA1958	1.3433			NDUFB7	1.0455	TRIQK	-1.00485
SLC44A1	1.27			LY6D	1.47	SETBP1	-1.89					LONP1	1.17797	HES4	-2.43723	PRKAR1A	1.35342			CLEC9A	2.48815	POTEA	-1.51494			PTPRU	-1.28255							EPHB1	-1.53382	NEFH	1.69532			PHB	1.22976	PTPN12	-1.00136
GPHN	3.52			RIMS4	1.56	NCAPH2	-3.67					RPS19BP1	1.06834	C6orf62	-2.58156	GYPE	1.09145			PCBP4	1.6965	FAM8A1	-1.50168			FAM110C	-1.57362							TBC1D24	-1.02348	MX1	1.17102			DDX39A	1.10576	MFSD2B///FKBP1B	-1.08422
UTP18	1.05			IGF1R	1.24	HNRNPLL	-3.84					UBA1	1.70577	C19orf66	-1.09633	C4BPA	1.05552			ZNF569	1.58525	ARC	-1.12736			HAPLN1	-1.31141							APOBR	-1.30677	HESX1	2.15426			LOC100133862///IGHM///IGHG1	3.61902	LOC100289230	-1.28688
MAPK13	2.94			CD163L1	2.36	TPRKB	-2.96					TIPIN	2.29787	STK33	-1.38929	HBG2	1.34689			OR4P4	1.8032	EXOC4	-1.42422			JUP	-1.51029							SPCS3	-1.37938	CNKSR1	1.02745			USP14	1.1023	PTPRM	-1.37319
POLR2D	2.09			CMTM4	1.94	TMEM241	-2.93					F9	2.10114	ARSB	-1.17319	HBZ	1.07277			OR10J5	2.02492	OR1L8	-1.7292			FAM150A	-1.22906							APOBEC3H	-1.68362	TSHR	1.73136			CYB5R2	1.32857	MID1	-1.00054
ERGIC2	1.51			BTN2A2	2.5	GOLM1	-3.66					GTF2H4	1.02564	KDM1B	-1.83867					MORN4	1.73875	GPANK1	-1.26564			POLR2J4	-1.02818							RBM18	-1.27085	MT2A	1.36757			CMSS1	1.20206	CYTH4	-1.09161
GPR55	2.75			GNA12	2.18	PFKM	-3.83					THOC3	1.66128	LOXL2	-2.44518					WWTR1	1.59661	ZC3H8	-1.20657			BTNL8	-1.87239							HLA-C	-1.19834	TRAM2	1.64691			HIRIP3	1.30426	NCAM1	-1.04251
CD40LG	2.8			P2RX6	2.02	RCN1	-2.5					COL24A1	1.90693	QKI	-2.10695					SLC4A8	1.86486	CTSH	-1.6658			DAPP1	-1.48536							SLC25A34	-1.98698	TMEM214	1.11151			DONSON	1.6847	LPCAT2	-1.37558
DTX3	2.24			ZNF446	1.51	NRIP1	-3.73					IKBKAP	1.70105	BATF2	-2.23689					TDRP	1.89944	PDE4A	-1.3805			SLC22A9	-1.28556							FZD2	-2.07195	KLHDC7B	1.24317			MAN2A1	1.15812	LOC100130725	-1.75222
UQCRQ	1.55			CYP26A1	1.61	TROAP	-3.35					GATA3	1.79155	B2M	-1.20489					METTL10	2.53989	RAX2	-1.22928			NEK11	-1.27751							FAM111A	-1.02118	MIS18A	1.12636			PIGK	1.48049	BTNL8	-1.97906
KLC1	3.8			GPR4	1.82	BLNK	-3.59					RUNX1	2.02161	CATIP	-1.65613					CRYAB	1.78694	NOM1	-1.82081			MIR606	-1.34053							SMA4	-1.65625	ETS1	1.06913			HAUS2	1.29091	ARRB1	-1.12092
PTGES3L-AARSD1	1.17			NEDD4	2.07	GNG5	-1.04					FBXO15	1.71689	EXOG	-2.01527					BPIFA3	2.79031	RORA	-2.49469			TTC28	-1.06868							RNF13	-1.21137	AVEN	1.20353			AVEN	1.58381	MIR21	-1.05276
PDHX	4.5			IL1R2	1.59	PTP4A1	-1.2					MARK1	2.04208	PIWIL4	-1.9583					CENPP	2.42028	MRPL38	-1.03898			PTGS2	-1.3727							PDIA3P1	-1.40578	HSPD1	1.13154			NT5DC2	2.35613	ATG7	-1.01846
KMT5C	1.08			KRT14	1.7	SNRPB2	-1.51					ACACA	1.07515	SOCS1	-2.32436					CDH24	2.03133	SIRPD	-1.39599			BCL2L1	-1.36975							UBA7	-1.02589	ALG14	1.68609			IL6	1.30506	HBA2///HBA1	-1.49562
SNRPN	1.36			BMP15	2.28	FBXW2	-1.25					LGALS3	1.73996	OR8G2	-1.77493					PPIL4	1.53802	NFE2L3	-1.58592			DCK	-1.23225							STAC3	-1.86529	MT1HL1	1.34192			ACOXL	1.28647	TMEM204	-1.13364
DCPS	2.2			LRRC49	1.6	CHCHD1	-1.22					EIF1AX	1.72061	SP8	-1.76254					RAB7B	1.51688	HYKK	-1.18283			SYT10	-1.50552							P2RY14	-2.17039	ARHGAP23	1.15699			PGRMC2	1.53852	AKAP12	-1.36868
TMEM41A	4.34			DSC2	2.37	CEBPZ	-1.07					LY6G5B	1.92616	HCCS	-1.5547					RPTOR	1.65642	SLA	-2.38451			HEMGN	-2.11036							OSBPL5	-1.47362	SPAG4	1.06857			IER3IP1	1.41669	RPS16P5	-1.3014
USO1	1.07			PPP1R12B	1.59	PIGF	-2.29					LRSAM1	1.71482	DPF1	-1.60261					ADAT2	2.16173	AMIGO1	-1.10987			ARID5A	-1.0392							CPNE8	-1.26593	HPDL	1.56662			TRAM2	2.30978	SH3BGRL2	-1.54679
RRS1	2.65			SOX17	2.45	LRRC28	-2.54					ESR1	1.95703	RBM12B	-1.18206					SV2C	2.25218	ARPC2	-2.19268			BRSK1	-1.00103							IDH2	-1.10039	GPR84	1.97054			FICD	1.10794	ZNF333	-1.00318
PSIP1	1.22			PPP1R1B	2.48	PUS7L	-4.19					ERP27	1.49965	ADH4	-2.19085					CNTFR	1.99457	ZNF197	-1.025			HBE1	-2.22043							DENND1A	-1.09703	PPOX	1.90204			IRF4	2.06841	FOSL2	-1.12933
TNFRSF25	1.05			GLI3	1.8	ASUN	-3.94					PLEKHB1	1.97386	MCM8	-1.03617					AKR1B10	1.65361	STH	-1.06119			S100A7	-1.41473							HIST1H3H	-1.28931	PLSCR1	1.19501			SRR	1.12625	PLXDC2	-1.20576
TAF6L	4.36			ADAMTS9	2.61	CDK12	-1.26					FAM19A2	2.02107	H2AFY	-1.00252					EYA1	1.62794	ABI3	-1.91752			BATF2	-1.66766							TRIP6	-1.06131	IL12RB2	1.21852			ATP8B2	1.49358	CPA3	-1.39753
TRIM37	4.61			KCNS1	1.67	TMEM99	-1.5					PBK	2.25071	TTYH1	-2.13894					SLC6A15	2.34246	TTTY10	-1.36235			UNC5B	-1.21054							NT5C2	-1.19876	ANKRD39	1.04428			RFC4	1.63654	ACSBG1	-1.02653
ARL3	1.93			GRPR	1.97	GBP1	-2					HMGA1	1.63594	VPS13B	-1.33726					NGF	2.32865	C17orf58	-1.23254			RHD	-1.64577							CLEC1A	-2.35539	TXNDC15	1.26946			MRPL35	1.39043	UTS2	-2.16321
ORC1	3.24			SLC7A8	2.86	SLC25A13	-2.76					HIST1H4C	1.69914	ITSN2	-1.33311					COPS3	1.0488	XRN1	-1.21571			DLG3	-1.00725							TMC4	-2.03134	RALY-AS1	1.25927			NCAPG2	1.78615	LOC105375531	-1.31081
SMC4	5.24			SON	1.36	MAGT1	-1.73					CDCA7	2.23417	RAB4B	-1.19543					PTK2	1.81128	OPN3	-2.15002			EPHA8	-1.06181							KLF10	-1.33332	LOC100291464///LOC652493///LOC650405///IGKV1D-8///IGKC	1.21572			NABP2	1.21432	LINC01094	-1.65499
ORC2	3.19			GPC6	2.29	FAM89A	-1.95					CALR3	1.84273	HCG27	-1.20259					HS6ST3	2.10698	CTXN1	-2.4641			OR6C2	-1.07513							MTMR11	-1.07286	MCM3	1.17545			SPRYD4	1.22275	RC3H1	-1.18716
TARS	1.22			C2orf16	2.27	CRYBB1	-3.82					PCDHB2	1.84389	MT1G	-2.29766					TTC12	2.0674	PDCD10	-1.00567			HNF4A	-1.33669							CYSTM1	-1.46746	LOC101927402	1.42281			TMEM97	1.96774	RNASEL	-1.14027
PYCR1	1.75			SLC28A1	1.89	PYM1	-1.87					CABLES2	1.77816	IQGAP1	-1.09308					C17orf50	1.92778	GSTTP2	-1.24019			NXNL1	-1.28799							ARSD	-1.6321	LOC100287927	1.42177			HRAS	1.16691	CABP5	-1.07533
DHCR24	1.95			COL12A1	1.82	PKD2	-3.17					NCR3	1.50694	MKNK2	-1.10434					PDE5A	2.31633	POLH	-1.94125			MSR1	-1.75588							C2orf49	-1.56061	LAMC1	1.84207			HSPA5	1.24085	DENND3	-1.01802
RFC5	3.42			MED14	2.43	HYOU1	-4.27					MYB	1.86812	TNFAIP3	-1.12545					FOXO1	1.89541	MARCH1	-2.39431			UBE2D3	-1.54098							CFAP58	-1.99736	CXCR3	1.50824			NUF2	2.8211	ANKRD50	-1.05566
NDC1	1.34			LYVE1	1.29	UBR1	-3.39					ETFB	1.31275	CXCL10	-3.13613					KCNK2	1.60989	SPOCD1	-1.40128			SCARNA12	-1.16379							C6orf89	-1.04097	MTA3	1.02912			FDX1	1.45981	CDC42EP3	-1.11533
SLC35F2	2.18			DGKD	1.02	NUS1	-1.92					RCL1	2.15052	CTPS2	-1.24223					SMC1A	2.69955	B3GAT1	-1.65082			RNF19B	-1.05085							NMI	-1.12824	GBP4	1.13948			IGLV3-19	2.97235	FYN	-1.03349
PARP2	2.69			PGF	2.97	RMND1	-2.39					HINFP	1.10216	PADI2	-1.78359					PLA2G2A	1.65302	GALNT3	-1.33698			FARP1	-1.48512							USF1	-1.27602	RNFT2	1.32872			UQCC3	1.25148	HCAR3	-2.24723
TOP2A	3.55			FXYD2	1.66	NAA30	-3.44					TPD52L3	1.90861	MAK	-2.74665					OR2M3	2.13476	WBP1	-1.32154			MYL4	-1.68753							C3orf58	-1.59062	ORC5	1.08475			PPM1G	1.03001	RBM15	-1.06458
SAC3D1	2.47			ADGRF2	2.68	MIEF1	-1.73					TMEM204	2.20686	FBXL7	-1.53966					EDDM3B	2.30787	HR	-1.51464			C19orf57	-1.00883							TRIM25	-1.40998	SMIM13	1.18948			YIF1A	1.5526	PARP8	-1.00464
RRP9	1.18			PRDM12	1.97	IPO5	-3.5					SPOUT1	1.03298	REPS2	-1.33239					POU4F1	2.22404	STAC3	-1.65816			ADCY2	-1.33664							ARSB	-1.35197	IER3IP1	1.00239			HIST1H2BO	1.10355	DUSP6	-1.71494
PDCD5	1.62			MAMLD1	1.47	EIF4E	-2.93					ZNF3	1.87854	RFK	-1.81913					PON3	2.10105	OTUD5	-1.40516			FFAR3	-1.64391							CEPT1	-1.08423	TAP2	1.17163			CENPH	1.52655	MYCL	-1.10167
AHNAK	4.02			OR5L1	1.95	CSTF3	-2.52					UBR1	1.56778	THBS3	-1.43477					RASAL2	1.49455	PILRA	-1.64795			ZBTB34	-1.20233							RAB24	-1.04339	GCFC2	1.2212			RBM17	1.13191	ZNF763	-1.10096
USP16	1.5			TMEM119	1.15	UGDH	-2.5					TMSB15B	1.783	RUFY3	-1.30649					DYRK2	1.69395	ZNF577	-1.01226			TTTY6B	-1.47326							CD69	-2.68105	HNRNPA3	1.00656			PIGW	1.24016	BCL6	-1.09749
ARFGAP3	1.17			ZSCAN25	1.72	TMED2	-1.2					ARL1	1.52851	BAGE5	-1.48581					CD34	2.26866	GRIPAP1	-1.04127			SLC30A3	-1.18245							GCNT2	-1.18739	MSR1	1.63817			CCDC88A	1.04199	MPL	-1.40371
MIEF1	1.9			ELL	1.99	MCM6	-3.75					FARSB	1.62976	SMU1	-1.15621					SATL1	1.77089	HAUS2	-1.18122			ADIPOR1	-1.25849							METRNL	-1.35123	CCR10	1.62557			DNA2	1.21166	F13A1	-1.2518
VIMP	1.46			SMARCA2	1.95	SPAG4	-3.29					NUP37	1.46192	CHST7	-1.03268					PMFBP1	1.71634	GLT6D1	-2.48192			XAF1	-1.06903							KANSL1L	-1.59858	ACAT2	1.01474			LMAN1	1.78355	CSF2RB	-1.09626
HLTF	2.66			LRFN5	2.39	CTLA4	-1.58					ASB12	1.77397	JPH4	-1.5186					DNASE1L1	1.97396	WWOX	-1.36445			BHMT	-1.03385							FHDC1	-1.84157	LMAN1	1.25195			TCTEX1D2	1.02053	GTF2H2B	-1.15848
ERCC2	2.05			C2orf48	1.19	SPC24	-1.34					FAM78B	1.80757	TCL1B	-1.65					KHK	2.04213	WIPF1	-1.89598			GPR3	-1.1246							SLC43A3	-1.01738	TONSL	1.01935			TMEM147	1.09997	TRMT13	-1.10049
TIPIN	3.77			NRXN2	1.19	DCAF13	-2.06					PPP1R9A	1.85483	ADRA1A	-1.43011					PGM5	3.188	ASB16	-1.85558			C19orf35	-1.32264							MNDA	-1.11526	DPY19L1	1.10834			SURF4	1.29202	YIPF6	-1.1727
ZNF593	3.6			DOCK3	1.51	SLC37A1	-1.33					IPO4	1.2786	TDP2	-2.89489					USP16	1.75206	DEDD2	-1.15186			AOC2	-1.67137							SLFN5	-1.2596	BLNK	1.01422			HMCES	1.18868	WDFY3	-1.44953
S1PR1	1.19			CTAG1A	2.49	EXOG	-4.05					RAB30	2.64559	ATF3	-2.2673					PAX1	2.50081	KIR3DL1	-2.40169			PTPRN2	-1.2487							KANSL1L	-1.46168	SIK1	1.66154			MCM5	1.39766	ZYX	-1.06678
SRSF3	1.59			CDS1	1.26	CKS2	-3.48					PTCD2	1.52775	TRPA1	-2.52748					PBX3	1.1825	MRPL10	-1.10424			RBM47	-1.11388							PLXDC2	-1.1255	ALDH1L2	2.23976			PXMP4	1.26831	ZNF396	-1.22084
PPP1R2	2.88			C1S	2.92	RPF2	-3.2					MYO19	1.57896	POFUT1	-1.1411					SPAM1	2.0711	SIGLEC11	-1.82112			RFX4	-1.01287							GUCY1A3	-1.61963	SLC25A4	1.47789			RAD18	1.49269	RICTOR	-1.04933
COCH	4.04			CD151	1.08	ABCA1	-1.09					GRTP1	1.97625	SECISBP2L	-1.08574					IMPDH2	1.24494	RDH8	-1.08943			KCNE2	-1.3326							LILRB3	-1.07546	TFRC	1.03388			NDUFS8	1.19589	CREBRF	-1.06628
RPS26	1.37			MLPH	2.54	ZMYND19	-1.83					TENM2	1.94314	USP43	-1.35778					PARD6G	1.64146	CNIH2	-2.44111			FBXO7	-1.14169							AP5B1	-1.88866	TMEM161B-AS1	1.46711			NDUFS6	1.01877	CDC37L1	-1.09368
MATK	1.25			LUZP4	1.91	MFSD8	-2.22					SCP2D1	1.92858	NAGS	-1.43446					GDF3	2.06912	RTP2	-1.98597			PIK3AP1	-1.54427							PSMB8	-1.06555	TNNT1	1.88185			USP48	1.38078	CXCL16	-1.42156
EEF1E1	2.36			KAZN	1.98	PTCD2	-3.13					EPHA4	1.99253	OR52W1	-1.57902					CCDC106	1.86816	WWP2	-1.71591											BMPR2	-1.2283	FCRL5	1.85897			ADCY3	1.1847	UBE2D1	-1.39752
SLC4A7	3.53			ALDH1L1	2.07	RECQL	-3.41					DNASE1L1	1.78886	ARAP1	-1.02544					CTAGE10P	2.0916	ANGPTL4	-1.35234											CCL3L3	-1.69078	VWA8	1.02812			MRPL58	1.09081	MS4A2	-1.64891
EIF2AK3	1.57			APBA2	2.05	MTA3	-3.01					ACAT2	1.63189	STAT1	-1.16108					OPHN1	1.57161	PTPRC	-1.95529											PILRA	-1.09022	COQ3	1.0238			MRPL15	1.3049	PGGHG	-1.05716
IKBKAP	1.65			ANKRD29	1.81	PIGW	-3.66					PKD1	1.89169	ZFP41	-1.51209					RPAIN	1.04766	TTN	-1.22132											RBM43	-1.92003	AXL	1.89477			COQ4	1.20826	SH2D1B	-1.25624
ARHGEF9	1.98			GPR6	2.07	DCLRE1B	-3.94					PQBP1	1.59633	PIGX	-1.29577					TRIM74	2.08137	OR2AK2	-1.16782											SPATA13	-1.53999	ANKRD13C	1.0432			MCM3	1.25295	SNN	-1.07427
RCN2	3.59			TPM2	1.96	RPF1	-1.68					NDUFA3	1.24136	SMIM3	-1.19123					ZRANB3	2.03486	KRT36	-1.97992											GOLIM4	-1.09624	CDC23	1.3988			IGHM///IGHG1///IGHA1///IGH	1.61757	TLR2	-1.31445
RPL7	1.96			VTCN1	2.47	ACTL6A	-1.05					FOXO1	1.35912	PLIN5	-1.26398					CHIA	2.01439	HS3ST3B1	-1.52412											MCTP1	-1.17827	WFS1	1.38254			ZW10	1.16539	LOC100294156///LOC100292046///C4B///C4A	-2.04293
TFB2M	3.61			APLNR	2.09	PRRG2	-3.31					PWP1	1.01026	CEPT1	-1.16544					NPHS1	1.91763	NAALADL2	-1.26605											LILRA4	-1.83567	ATP8B2	1.07935			SPCS2P4///SPCS2	1.65961	EMC3	-1.09648
PLEKHB1	1.89			ACSM1	1.52	NDUFAF6	-3.15					EZR	1.26394	ALDH8A1	-1.43975					TMEM8B	2.50359	STAB1	-2.07293											PDIA4	-1.46314	KIF20B	1.06824			APOO	1.20531	RAB31	-1.0399
DPH2	1.39			SIM2	1.57	FADS2	-3.39					SNX29	2.0367	RBMXL1	-1.97429					FBXO17	1.78306	RBM28	-1.21264											GNB4	-1.3845	XAF1	1.13408			SNAPC3	1.01933	KREMEN1	-1.46927
SMC2	4.38			KRT83	2.28	CCT3	-1.34					CXCR6	2.50946	VAMP1	-1.41202					NR2F1	1.83064	FOXC1	-2.20169											ADCY4	-1.72253	IRF4	1.44757			WDR4	1.16902	PAQR8	-1.12616
MBNL2	3.68			MYH14	1.6	HAUS1	-2.6					CD79B	1.30632	MSR1	-1.59012					ANAPC1	1.2559	HIST1H2BG	-1.08855											HSP90AA1	-1.21035	NEXN	1.45238			PXMP2	1.52477	FPR2	-1.60014
RANBP2	1.06			GJD3	2.36	HIST2H2AA3	-1.01					RUNX3	1.72903	LAMA3	-1.54401					TAS2R10	2.60054	DLX3	-1.42541											SERPINB1	-1.11391	ZNF367	1.06892			PDZD11	1.01104	CXCL5	-2.01377
SAMM50	1.51			ARHGEF12	1.3	RPL39L	-3.86					GEMIN4	1.15988	MRPL44	-1.59955					SHPK	1.2107	CC2D1A	-1.03547											ADAMDEC1	-1.75112	HIBCH	1.25332			SFXN1	1.25598	OLIG2	-1.42697
ELL2	2.81			TCP11L1	2.02	GAR1	-1.46					NDUFA13	1.19696	ATP1A4	-1.90399					LIPE	2.18978	NLRC4	-1.65434											SYNJ1	-1.39438	CDCA4	1.04796			ZDHHC21	1.29286	ADGRE5	-1.0814
RPA2	1.48			PEG10	1.56	WSB1	-1.95					SEC61G	1.3201	TMEM63B	-1.56518					C15orf41	2.19351	UBXN2A	-1.04882											TAP2	-1.74685	DUT	1.26582			AQP3	1.55211	CDC42EP2	-1.34594
MECR	1.05			GFRA4	1.55	NUDT6	-3.74					DAD1	1.0565	SNW1	-1.34775					RMDN2	1.97032	ADGRE5	-1.72512											CD163	-1.12602	PRPS1	1.14573			ALG5	1.66949	CA1	-1.81478
RORA	1.77			GDNF	1.5	MRPL50	-2.04					MPP6	2.38874	IFRD1	-1.75904					SPATA22	2.23516	CEP63	-2.04382											SLC26A8	-1.54505	ETV7	1.42665			LOC100293559///IGHG1	1.15261	LPIN2	-1.16351
CBX1	1.02			IL17A	1.96	SLC3A2	-1.13					ACAD11	1.27134	RASSF6	-1.10642					PRSS16	1.487	PLXDC2	-1.99031											HIST1H3I	-1.3997	TM9SF1	1.10928			MOXD1	1.83048	PTCH1	-1.08361
TULP4	2.22			ATP1B4	2.17	ELP4	-1.38					NEUROG1	1.51339	NDUFAF7	-1.4403					OR9G9	2.13927	PRICKLE2	-2.00217											FAM111A	-1.08425	FER1L4	1.12551			SQLE	1.3636	SDCBPP2	-1.09092
PSMA3	1.33			DDO	1.87	SAC3D1	-1.73					MED8	1.13473	MAP3K14	-1.19156					NRP2	1.65979	DUSP6	-1.37545											NUDT16P1	-2.53554	NXPE3	1.13067			RNASEH2A	1.66194	DENND5A	-1.20048
ABCF2	2.41			SYNGR1	2.33	PEX13	-2.97					TNFRSF25	1.47215	HERPUD2	-2.31783					DMRT2	1.95478	MUC21	-1.23147											HMOX1	-1.19996	CYAT1///IGLV1-44///IGLV7-43	2.13774			MRPL23	1.16071	FCGR2C	-1.2972
MIS12	1.56			TMEM266	1.71	SLC33A1	-3.82					TMEM237	2.20054	IL4I1	-2.50651					PABPC1L2B	2.00207	RNASE1	-1.4521											LINC00152	-1.13801	LOC100133862///IGHM///IGHG1	1.35801			SDHC	1.00086	TPGS2	-1.0716
AP3M2	1.48			USH2A	1.63	OAS2	-1.02					TRIM47	1.92603	TBC1D10B	-1.34563					RASEF	1.72909	FOXM1	-1.50999											APOL2	-1.00599	FAM20A	1.57782			NAA35	1.12122	TLR10	-1.1008
MRPS16	1.02			CTXN1	1.6	B4GALT2	-3.38					TDRKH	1.64652	GID4	-1.13701					FAM131B	1.96723	CTSE	-1.33191											SBF2	-1.02795	HRASLS2	2.00445			FARSB	1.09621	RILP	-1.17156
DCAF13	2.21			RNF165	1.78	VPS8	-1.24					FANCE	1.13506	TOR1B	-1.24326					DMRTA1	1.61413	EN1	-1.32893											CCL1	-2.12643	FNDC3A	1.01364			CEP128	2.65802	TLR1	-1.32112
SPG7	4.04			FAM110B	2.21	CPNE5	-1.27					ZBTB5	1.0177	KCMF1	-1.42741					CFAP61	2.02096	IL1B	-1.11659											ARHGEF11	-1.04971	ANKRD16	1.26881			SIK1	2.14991	ZNF818P	-1.24238
SPCS2	1.16			CADPS	1.75	TMEM11	-1.38					ZNF510	1.74534	HILPDA	-1.55226					MMP26	1.98989	PIGX	-1.29948											SIGLEC12	-2.86086	ABCD3	1.45644			THUMPD3	1.06298	ERV3-1	-1.01111
TIMM44	1.43			C11orf40	1.44	HP	-1.34					PRKDC	1.19502	MAVS	-1.32984					LMO3	2.24979	GPBAR1	-2.17468											LTBR	-1.06651	AUNIP	1.15839			IGHM///IGHG4///IGHG3///IGHG1///IGHD///IGHA2///IGHA1///IGH	2.19912	GYPB///GYPA	-1.75419
XPA	2.42			RCOR2	1.88	TMPO	-4.2					ZNF33B	1.29693	HCK	-1.07821					BCAM	2.77367	RANBP9	-1.49361											GOLM1	-1.1047	POU2AF1	1.64049			OAS2	1.73494	YOD1	-1.03269
SNX5	4.06			ERCC6	1.59	ANKRD37	-4.47					AKAP12	1.84606	HIST1H2BC	-1.6031					TFPI2	1.9917	ARHGAP12	-1.04167											HMCES	-1.66572	METTL7B	1.97206			ARHGAP44	1.1123	B3GNT8	-1.08045
RFC3	3.5			GRB14	1.96	DHX35	-3.43					FAM136A	1.03778	MED11	-1.05947					RIOK1	1.15621	GOSR1	-1.01883											NECTIN2	-1.29634	LOC100293277///IGLC1	1.51641			SLC7A11	1.04534	MYH11	-1.14862
GRAMD4	1.31			FOXI1	1.29	MRPL44	-1.24					CADM1	3.06419	TERF1	-1.88652					BNC1	2.47307	KRT71	-2.21917											VTA1	-1.63335	MCM8	1.15229			HYOU1	1.70518	ID3	-1.17634
FAM46C	1.31			TMEM229B	2	GTF2H3	-3.24					MDN1	1.65049	RAB13	-1.5771					DBN1	1.55837	LINC01567	-1.34226											HIST1H2AE	-1.4813	STT3A	1.34582			ERVH-6	1.12626	PRDM5	-2.03947
MLLT11	2.23			DZIP1	1.84	HECTD2	-3.51					CHMP6	1.82757	SP110	-1.07269					PPP2R3A	2.32478	MLST8	-1.19313											SUCNR1	-1.09751	TDP1	1.1489			MRPL47	1.02449	PILRA	-1.21671
PTPN22	2.85			OR13C5	1.43	POLR2D	-2.29					LARGE1	2.03819	STBD1	-1.00281					DAW1	1.71328	QRICH1	-1.70953											TOP1P2	-1.5472	MT1G	1.07278			TCEAL9	1.17236	PTPN4	-1.14015
CENPF	4.22			TNNC1	2.02	SEC23IP	-2.81					HSF2BP	2.06036	OR6M1	-2.00831					SLC5A11	1.91663	RAD51B	-1.31353											AKAP2	-1.65322	MPP6	1.12247			ITGA4	1.52999	B3GALT2	-1.03431
DYRK4	1.74			SACS	1.4	NF1	-3.67					BEX5	1.98156	RUFY4	-1.90396					C10orf90	1.48737	SNX20	-1.64458											IL15RA	-1.80558	ELP6	1.3742			DTYMK	1.47615	HLX	-1.35714
MRPS11	1.47			OSBPL1A	1.97	AMIGO2	-3.06					GPRASP2	1.61173	LILRB3	-1.4665					TRIM2	2.43369	OR4C13	-1.70176											HIST1H2BJ	-1.12821	TTC7A	1.28475			SETDB2	1.11864	TLR5	-1.17564
PPAT	2.19			CYP2C18	2.66	USP30	-2.43					ETV5	1.84177	HDAC5	-1.35221					CDKL5	2.07101	TCN1	-2.11835											GNGT2	-1.04748	SIGLEC16	1.10876			TMED2	1.21262	SLC24A3	-1.30079
MKI67	3.64			PCGF3	1.41	TWF1	-3.17					CDPF1	1.17731	CRCP	-1.12375					CDH2	3.01797	EXO5	-1.10555											P2RY13	-1.23147	ITGA4	1.04056			FAM3C	2.05209	LMF1	-1.27597
TMEM8B	1.94			DPH6	1.58	HINT3	-3.8					ERLIN2	1.84068	CEND1	-1.40455					NEUROG1	1.90631	HLA-E	-1.59539											IRF1	-1.0828	POLR3H	1.07262			RGS13	2.05653	FCGBP	-1.26192
C6orf203	3.79			ZNF843	2.12	ERCC1	-3.12					SLC35G1	1.70787	LRP2BP	-1.29459					SOX9	2.78731	GOLM1	-1.76045											TRIB2	-1.30978	PRMT1	1.01666			BET1L	1.21248	KLF2	-1.66077
SLC25A46	1.51			DCBLD2	1.43	MRPL9	-1.5					KIF2C	2.48657	KRT37	-1.39336					PRKD1	1.60905	SBF2	-1.26837											BAK1	-1.64102	SPCS2P4///SPCS2	1.11856			ZCCHC10	1.07919	FKBP15	-1.07543
MAP6D1	3.35			CYLC2	1.41	UQCRQ	-1.31					OSBPL10	2.73211	ARL8B	-1.31207					FAM127C	1.59744	DTX3L	-1.30869											EMILIN2	-1.09603	ERC1	1.01634			SPAG4	1.57948	CYP4F2///CYP4F3	-1.30207
RPL34	4.66			TCTE1	1.06	UCHL5	-1.83					DEFB106B	1.69764	TTC8	-1.63681					CAPSL	1.62929	MBOAT7	-1.37524											FGD4	-1.84674	CD70	1.27591			SEPSECS	1.00642	FGL2	-1.17199
DPP4	1.51			HRC	2.35	PSMG3	-1.49					RPL13	2.26744	DCAF6	-2.04204					CKMT1B	1.60191	C2orf50	-1.30207											C10orf120	-1.24145	RWDD2B	1.00646			SHMT2	1.42629	FCGR3B///FCGR3A	-1.51207
UNG	2.86			CREG2	1.22	LIN54	-3.25					MYOT	1.83982	SLC5A9	-1.86839					CCDC74A	1.76631	TERF1	-1.72711											RNF138	-1.35518	IGHV4-31///IGHA1	1.5874			PLK1	1.28145	GNAZ	-1.20971
TMEM143	2.01			CFAP53	2.09	CDKN2A	-3.71					IDH3A	1.24218	H2AFB2	-1.50354					CDKL2	1.72446	SNRPD2	-1.14712											HLA-G	-1.17714	PARM1	1.38145			EMC9	1.2609	FPR1	-1.05259
ABLIM1	1.23			SSTR3	2.31	POLR1B	-2.9					RWDD2A	2.39651	CACNA1A	-2.59362					FAM47C	2.04006	EVI2A	-1.9524											LRIF1	-1.65453	CHAC2	1.78609			LOC100293559///IGHV4-31///IGHM///IGHG4///IGHG1///IGHA2///IGHA1///IGH	1.37011	HRH4	-1.17345
PPIP5K1	2.78			TRIM52	1.68	WNT5B	-1.08					BEX2	1.53196	RAB20	-1.36522					OSBPL3	2.34926	TLR7	-2.01901											RBM47	-1.07017	CEP97	1.10033			DNAJC3	1.63906	TYROBP	-1.07134
DIS3L	2.36			HS3ST2	2.32	SREK1	-3.66					NBL1	2.34427	AZI2	-1.94213					RANBP17	1.8918	FAM126B	-2.04723											DAPP1	-1.88925	SLC35F2	1.44063			ZMYND11	1.10801	FAM129C	-1.02414
UROS	1.14			CYP1A2	1.65	PUM3	-2.56					NOG	1.83465	IGF2BP2	-1.45867					UBASH3A	2.09933	POMK	-1.50576											PATL2	-1.1756	GCSHP5///GCSH	1.42321			KCTD1	1.02713	MS4A7	-1.2458
EIF4ENIF1	2.61			ENTPD2	1.25	MLLT11	-1.5					APOL2	1.83415	IPP	-1.1358					RASA4	2.05526	MYD88	-1.05735											HCG4	-1.00212	MARCO	1.2112			DCTD	1.12694	CACNB4	-1.14326
PSMB5	1.11			VASN	2.13	FEM1B	-3.82					TIMM44	1.51225	MCRS1	-1.58811					APBB1	1.95897	OR1J1	-1.18748											AK4	-1.14935	PHKA1	1.01764			LOC100293559///LOC642131///SKAP2///IGHG1	1.20921	PDLIM7	-1.10957
DYRK2	1.07					ORC3	-2.72					KISS1	1.85955	FKBP8	-1.51397					RRAD	1.62273	MRM2	-1.21234											HLX	-1.12055	PKHD1L1	1.91778			APOL6	1.36728	CDKL1	-1.17266
CWC27	1.35					ERCC8	-3.79					PBX4	1.744	MXRA7	-1.19644					DPY19L2	1.88822	VAMP1	-1.49347											TMEM45A	-1.89225	CDKN2A	1.7047			KLHDC10	1.16413	AQP9	-1.21219
SRP19	1.02					FASTKD2	-2.22					PSMC4	1.63489	DEFB1	-2.84487					OR6Y1	1.99973	WISP2	-1.31424											CDH23	-1.32467	USP10	1.378			CNPY2	1.41877	CHST13	-1.12056
COX6B1	1.03					MAPK6	-3.86					MRPS30	1.05122	CHPT1	-2.00768					GAD1	1.76923	IQSEC3	-1.07988											DENND1A	-1.74737	CCDC167	1.33112			VARS2	1.03032	SPECC1	-1.20871
NARS2	3.47					B4GALT4	-1.54					RWDD1	1.4395	SRC	-1.12803					FXN	1.93289	RASGRP3	-1.68978											P2RX7	-1.19298	TFEC	1.72208			NAPG	1.22009	VNN3	-1.24675
TAF9B	3.17					GET4	-3.68					ECI2	1.22943	TRMT11	-2.38499					F8	1.84485	ANP32AP1	-1.49899											PANX1	-1.25717	TAF8	1.02032			DCUN1D5	1.11829	ADGRG3	-1.61504
EPS8L2	2.41					TEX30	-3.83					IFNL1	1.67587	NLRP3	-1.07712					ZFP28	1.64127	PPBP	-2.40537											RPS6KC1	-1.09242	LDAH	1.09501			PEX3	1.11833	PRSS23	-1.29295
ZNF451	2.92					OSTC	-1.6					DPAGT1	1.14195	ELOVL3	-1.94303					SLC35G2	2.3489	ATG3	-1.1206											DENND1A	-1.11053	TMEM45A	1.23424			UQCRQ	1.07464	HBG2///HBG1	-2.30171
FKBP2	3.87					ZNF75A	-2.48					SLAMF1	1.93615	SOCS3	-1.6152					LPAR3	1.70568	ZNF773	-1.07108											TAF1B	-1.36946	SDC3	1.49838			SNU13	1.10297	KLRF1	-1.12339
STT3B	2.86					MPP6	-3.15					UBE2T	2.41192	HS3ST3B1	-1.46863					TEAD4	1.80471	BMP8B	-1.55349											PAG1	-1.10417	MAGOHB	1.08274			RAB30-AS1	1.40534	CLEC7A	-1.06124
DNM1L	3.43					PTPN22	-2.09					DYNC2LI1	1.70094	C6orf1	-1.22534					DNAJC22	2.01274	TMPRSS11D	-2.15404											NECTIN2	-1.56895	IGF2BP3	1.28029			POLD1	1.10011	DHRS12	-1.27404
TSPAN3	3.08					VWA5A	-3.02					CD6	1.21543	YAF2	-1.77469					RHOD	2.31557	MIA3	-1.25219											RBBP6	-1.92011	BICD1	1.0076			PREB	1.4224	TRIM10	-1.03276
ERLEC1	3.2					SRSF3	-1.18					ADGRG2	1.72166	MIER2	-1.38144					DKK3	1.75078	TMEM110	-1.42658											KCNE5	-1.12013	PRKCI	1.02569			HIST1H4J///HIST1H4K	1.45134	AK5	-1.13566
POLR3E	2.39					C9orf116	-3.76					CD3D	1.39034	OR1N1	-1.64786					NEURL2	2.11493	ABCC6	-1.30598											ST8SIA4	-1.14671	CXCL11	2.16493			DENND2C	1.11744	VPS35	-1.0566
RALGPS2	4.09					LAX1	-1.32					AAK1	1.6902	SLC22A15	-1.44409					LAMC2	1.51776	SLC34A1	-1.23903											FAM26F	-2.75005	TMEM106C	1.12362			NANP	1.1455	HBD	-1.95903
PNOC	1.64					TRNT1	-3.16					MNX1	1.75145	SCIMP	-1.31264					CHAT	2.08262	METRNL	-1.4638											GMNN	-1.99168	FLVCR2	1.07247			TXNDC15	1.84315	TRIM13	-1.11234
POLR3K	1.56					RALGPS2	-3.99					TRIM32	1.82439	ANXA2P1	-1.3582					BLOC1S3	2.22048	AP1M2	-1.23084											PRUNE2	-2.35799	ALG9	1.04466			RPL26L1	1.03023	MSRB1	-1.03787
TMEM14A	2.23					CSTF1	-1.21					KIF11	3.16543	IQSEC2	-1.32251					OR52E4	1.95531	NCOA1	-1.84475											DOCK5	-1.16967	NECTIN2	1.00261			METTL1	1.0465	SGMS2	-1.13836
UCHL5	1.74					CCDC50	-4.12					MRPL11	1.05943	ULK2	-1.46523					ACOT7	1.5993	FKBP4	-1.23089											CFH	-1.47896	NCLN	1.04074			TCP11L1	1.43641	FLJ12120	-1.97937
PDSS2	2.13					TMEM44	-1.15					SFRP1	1.95727	CFAP58	-1.79489					SHC4	1.79456	CALY	-2.01345											KPTN	-1.66715	HIST1H4H	1.41531			RPL39L	1.18563	PLEKHO2	-1.03291
IPO4	2.35					RMI1	-3.82					KNL1	2.15302	NAPA	-1.33886					SELM	2.63157	SLC22A17	-1.08888											HNRNPLL	-1.66258	IFIH1	1.36096			RWDD2A	1.30076	ITPRIP	-1.06885
NSDHL	1.3					ZNF45	-3.89					VOPP1	1.38199	ARRB1	-1.09827					FBXO24	1.92463	TNNT2	-1.10697											ETS2	-1.01316	HIST1H2BD	1.15375			ARPC5L	1.07869	HBQ1	-2.13763
TICRR	4.34					ZC2HC1B	-3.82					PYHIN1	1.122	MRPL57	-1.32598					ADAMTSL1	1.60423	SPRR4	-1.75566											ITPK1	-1.11506	KCNN3	1.59718			MCM8	1.25747	LINC00537	-1.3812
COA4	1.8					COPS2	-3.87					MRVI1	1.98009	SSTR2	-1.3708					CCSER2	1.48278	AKAP9	-1.66623											SMPDL3B	-1.75534	MRPL4	1.14665			CSTF2	1.04378	LILRB3	-1.07782
CLYBL	2.05					LSM5	-1.08					FOLH1	2.20639	ZNF28	-1.33127					SCD5	1.55023	BCAM	-1.60127											LAMP5	-1.18449	GPX7	1.18693			MACC1	1.02735	MXD1	-1.29811
ZZZ3	2.27					TTK	-4.09					NTHL1	1.71707	SESN3	-2.09298					MAP3K15	2.05146	SUFU	-1.32752											LACTB	-1.16418	MAGED1	1.33567			RPL22L1	1.44566	LOC100292046///C4B///C4A	-1.67159
CCDC53	1.04					MRPL33	-1.42					NVL	1.26333	NBPF10	-1.26623					TCOF1	1.84809	FGF13	-1.4348											CD163	-1.01693	GBP5	1.02724			CDKN2A	1.2577	LPAR1	-1.06259
FAM214A	2.29					HPS5	-1.17					ATRN	1.95227	CTSV	-1.02994					NPAS4	1.97443	OR2D3	-1.60356											CD163	-1.0578	SLC16A14	2.07394			SRP72	1.11518	FSTL1	-1.29922
CXCR6	2.51					SLC35F2	-2.25					RARB	1.84942	IFIT3	-1.95188					RBMS3	1.82506	HMGN3	-1.20885											LRRK2	-1.30113	SDC1	2.41625			NCL	1.11295	LINC01410	-1.20081
PTRHD1	3.65					MAPK1IP1L	-1.24					JRK	1.57366	MEGF9	-2.21862					GPRASP2	2.05443	EIF2S2	-1.14503											FYTTD1	-1.45589	ABCB9	1.4741			FAM64A	1.16915	CD300LF	-1.2886
BYSL	2.04					RAP2C	-1.55					LDAH	1.76168	DCHS1	-1.27189					PROSER3	2.02229	NCF1C	-2.75296											POLDIP3	-1.59893	MILR1	1.02168			LOC100288693	1.36405	QKI	-1.20491
ABCB7	2.1					HSP90AA1	-1.34					GPR37	1.84222	KCND1	-1.72317					FRA10AC1	1.78998	ST14	-1.64744											FNDC3A	-1.68628	ANG	1.09336			HMGB3P1	1.97482	PCSK6	-1.47
TMEM237	3.82					MAN1A1	-3.58					NEK2	3.00963	FAM213A	-1.12074					CP	1.94638	TXNIP	-1.2954											TRAPPC6B	-1.3688	TMEM133	1.75451			KLC1	1.05074	LOC100507006	-1.08429
RIOK1	1.78					NUP50	-1.92					HADH	1.45209	TFAP2A	-1.22242					ST6GALNAC6	1.27009	KIR3DL3	-2.30882											OGFRL1	-1.10245	JUN	1.17104			PRICKLE1	1.04113	AHSP	-1.38473
SPTBN4	3.77					METTL6	-3.14					SKA1	2.41663	SHOC2	-1.60274					FERMT1	1.76755	ISYNA1	-1.27385											SLC31A2	-1.13752	HIST1H2BO	1.35212			GNL3	1.28979	GNG11	-1.06119
CD86	3.92					EIF2B3	-2.83					EYA4	1.92378	PARP12	-1.51511					HS3ST2	2.05325	NANS	-1.04148											P2RY2	-1.34613	CCDC163	1.01754			PRPS1	1.31678	SCLT1	-1.39068
SAPCD2	1.95					PDIK1L	-3.5					BZW2	1.10156	FAM46A	-1.43237					LIFR	1.73007	RFK	-1.68434											USF1	-1.09658	CXCL10	2.68128			NUS1P3	1.63527	CR1L///CR1	-1.28056
GANAB	1.09					TAF5	-2.43					WDR60	1.8075	B4GALT5	-1.06288					ASPHD1	1.57844	OSBPL5	-1.1362											CHSY1	-1.02218	CLCC1	1.17319			PARP2	1.46597	RARA	-1.10408
BZW2	1.8					MCEE	-1.25					CC2D2A	1.68987	KDR	-1.29491					OR5B12	1.81839	MUCL1	-1.34845											PUS10	-1.52434	TCTEX1D2	1.05382			IGKV1-5	1.54325	CFD	-1.28633
IQCG	3.05					PSMD2	-1.18					TRAF3	1.40728	ZBTB18	-1.09168					FBXW11	1.76077	KIR2DL5A	-1.92484											SKIL	-1.67538	UAP1	1.62808			CSNK1E	1.25707	CDKN1C	-1.75543
MRPS28	2.97					FAF1	-2.46					UNG	1.29596	LEP	-1.35466					OR4X1	1.90351	PATE2	-1.04248											PSMA6	-1.03079	AIM2	1.21753			KIAA1524	1.63147	HECW2	-1.01096
ZSCAN5A	3.61					PTS	-1.61					ALG9	1.17192	GPBP1	-2.65497					ZNF219	2.19837	PLA2G3	-1.53455											LILRA2	-1.00338	ESR1	1.27159			TCF3	1.48932	RNF217	-1.00691
CYHR1	1.57					KCNN3	-3.49					STARD7	1.54555	TGIF1	-1.68845					PGM2L1	2.55331	BAGE5	-1.46949											CLEC4D	-2.4595	LYZ	1.23993			DARS2	1.08075	NME4	-1.04157
CKAP2L	3.83					CCDC6	-3.23					TNFRSF17	3.52902	SLC6A13	-1.02848					C11orf31	1.74489	ADRA2A	-1.39783											CFAP58	-1.92958	GSTCD	1.1143			LRP8	1.04931	AOAH	-1.10149
MYB	2.25					LARS2	-2.37					ZNF80	1.84558	IL1RAP	-2.43912					EIF1AX	1.97294	MT1E	-1.48294											LGSN	-2.16908	HINT3	1.15084			MMACHC	1.10897	CYP4F2	-1.12046
CCDC14	2.4					FCGR2B	-1.03					GCKR	1.85501	PRPH	-1.41918					ZSCAN2	1.83076	IL17RD	-1.24834											PMAIP1	-1.68633	LOC729810	1.00871			EDC3	1.25575	KLRC4	-1.17887
P4HB	1.27					OXR1	-3.34					S100A16	1.62739	KCTD7	-1.70035					TBRG1	1.89183	PRKAG2	-1.20762											MT1H	-1.55279	BCL2L11	1.04801			ECE2	1.04114	PROS1	-1.21765
TMEM245	1.29					NAIF1	-2.28					KCNRG	2.04368	LGALS9B	-1.56848					SCARF2	1.52745	SCLT1	-1.07059											RNF135	-1.11275	IGHM///IGHG4///IGHG3///IGHG1///IGHD///IGHA2///IGHA1///IGH	1.23128			RECQL4	1.42247	HDC	-1.38941
MRPS25	2.66					CCHCR1	-1.62					TVP23C	1.84951	PDAP1	-1.38325					RCC1	2.19747	TIMP2	-1.03038											CXorf23	-1.78326	C1orf106	1.5514			SEC22C	1.2554	LRG1	-1.57469
DFFB	4.03					PRELID2	-3.41					CNTNAP4	1.78786	LYPD3	-1.9394					STRBP	2.6579	MFSD7	-1.57562											HIST1H2BG	-1.48926	ENPP2	1.41025			TMEM126A	1.01128	ZNF780A	-1.15314
CDC7	3.97					PXMP2	-1.38					OR10W1	1.82075	BIN2	-1.70397					TRIM36	1.913	XPNPEP2	-1.40306											TAPBP	-1.01932	CD320	1.11395			NPM1	1.60341	CA2	-1.13548
KLRK1	1.39					DDIAS	-1.91					LAMA5	2.37187	FKBP14	-1.1575					PGLYRP3	1.96718	FIBP	-1.0131											PGM5	-1.74116	CADM1	1.70359			NANS	1.24824	FAXDC2	-1.24452
GFPT1	2.79					MPI	-3.5					RPL39L	1.42787	GRB2	-1.00178					GNAI1	1.5836	GM2A	-1.20817											KIR2DL4	-1.29669	GBP6	1.23152			ESCO2	1.8514	VWF	-1.30276
CCDC66	4.22					SNW1	-2					SLC35B4	1.89291	RIN1	-1.02813					CHRNA1	1.8743	RPS6KC1	-1.53003											DCBLD1	-1.48201	FAM3C	1.35729			CDCA7	1.94247	WHAMMP2///WHAMMP3	-1.05865
SLAMF1	2.29					BRE	-1.92					IFNA14	1.63868	TRIM38	-1.24122					MDGA2	1.89739	TCL1B	-1.67369											ACSL1	-1.37238	IGF1	1.8483			IGHV4-31///IGHM///IGHG3///IGHG1///IGHA2///IGHA1///IGH	3.02208	ETS2	-1.23888
ACTR5	1.41					MRPL18	-1.03					F8	1.53872	GLOD5	-1.65222					PTPN21	1.5398	TMEM59L	-1.41924											YIPF4	-1.85651	KLF10	1.02768			EARS2	1.10856	LYSMD2	-1.19089
NAA38	1.08					SMG5	-1.88					CCT2	1.52387	MARCH1	-2.32415					PAK5	2.40025	NCF1B	-2.02922											TACSTD2	-3.2079	CMPK2	1.23509			RFC3	1.51483	HSPA6	-1.37215
MTA1	1.36					NDUFS4	-1.57					NOLC1	1.74869	KRT17	-1.85437					GLCCI1	2.08534	MAPK7	-1.27607											RNF168	-1.10477	ENTPD7	1.01322			OGFOD3	1.44233	SIGLEC9	-1.02925
HIBADH	3.69					TMX3	-2.79					FOCAD	1.71119	LYPD6B	-1.92407					KRT33A	1.9781	PLA2G4C	-1.20281											RIN1	-1.46187	PLS3	1.88939			MAGED1	1.86961	MAX	-1.15937
PAGR1	1.31					NDUFB5	-1.02					C2orf48	1.56948	HLA-DRB3	-1.21046					VSTM2L	1.54289	TBC1D32	-1.0571											PRKD2	-1.048	MYO1D	1.65924			GFER	1.00156	SLC31A2	-1.20887
BIK	1.69					KCTD14	-2.48					NLRP5	1.80635	CLK1	-1.20545					FOXI1	2.65707	IL10	-1.01778											UBE2D3	-1.64951	SEPT4	1.57563			DNPH1	1.03441	TRBV27	-1.26618
TMEM134	1.11					ETNK1	-3.8					AARS	1.13077	LRRK2	-1.77118					OR2Z1	2.15446	CDCP1	-1.87173											TMEM150B	-1.26538	SCIN	1.15926			UGGT2	1.30213	RPS23	-1.02002
TAMM41	2.27					MSANTD4	-3.37					MAGEA12	1.62999	UBXN11	-1.78642					SLC26A11	1.50887	BLZF1	-1.02911											SLC24A1	-2.92388	LOC100290528///LOC100290146///IGHV3-23///IGHV4-31///IGHM///IGHG4///IGHG3///IGHG1///IGHD///IGHA1///IGH	2.88423			BFSP2	1.74841	NQO2	-1.0107
CRYGS	1.79					NUDCD2	-4.14					LRRC49	1.74669	ZNFX1	-1.33876					TMEM67	1.77616	KIR2DS5	-2.23365											FYB	-2.02208	DDX60	1.03063			HSPE1	1.08463	TLR4	-1.09575
RPL17	1.27					HIST1H2AM	-2.61					RPL13A	1.11604	ALDH3B1	-1.19657					ERCC8	1.68733	DSCAM	-1.18645											ETNK1	-1.49167	CEP128	1.74553			HNRNPA3	1.08297	KBTBD6	-1.01603
RPP14	1.24					SLC4A1AP	-2.33					ANKHD1	1.89977	MS4A6A	-1.03731					ERG	2.2472	TGM7	-1.15231											PSMA6	-1.11347	FAM27B///FAM27C	1.22101			C1orf174	1.48397	THCAT158	-1.0775
SNRPG	3.66					CLEC4D	-3.95					ANKRD37	1.55515	LILRB1	-1.12179					MALL	2.11391	EIF3C	-1.36728											MICALL1	-1.27196	LAMP3	1.75839			MIR663AHG	1.69124	RBPMS2	-1.40327
VPS13A	3.64					SLAMF1	-1.45					CNKSR2	1.72454	EIF4G3	-1.0067					KCNS3	1.52743	METTL7A	-1.21299											SEC24D	-1.32112	BRMS1L	1.03693			IMP4	1.17748	ALDH1A1	-1.13991
ZNF184	4.05					MANEAL	-3.1					LIM2	2.29865	SF3B6	-1.24211					HLCS	1.45875	SLC22A15	-1.19829											ABCA13	-1.761	WDR4	1.00734			LOC81691	1.00623	NOD2	-1.23032
KIFAP3	1.29					IPO7	-3.25					DEFB107A	2.27136	SDSL	-1.59007					DUT	2.55523	C19orf12	-1.05039											ZNF24	-1.42018	SMAD1	1.09417			MZT1	1.05161	IER3	-1.17468
ACAD9	1.89					BCAP29	-3.74					CYP2E1	1.80168	NUB1	-1.59022					STARD7	1.80859	KIF18A	-2.33707											HELB	-1.75628	SUN1	1.04474			GSTZ1	1.44975	CTDSPL	-1.20251
SMYD3	2.26					PPOX	-2.53					KCNJ1	1.72549	ZNF585A	-1.10216					CCNY	1.41658	TP53I3	-1.13902											TMEM164	-1.02389	OAS3	1.54099			PRKCI	1.35196	RNF182	-1.75001
NDC80	2.22					MEIS1	-2.96					CLYBL	1.5496	TTC25	-2.03106					SLIT3	1.64623	SLC23A1	-1.29248											SNORA78	-1.48527	RGL1	1.38869			TMEM41A	1.07441	DUSP1	-1.1447
GOLGA8A	1.35					PRPF18	-2.63					GUF1	2.20036	NDP	-1.2078					CASQ1	1.8248	IRAK3	-1.0376											TRIB1	-1.03227	NLE1	1.08188			BMP6	1.33555	KCNJ15	-1.10891
TRABD2A	1.64					PSMC6	-1.65					SPNS3	2.29061	CSF3R	-1.53896					HSPB3	2.09455	EXOC3L2	-1.70179											AVL9	-1.29154	RHOU	1.13832			LOC100292959	1.4361	NKX3-1	-1.65182
RPL9	2.79					COL23A1	-3.47					ABCC2	1.57931	GPR50	-1.57845					SYT6	1.91551	FAR2	-1.90145											FKBP4	-1.18366	AQP3	1.01161			PDCD5	1.15866	LILRB2	-1.00325
CYP27A1	2.36					IFI44L	-1.19					SEBOX	1.92526	DCX	-1.38268					DDX55	1.1285	LHX4	-1.18519											PCBD1	-1.02246	DEFB1	1.56858			PNOC	1.77277	TREML2	-1.06299
HPRT1	2.11					GBE1	-2.8					MRPS34	1.72933	TMCC3	-1.54437					GRIN3B	2.12674	HK2	-1.54412											PGAP1	-1.12593	HMGN5	1.24676			RAP1GDS1	1.13606	MXRA7	-1.06413
HMGA1	1.28					NDUFAF4	-2.99					PORCN	1.97888	RANBP9	-1.39301					HRK	2.39113	DPPA4	-1.96608											ST8SIA4	-1.21065	IGKV3-20///IGHV3-48	1.38749			NDUFC2	1.02431	ACSL1	-1.1226
ARFGEF2	2.72					SH3BGR	-3.4					LRRC56	1.85247	P2RY6	-1.33424					CASP7	1.49395	U2AF1	-1.29348											VCPIP1	-1.08999	PGM3	1.12948			MCCC2	1.54298	CMBL	-1.27244
NOC3L	1.84					PCYT2	-1.24					MCAT	1.6112	C11orf68	-1.09478					PPOX	1.03567	ZNF684	-2.50844											STBD1	-1.79907	SUCNR1	1.32098			TMEM133	2.52508	B3GNT5	-1.47015
CKS2	3.01					FNDC3A	-3.88					PASK	1.61985	HSPG2	-1.58875					KRT19	1.81489	DGKD	-1.12054											CD74	-1.03986	DDR2	1.43446			TMEM87A	1.01583	CTSE	-1.16474
CEND1	2.78					NR1H3	-2.85					RPS26	1.43028	ZNF503	-1.19428					ARL4D	2.2802	PTGDS	-2.17185											FOXN2	-1.22043	BFSP2	1.33785			EEF1E1	1.0384	ABCG1	-1.04616
ZCCHC4	3.88					ILDR1	-3.98					ILF3	2.20188	H2AFJ	-1.19354					ESRRG	2.08629	WHSC1L1	-1.052											L3HYPDH	-1.06083	ARHGAP11A	1.13679			HIBCH	1.79714	LOC105369595	-1.55298
LARS	1.9					CHPF	-2.75					SERPINA9	1.88156	CD164	-2.52426					FILIP1	2.41056	C1GALT1	-1.91184											PLEKHA3	-1.30226	FKBP14	1.10197			SEC61B	1.18212	CACNA1E	-1.04216
SKIV2L2	2.1					FAM122B	-1.43					RUVBL1	1.03487	HSD17B13	-1.5016					HSPB8	1.70502	CLEC1B	-2.05509											ZNF788	-1.16557	LOC100290528///LOC100290146///IGHV4-31///IGHM///IGHG4///IGHG3///IGHG1///IGHD///IGHA2///IGHA1///IGH	2.63398			MPP6	1.40549	HTATSF1P2	-1.30843
ZNF530	3.26					ISG15	-1.13					PRELID3A	1.6807	EIF1AD	-1.88396					EIF2B4	2.07831	TRIO	-1.08827											BLOC1S2	-1.35468	PERP	1.15477			CCDC163	1.56132	PCBP1-AS1	-1.41706
SDHAF3	3.51					FAM210A	-1.62					C19orf73	1.62211	GLIS3	-2.18029					LHX6	1.6952	CD300C	-2.0104											CA2	-1.07389	F2R	1.0039			PIF1	1.99257	LRRK2	-1.01033
CD52	1.2					FOPNL	-1.56					C16orf74	1.71857	GPR182	-1.30577					METTL21B	2.04768	VAX2	-1.64853											CSF2RB	-1.02919	ALDH7A1	1.11312			L1TD1	1.671	CLEC12B///CLEC12A	-1.28341
DCLRE1B	3.89					HDGFRP2	-3.54					CENPL	1.64661	PIK3R3	-1.43748					PPEF1	1.98945	PKN2	-1.39906											GPR180	-1.4006	CCRL2	1.35579			RNGTT	1.79194	TREML4	-1.21044
NOLC1	3.29					DONSON	-3.03					OSBPL3	1.96374	CD300LF	-1.10434					NR2C1	1.15331	RHOT1	-1.42434											ARID4B	-1.1496	IL12A	1.11951			C2	1.7393	CLEC4E	-1.25087
PEX3	4.07					CLECL1	-2.48					THEM4	1.88605	CHAC1	-1.10717					UGT1A6	1.85024	RELB	-1.15952											CSF3R	-1.0489	LOC100290146///IGHV4-31///IGHM///IGHG1///IGH	2.26439			CDCA4	1.06271	ALPK1	-1.13433
ATP5J2	1.21					ZDHHC13	-2.75					NDUFV1	1.19254	FKBP1B	-1.35702					SPTBN2	2.55219	ANXA2P1	-1.39414											MTMR6	-1.2246	DUSP3	1.1035			PAAF1	1.01923	ALS2CR12	-1.06054
ESPL1	1.86					REXO4	-1.16					IMMP2L	1.39332	KLK8	-1.54149					FAM69C	2.21073	ELF1	-1.17066											ZNF322	-1.48475	IFNLR1	1.07107			CBFB	1.02351	GUCY1A3	-1.00601
NOL7	1.23					GTF3C4	-1.92					ORC5	1.93492	BLOC1S6	-1.15436					C1QL4	1.45983	ESAM	-1.37735											GCNT2	-1.79914	IGHV4-31///IGHM///IGHG3///IGHG1///IGHA2///IGHA1///IGH	1.87133			PPM1K	1.04441	NINJ1	-1.02231
RPL36AL	1.11					SNRPG	-3.47					DSEL	1.99753	KERA	-1.18857					IFT22	1.45217	QKI	-1.76795											MEF2A	-1.31525	UNC13B	1.19344			BOLA2B///BOLA2	1.01805	XIST	-3.63188
CENPK	3.55					SFMBT1	-1.34					DDX42	1.62624	SAMD9L	-1.28616					RTN2	1.70093	BRWD3	-1.09059											KCNJ15	-1.24805	PPAT	1.19072			TIMM17A	1.39128	GYPA	-1.17255
DCAF4	2.04					FASLG	-2.45					PCDH18	1.69544	HAUS2	-1.23692					NDST4	1.95504	FBXO9	-1.37064											TFEC	-1.7136	LOC339803	1.14242			IGHG1///IGHD///IGHA2///IGH	2.40204	GK	-1.21267
ATP6V0E2	1.12					PDS5B	-3.6					RCN1	1.69447	MBD2	-1.55683					SMPDL3B	2.23762	RALGAPA2	-1.26052											NPR1	-1.32248	COBLL1	1.19008			GINS4	1.08978	LGALS2	-1.05163
TMSB15B	3.48					TRIM5	-2.37					KNOP1	1.70881	MBOAT2	-1.12078					PM20D1	2.1225	EXOSC9	-1.18392											RPE	-1.28292	CES1	1.396			UBE2G2	1.28471	CEACAM3	-1.25364
COA7	1.76					ARMCX3	-1.5					OR10S1	1.91249	RBCK1	-1.13882					CLCA2	1.63751	CLUH	-1.64181											DZIP1L	-1.6652	PALD1	1.09571			ANKRD16	1.7327	LOC100131541	-1.02006
NKRF	2.07					MRPS26	-1.27					TCTN3	2.43406	RNF13	-1.56972					NDST3	1.83876	HHEX	-1.43012											GBP6	-2.46623	TEX9	1.11753			SLC16A14	3.35134	CTTN	-1.14056
CLINT1	1.37					CLDN12	-2.67					ATP5D	1.24311	LAMP2	-1.05925					RORA	2.27429	APOBR	-1.77066											ZNF200	-1.26629	C3AR1	1.09657			NDUFA8	1.03291	LOC283788	-1.04905
DNAJC19	2.11					ZCCHC9	-1.02					FAN1	1.9014	MAGEB3	-1.32609					SGO1	2.62782	BMP6	-1.63997											CCNYL1	-1.22884	PLPP5	1.07225			TMED3	1.19295	HBM	-1.31932
MCCC2	2.75					H1F0	-1.67					TECR	1.34362	GDNF	-1.4665					GLT8D1	1.62771	IL16	-1.69124											NME8	-1.19198	PTX3	1.13658			RFC1	1.04896	PF4V1	-1.50234
COMTD1	1.01					ABTB2	-2.8					MIXL1	2.20469	EMILIN2	-1.04461					THBS4	2.14387	FAM155B	-1.27962											CACYBP	-1.09384	SEL1L3	1.77149			SLC35A3	1.04597	NLRP3	-1.0973
GALNT1	3.84					EXD2	-3.65					PPAN	1.74092	PLAUR	-1.6109					ERBB4	2.22645	SMYD5	-1.07941											PHC2	-1.14684	FN1	1.08451			MIS18A	1.11386	SLC22A4	-1.26571
ATRN	3.71					ACOT4	-3.61					ZSWIM3	1.62434	FAM178B	-1.39832					ZMYND11	1.7688	ARX	-1.3044											PRICKLE3	-1.32268	CMKLR1	1.03506			PACSIN1	1.43864	RNF19B	-1.01276
DDX20	3.25					NTPCR	-2.15					ADA	1.26372	PRKACB	-1.65421					EPHB4	2.91777	MYH14	-1.47878											FNDC3A	-1.5755	BAG2	1.08084			NOMO3///NOMO2///NOMO1	1.26242	PRRG4	-1.01111
ZNF335	3.38					GTF2F2	-1.9					LANCL2	1.29708	RNF122	-1.24507					TENM3	2.3653	TRIM15	-2.25393											CLEC12A	-1.17423	HIST2H4B///HIST2H4A	1.05873			DBF4	1.42413	HBZ	-1.85306
NELL2	2.53					C12orf45	-2.89					PROSER3	1.80167	GTPBP10	-1.39232					OR10G7	2.14337	EYA2	-1.2497											NACC2	-1.59688	NCOA7	1.06895			XBP1	1.88212	S100P	-1.53629
GRAMD3	3.56					CAMK2D	-2.96					COQ7	1.58712	CADM4	-1.59504					CHCHD6	2.36509	CDC42EP2	-1.02451											ADAMTSL4	-1.97089	FCGR1CP///FCGR1A	1.29582			MFSD9	1.12414	FOLR3	-1.74866
PER2	3.12					EIF4ENIF1	-1.76					DNAJC3	2.63927	MLST8	-1.11677					USH2A	1.75734	SNAPC1	-1.04584											IL36G	-1.66327	C15orf48	1.64563			SAC3D1	1.14222	GK3P	-1.12015
RBM12	2.72					BDH1	-1.71					TNFRSF8	1.93779	SLC26A6	-1.30153					SPZ1	2.03858	ITPK1	-1.23605											TSC22D3	-1.21668	JUP	1.19924			EBNA1BP2	1.20253	LOC106146153	-1.04767
WARS2	1.2					CYB5D1	-1.42					ZNF597	1.69256	GOLM1	-1.43521					MAML1	1.87821	MUSTN1	-1.20024											TLR2	-1.91299	MDFIC	1.32924			MSTO2P///MSTO1	1.06513	LIMK2	-1.01252
PRADC1	1.11					GPHN	-3.21					MMP15	1.82266	SIRPA	-1.11753					ZNF623	1.59066	NFYB	-1.18546											CALML4	-1.66387	ZBTB24	1.12167			HADH	1.15746	PLAUR	-1.08119
KRTAP11-1	2.81					ARIH1	-3.34					TUSC1	1.69001	MGAM	-1.58369					MBNL1	1.82134	PTGIR	-1.28906											DBIL5P	-1.28291	TAF4B	1.02428			SRSF2	1.04988
FAM98A	1.39					OARD1	-1.54					KCNK12	1.88457	MEP1B	-1.14435					NME3	1.00704	SIGLEC12	-2.05988											ZSCAN29	-1.03483	BATF2	1.56063			FAHD2A	1.15379
DDHD2	3.56					NKRF	-1.47					MRPS33	1.11026	MGAT5B	-1.01122					CELF3	1.52392	NAPG	-1.33592											SNX10	-1.25229	NRN1	1.0815			ZNF367	1.17423
CSTF1	1.75					PARP11	-2.1					MMP28	1.70529	MUSTN1	-1.01996					CDNF	1.82699	C15orf39	-1.69074											ACVR1B	-1.13899	BMP8B	1.20403			ZNF174	1.15875
DGKA	1.1					DLGAP5	-2.79					NELL2	2.93625	LATS2	-1.13235					AKR1C2	1.83485	SULT1A1	-2.03738											NKAP	-1.53531	HPR///HP	1.63419			LARS2	1.05283
TNFRSF13B	1.4					CCDC77	-2.76					SFXN1	2.05272	MX2	-1.45171					ABHD12B	2.19159	FGFR3	-1.23635											ACSL4	-1.03711	EFCAB2	1.37152			PDIA3	1.2444
LRP8	3.31					TP53I3	-2.04					WDHD1	1.61233	ANKRD33	-1.10851					PGC	1.97709	GPR35	-1.55246											CEACAM3	-1.52353	OASL	1.17437			ATP5G3	1.08522
CCR7	1.16					PPARGC1B	-3.82					COLGALT2	1.95177	KYNU	-1.00271					CT47A1	2.30047	PAPOLG	-1.2368											ARHGAP27	-1.24745	ELK4	1.02461			FER1L4	1.83017
CD3E	1.01					EEF1E1	-1.8					WDR70	1.0658	ATP8B4	-1.18083					SCAI	1.65281	GP6	-1.50787											RICTOR	-2.05145	ZNF684	1.2436			SSR4	1.17292
TIMM9	1.57					GALK2	-1.22					CHST10	1.93908	ETHE1	-1.31252					CST6	1.69253	TPSG1	-1.65372											KLHDC7B	-1.64182	ERICH3	1.02629			TMEM51	1.05706
CHAMP1	1.22					BMP6	-1.27					PRPH2	1.67366	VWA5A	-1.33465					VWA1	1.90908	AP2A1	-1.34565											FIBP	-1.35784	TPRG1	1.18681			LOC100507412///RNA5-8S5	1.70639
SKAP1	1.35					ATG4A	-1.98					LYRM9	2.05989	ABI1	-1.22366					IL36B	1.93398	RNF19B	-1.16524											PFKFB3	-1.02393	SGCB	1.34028			PGM3	1.75348
WDR7	1.42					TMED5	-1.3					GRAMD1C	1.81189	PLVAP	-2.18945					C1orf100	2.152	CSNK1A1	-1.21754											USP15	-1.18458	CCL2	2.69756			EPRS	1.05317
RABL6	1.46					GM2A	-2.64					PKMYT1	2.01529	HAO2	-1.29867					CYB5RL	1.59381	COX18	-1.11051											SIRPB1	-1.03878	IFIT3	1.50432			LOC100293211///IGHV4-31///IGHM///IGHG3///IGHG1///IGHA1///IGH	1.12431
EBP	2.26					ETFDH	-2.45					MPRIP	1.49805	YPEL3	-1.16418					PDZD2	1.80752	ERLIN1	-1.30482											HIST2H3C	-1.50452	TTTY15	1.20752			CHAC2	2.49576
DUS3L	1.49					PNPLA3	-2.98					IFT81	1.85774	CES2	-1.25959					CTTN	1.91621	RANGRF	-1.75397											SIGLEC11	-1.58394	RIN2	1.08448			CDK5	1.00372
MRPL38	2.14					SDHB	-1.12					PLEKHA7	1.72612	GALNT3	-1.20968					TPTE2P6	2.58504	VRK2	-2.14445											KCNQ2	-1.22876	PHLDA2	1.06053			IGH	1.02754
VAMP1	1.03					CSTF2T	-1.49					PARM1	2.38406	FAM21A	-1.43339					NAT2	1.61507	C16orf86	-1.02585											ITSN1	-1.51674	TPD52	1.14771			LMNB2	1.66296
PRPF38A	1.22					MCCC2	-1.99					NOS3	1.64509	UBQLNL	-1.5843					WTAP	1.71197	PADI1	-1.46987											G0S2	-1.56758	HP	1.42159			MAP2K6	1.1178
THAP7	1.1					KLK1	-1.48					OR1F2P	1.82446	DDAH2	-1.18989					TMEM130	1.72315	TRIM3	-2.47374											STAB1	-2.01499	SERP1	1.00198			PRMT1	1.23683
MORC4	2.06					GRAMD3	-3.4					TSHR	2.04258	ADPRH	-1.49865					DZIP1	1.56613	MAX	-1.43633											SUCNR1	-1.19392	GPRC5D	1.55771			TBC1D27	1.48087
PARD6A	1.16					FTSJ1	-1.16					GATC	2.05175	ZNF227	-1.44306					VASH2	1.5319	CLEC4GP1	-1.88229											TMEM55A	-1.05216	CD36	1.36847			GTPBP8	1.27507
CHPF	2.88					ZNF132	-3.18					CSRNP3	1.75405	MFSD9	-1.61874					COX11	2.13777	OR2A14	-1.5344											CD276	-1.44109	RSAD2	1.52468			TRAPPC2L	1.14314
ZNF75A	2.09					C5orf30	-3.62					AES	1.75236	GABARAPL2	-2.23077					PKDCC	2.13654	TMEM102	-2.11375											SIK1	-1.00946	CACNA1A	1.05135			SEC31B///NDUFB8	1.02124
FAM207A	2.64					SFPQ	-2.4					SDR39U1	1.53827	PPP2R5C	-1.3646					KLHL23	1.67279	UBA7	-1.1756											TNFSF13	-1.13504	TXLNGY	2.34823			ZC2HC1B	1.63601
TMEM241	2.95					ILVBL	-1.26					CMSS1	1.46572	ODF4	-1.31881					VIPR1	1.89165	CD14	-1.50762											METTL7B	-1.76649	PRKY	1.17251			NAA15	1.00415
KLHL14	3.83					TMEM200A	-2.27					PKP4	1.51587	SECTM1	-1.21578					STEAP2	1.5651	REM1	-1.86145											TMEM45A	-1.86975	UTY	1.899			IGHA2///IGHA1///IGH	1.84734
SHQ1	2.2					GSX2	-3.32					MAPK7	1.85014	TAS2R16	-1.68753					DGCR5	1.80027	THBS3	-1.34767											RAB8B	-1.11858	GRIN3A	1.12847			TEX9	2.09215
DNTTIP2	1.81					PCBD2	-1.58					LAX1	1.27623	S100A1	-1.19189					UBXN10	2.55037	COA6	-1.0735											ATP11C	-1.25873	CPNE5	1.01276			PAOX	1.08373
LDOC1	2.66					RIOK1	-1.5					DNMT3A	1.44831	CPEB3	-2.27009					C1QTNF4	1.9678	CHRNA10	-1.30336											SERPINB8	-1.2845	MET	1.12046			FUS	1.02311
GOSR2	1.04					ANKRD54	-4.11					RAB23	1.63679	EXT1	-1.20214					SYNJ2	1.39415	RNASE2	-2.43144											TBKBP1	-1.46231	APOBEC3B	2.07396			POLR3G	1.67615
C9orf116	3.68					FBXO22	-1.31					KCNQ1	1.84924	GCLM	-1.14166					RHOJ	1.76829	LGALSL	-1.62972											RBM7	-1.21087	RPS4Y1	3.62496			ELK4	1.37948
DSTN	1.38					ASRGL1	-1.23					GREB1	1.87534	IL17RD	-1.23949					ZNF204P	1.66586	TBC1D23	-1.7386											COL9A2	-1.25477	FCGR1B	1.0168			MCM7	1.25021
NQO1	2.88					LIAS	-1.73					POLR3B	1.6672	CD1A	-1.43458					SH3BP5	2.11027	ZNF436	-1.07699											ANXA3	-1.51911	IGHM///IGHG1///IGHA1///IGH	1.15131			BUB3	1.06498
JSRP1	2.25					ARL8A	-3.02					AP3M2	1.47237	GYPE	-1.69203					PCDH11X	2.00938	PLEC	-1.67342											C1QA	-1.62945	TMEM255A	1.75806			RAD51C	1.19807
BSPRY	3.63					C11orf71	-1.53					GINS3	1.39952	CLTCL1	-1.27504					AGAP6	1.11964	FBXL21	-1.01922											CASP7	-1.8761	EIF1AY	3.68087			RFC5	1.10195
MCCC1	1.72					UBA5	-3.36					SYNGR4	1.76557	CD300A	-1.08999					CHRNG	2.01618	YAF2	-1.41794											SLC24A4	-1.83673	KDM5D	3.15884			CNKSR1	1.44875
KCNN3	3.46					NTMT1	-1.39					TMEM143	1.91446	SCARF1	-1.44922					SSUH2	1.87985	EXT1	-1.15861											STAP1	-2.12979	TMEM200A	1.09441			TFDP1	1.32007
NSMF	3.21					IFI44	-1.23					BCL2	1.43102	IGF2BP3	-1.09559					OR52I1	1.94637	MATN2	-2.08644											RASSF4	-1.14451	DDX3Y	3.14533			MRPS10	1.37387
SPDL1	2.43					CCNH	-3.7					KHSRP	1.00629	OR51Q1	-1.33688					C10orf67	1.6429	RAB11FIP1	-1.14706											GPBP1	-1.56663	USP9Y	2.14226			EIF2B3	1.15101
TMEM209	1.48					RCC1	-2.68					MYOZ3	1.75415	GTF2I	-1.16416					NLRP13	1.81486	CHRAC1	-1.45859											LRRCC1	-1.04235	SAMD4A	1.00918			PSMA8	1.46346
LETM1	1.37					AP1S1	-2.61					ERCC8	1.75523	PLCL1	-1.24683					KLHL1	2.18008	C6orf62	-2.21906											FOXM1	-1.58137	HBEGF	1.24409			B4GALT7	1.03703
SRPK2	2.84					MRPL45	-1.65					GAGE2C	2.02199	ALAS2	-2.53179					ZNF713	1.75811	TMC4	-1.49711											ACOD1	-2.03318	EIF4G3	1.17639			TMEM258	1.03748
SLC25A35	3.37					AASDHPPT	-2.55					CD19	1.55635	REG1A	-2.07321					ARSI	1.63189	LENG8	-1.34941											DNAJC1	-1.14658	RC3H2	1.10046			HSPD1	1.11455
SUCLG2	3.76					TRIM32	-3.24					ACO1	1.04811	DOCK8	-1.00533					CDYL2	2.33694	CPEB3	-2.0571											ELOVL3	-1.54841	G0S2	1.73911			MET	2.51877
CCDC102A	1.05					CYP2J2	-3.58					GGCX	1.59928	ZNF669	-1.29988					SLC2A13	1.72637	SAMSN1	-2.70556											SERPINA1	-1.77702	RGS13	1.04619			ABHD12	1.0799
TUBGCP5	3.13					SIRT5	-3.38					SDC1	1.7952	PLSCR4	-1.38267					FOXA1	2.52281	STBD1	-1.05739											CA12	-1.63269	LOC101930164	1.33826			ARL5A	1.07929
NFU1	1.4					NARS2	-2.89					C1QTNF3	1.68562	GRB7	-1.74164					DEFB105A	1.85347	SNN	-1.26025											LOC105376544	-1.19581	CLEC5A	1.07385			H2AFV	1.17915
ADH5	1.87					MRE11A	-2.31					TMEM169	1.52448	RHCE	-1.43082					DLK2	2.03455	KYNU	-1.31043											RRM2B	-1.0107					IARS	1.05933
TOMM7	1.23					FA2H	-3.46					NABP2	1.30119	HDGFL1	-1.35725					SMTN	1.72702	FCF1	-1.06301											SNORA10	-1.21544					SPTSSA	1.1675
KCNK12	2.69					PARP2	-1.8					NPHP4	1.7734	ARID5A	-1.14399					ZNF395	1.80719	C18orf32	-2.08556											C19orf84	-1.27201					COL4A4	1.90109
APIP	3.14					HSD17B8	-1.3					RPL27	1.18406	STAC3	-1.60297					KRTAP13-1	2.12657	MAP3K11	-1.06855											LRRC37B	-1.19333					PLPP5	1.48423
TPRKB	2.45					IL17RB	-3.26					CYFIP2	1.14015	MTRR	-1.54264					MKX	1.45104	KLF16	-1.29757											PLA2G16	-1.04206					SLC30A9	1.21596
POLG2	3.16					CDR2	-1.46					SLC26A5	1.65789	AMIGO1	-1.06434					ZNF510	2.17817	HERPUD2	-2.02595											RCBTB1	-1.08617					PTBP1	1.04378
VRK1	3.87					LRP8	-3					SLC16A10	1.83657	OSBP2	-2.01692					AKIP1	1.68424	USP49	-1.05537											IREB2	-1.03983					FBXO6	1.25938
LRRC14	1.96					UQCRH	-1.4					CXCR3	2.14518	ATP1A2	-2.3273					A3GALT2	1.92817	RSF1	-1.32906											ETV2	-1.74359					CPT1A	1.04587
FSCN1	2.09					ARL15	-3.42					GPNMB	1.86265	HPSE2	-1.88883					MSX2P1	1.80851	KCTD17	-1.08802											RABGGTA	-1.28887					TPD52	1.84699
SPC24	1.5					DNTTIP2	-1.81					FNDC9	1.92411	TRIM6	-1.83262					TP53TG5	1.92864	ADAP2	-1.61298											FAM92A1	-1.31064					LMBRD2	1.27401
MKRN2	1.34					PFAS	-1.07					RNF215	1.80499	SEPT6	-1.87252					LRRC74A	2.0153	SLC6A6	-1.19144											GLMP	-1.07568					NEIL3	1.38149
NCR3	1.16					ZZZ3	-2.26					DFFA	1.15335	SLC31A2	-1.08417					NKX2-5	1.81578	ODF4	-1.17005											LPIN2	-1.40886					STT3A	1.90408
HELLS	3.33					NMB	-2.32					TAMM41	1.18318	ZNF600	-1.23616					OCLN	1.83424	LOC401286	-1.50646											CXorf21	-3.00219					EYA3	1.44552
BPNT1	3.57					LAMA5	-2.2					TMEM196	1.75669	VANGL2	-1.54511					GNL3	1.75727	DOK2	-1.67287											MS4A4A	-2.10649					POP5	1.01841
DCUN1D4	1.57					USP28	-1.86					HMX1	1.88321	EXOC1	-1.31943					ZNF273	2.21489	SAA4	-1.41093											SLC2A14	-1.02971					IGHM///IGHG3///IGHG1///IGHD///IGHA2///IGHA1///IGH	1.12928
CCDC117	1.53					COX20	-2.32					GPHN	1.79838	CHRNA10	-1.35788					CCDC136	1.5244	ANKRD44	-1.03164											ARAP1	-1.11787					VRK1	1.27315
PORCN	3.89					ZBTB8OS	-1.69					PSMD7	1.03374	C15orf39	-1.21558					CDC25B	1.2694	ACTL6B	-1.75723											ANKRD13D	-1.44475					WDR36	1.01213
BICD1	2.31					ZHX1	-1.2					TPRG1	1.74181	RAD51B	-1.35085					TADA2A	1.8844	ARRB1	-1.16241											CLK1	-1.26837					IBTK	1.0675
ALKBH8	3.53					HSPA4	-1.64					C12orf49	1.69043	DTX3L	-1.23508					B4GALT6	1.61226	MX2	-2.32481											ARMC8	-1.21297					SIGLEC1	2.50665
PUM3	2.46					TTC4	-1.55					ARMC8	1.76195	C4orf33	-1.69145					WBSCR17	2.38083	C7orf61	-1.44658											CENPW	-1.09847					ENTPD7	1.31692
ZNF165	3.15					FXR2	-1.81					VWA1	1.57793	CTSC	-1.50839					TAS2R19	1.87914	JAK2	-1.35213											SIDT2	-1.0636					PIAS2	1.0902
UBA2	1.99					PPP4R3B	-3.67					JSRP1	2.71931	FOS	-1.37241					PGF	1.52427	PPIB	-1.84605											ECM1	-1.35793					TPP2	1.02488
MKKS	3.45					SOX5	-3.45					SRPK3	1.61671	MARCKS	-1.31561					UST	2.23342	GNGT2	-1.50802											RIF1	-1.87951					GPRC5D	2.80266
ACOT4	3.6					CENPK	-3.27					KIAA1324L	1.76145	CD1D	-1.20333					TRIM59	1.52716	EPB41L3	-1.63493											MEFV	-1.27206					MRPL51///SPTLC1	1.05972
CUTC	1.05					RAB38	-2.28					ADAMTS19	2.03427	CALML5	-1.20902					MEIS2	1.4479	WDR44	-1.59926											HARBI1	-1.36962					CD70	1.39367
MRPL2	1.88					TCTEX1D2	-1.79					SLIRP	1.26817	WDFY1	-1.0513					NOL4	2.24105	UTS2R	-1.33306											SCLT1	-1.05396					C1QBP	1.0895
HIST1H4J	2.09					C20orf144	-3.33					PRSS3	1.92329	HESX1	-3.01892					FGF9	2.09277	MSL2	-1.46425											ATP5G3	-1.38267					DDX19A	1.01197
MORN3	3.6					PHKB	-2.51					PARP2	1.7232	TRPC4	-1.00604					TSGA10	1.84556	ZNF592	-1.31713											SIGLEC9	-1.62374					CCNC	1.38698
MAPK6	3.65					SPA17	-2.25					DMKN	1.68964	SUDS3	-1.22367					ZFYVE9	1.76381	SLC26A8	-1.63612											IRAK2	-1.04296					ARHGAP11A	1.43509
ZC3H15	1.65					BET1	-3.36					LIN52	1.44936	ANGPTL4	-1.18328					HECTD2	1.53092	LAPTM4A	-1.09199											PTPRO	-1.30408					TMEM161B-AS1	1.6557
P2RY10	1.22					FSCN1	-1.85					ZFP64	1.75172	HSPA1A	-1.61826					PHF12	2.21031	ITGB5	-1.29647											BBS12	-1.53735					DHCR7	1.08222
RECQL	3.15					EME1	-3.4					DGCR6	1.23839	ACTRT1	-1.78156					ARHGAP29	1.9559	CAMK1G	-2.00726											TNFSF13	-1.54864					ANKRD13C	1.2599
HAT1	3.61					CDC73	-3.51					DLX1	1.84579	MARCH8	-1.33557					BHLHE40	1.07666	TSLP	-1.00474											PAXIP1-AS2	-1.10299					HACD3	1.28002
AKTIP	1.31					TM2D3	-3.44					AMPH	1.63613	RAPGEFL1	-1.05814					NKX3-2	1.80609	SLC38A7	-1.62981											CA2	-1.12429					BRMS1L	1.43607
C12orf42	3.38					DDX52	-1.64					HEATR3	1.43195	MAPK10	-1.78373					OVOL2	2.01863	IL17REL	-2.20998											CLEC1B	-1.96034					IMPACT	1.0786
RPF2	2.78					APOOL	-1.65					STRC	1.76533	WHRN	-1.29355					PHF7	1.90599	MRAP	-1.54013											UBD	-1.16571					MTA3	1.14026
CNIH1	1.49					JUN	-3.46					SMC1A	2.19884	FBXO9	-1.43119					TUB	1.63398	ETFBKMT	-1.12101											RAB43	-1.01621					LRR1	1.59019
MGAT4A	3.97					CWC27	-1.47					ZNF7	1.63816	PPP1R3D	-1.09661					ARNT2	1.54133	GPBP1	-2.09385											TRUB1	-1.24756					KCNA2	1.55465
DCTN6	2.2					IL18R1	-1.53					LAYN	1.55827	FAM127B	-1.43864					TMSB15B	2.48416	CRMP1	-1.35522											GIMAP2	-1.43228					EPB41L2	1.13713
RIDA	3.84					TXNL1	-2.93					ETNK1	1.74637	TMEM267	-1.00103					NBL1	2.95291	NME2	-1.18843											ROCK1	-1.45245					MRPL39	1.48596
NUS1	2.28					DYNLL2	-1.13					FAF1	1.83212	AQP7	-1.46636					CDS1	1.72646	ARHGAP35	-1.22656											RHOBTB1	-1.45723					VOPP1	1.05031
COPS4	1.21					FST	-3.42					KRTAP12-2	1.63806	MBOAT7	-1.45262					AMACR	1.85747	GBP5	-2.30973											KIAA0895L	-1.40698					ID1	1.84524
CAMSAP1	2.39					SETMAR	-1.09					DYRK2	1.17132	EIF2AK2	-1.19636					UBA1	1.88421	H1F0	-1.34918											FCGR3B	-1.07965					CTCFL///HMGB1	1.06361
FOLR1	2.88					GNAI3	-1.06					MBLAC1	1.5198	MLX	-1.57202					KRT76	2.12952	ATP1B3	-1.14698											VAMP4	-1.10833					SAMM50	1.02488
ANKRD37	3.81					PPCS	-2.93					HIST1H1B	1.55658	KLF16	-1.45254					GALNT13	2.0546	EGFR	-1.85056											HIST1H2BK	-1.08415					BAX	1.03037
MRPS22	1.3					POGLUT1	-2.5					TCF7	1.83982	COL4A6	-1.71213					SH3GL3	2.27045	BAX	-1.16435											TMIGD3	-1.56468					CXCR3	1.85086
GRPEL2	2.95					SEPT4	-2.04					PGP	1.89211	ZNF579	-1.43183					DNAH2	2.07485	SERINC3	-1.89589											CPED1	-1.35658					RAN	1.07613
FBXW9	2.07					GPR89B	-3.55					PLK4	1.79045	ECE1	-1.12562					ITGB8	1.76763	TAL2	-1.07089											NDUFAF1	-1.09989					MIR503HG	1.38221
HIST1H1B	3.31					TCTN3	-2.32					MAGOHB	1.39734	PIK3CA	-2.08367					TLE2	1.62846	MED22	-1.11338											SSTR3	-1.0036					PRIM2	1.0653
NT5DC2	1.42					GPN3	-1.12					MTCL1	1.6012	SSX5	-1.47803					UGT1A1	1.70285	ZNF28	-1.06913											RB1	-1.09098					NUP160	1.0199
ENO3	1.42					GFM1	-1.12					NMNAT2	1.58336	ITGBL1	-1.27791					ERICH5	1.53896	UTP23	-1.24015											CHD1	-1.01423					GSG2	1.35137
TMEM263	2.84					TRIM7	-2.81					TSPYL5	1.71037	CLEC4D	-1.63739					NPPC	1.8654	TMEM156	-1.0058											GPER1	-2.2817					UBE2G1	1.53012
PSMD14	2.9					ADORA2B	-2.04					ITPRIPL1	1.76815	ZNF114	-1.52435					OR4K14	1.88337	IQSEC2	-1.05763											SLC47A1	-1.56441					ALDH18A1	1.53144
CDKN2A	3.1					ALKBH1	-2.37					POLR1E	1.24462	TBC1D23	-1.81295					FBXO43	1.74451	CD164	-2.20514											SLC3A2	-1.53887					NCAPD3	1.1819
SH3BGR	3.33					PLPP1	-2.79					CCNB1	2.43261	METTL7A	-1.1762					SLC25A53	2.00494	GADD45GIP1	-1.21999											ASGR2	-1.12998					ALDH7A1	1.27992
SLAIN1	3.6					MTBP	-3.2					SYT8	1.74211	RGPD2	-1.27891					APOA2	2.1045	NFKB2	-1.11653											LMTK2	-1.44965					ALG8	1.39036
LRFN3	1.74					TMEM184C	-1.13					TMEM92	1.68258	STX16	-1.74443					LACE1	1.52426	CCL3	-1.32196											DLEU7	-1.21966					FAM126A	1.21378
ZNF664	1.92					MRPS25	-2.4					NUP155	1.38982	ST13P4	-1.32112					MYO5C	2.06562	CD3EAP	-1.04965											BRCA1	-1.47121					KLF10	1.06994
ESF1	3.66					MDC1	-1.53					RBL1	1.66895	NTNG2	-1.52493					DUSP4	2.06334	CCL28	-1.08279											SLC12A8	-1.01364					SNRPD1	1.19733
PYM1	1.89					DGKI	-3.37					RHOBTB3	1.62975	NRG3	-1.46795					FANCD2	1.84333	MTF1	-1.1073											GAB2	-1.39926					CANX	1.17252
UPF3A	1.02					DUT	-1.48					N6AMT1	1.34125	FGD4	-1.33252					TMEFF2	1.54689	SLC9A8	-1.16724											DLX6-AS1	-1.14517					HMGB1	1.01017
NUP35	3.56					SRD5A1	-1.13					OR4P4	1.39501	SPTLC1	-1.10965					GLB1L2	2.25792	ZNF669	-1.20025											AFF1	-1.24956					SYVN1	1.21976
EFHC1	3.58					MPHOSPH6	-1.96					DND1	1.54361	LHB	-1.61862					SIX1	1.50068	ZNF124	-1.38304											FAM170B	-1.05835					CSE1L	1.14216
WDR46	1.2					YWHAG	-2.13					ACTA1	1.70651	SH2B2	-1.04086					APOL2	2.3936	TNK2	-1.03928											GZMB	-1.12474					MRPL13	1.29827
ZCCHC8	2.69					SOCS1	-1.05					CSNK1E	1.26761	RNASEL	-1.25617					TFCP2L1	1.9194	MLX	-1.47433											HP	-1.92669					TCTN3	1.08486
TMEM116	2.14					RPP38	-1.43					NDUFB11	1.20102	RGL1	-1.60616					CAMTA1	2.22439	MAP3K14	-1.01386											CLEC7A	-1.17487					GEN1	1.41826
MPI	3.23					BDH2	-3.31					HSPB11	1.6212	HSPA1B	-1.43381					STX19	1.74414	XPO6	-1.01686											ACOX2	-1.77625					NAP1L5	1.18646
ST6GALNAC6	2.24					ACBD6	-1.2					GDF15	1.87739	CAMSAP3	-2.13871					ADAM30	1.93485	C17orf47	-1.11086											BOLL	-1.42867					PPIL1	1.02121
FASTKD1	3.29					CEND1	-2.6					DHFR	1.89649	CFP	-1.15614					CDK20	1.57423	BCL2L11	-1.29949											CTRL	-1.09528					ORC5	1.07619
MICAL3	3.01					CHAMP1	-1.16					WDR62	1.94328	FCGR1B	-1.58115					FNBP1L	1.42713	CYP8B1	-1.93045											TSACC	-1.2109					STARD5	1.39916
CISD1	3.97					RTEL1	-3.34					LCMT2	1.69138	USPL1	-1.19262					KDM4D	1.43775	ULK2	-1.19882											FAM198B	-1.04263					WDYHV1	1.12799
ZNF7	1.82					SAMSN1	-2.32					HUS1	1.86648	USP49	-1.18381					SGIP1	1.8916	SMG8	-1.07026											C21orf91	-1.16582					BICD1	1.41152
TMEM200A	2.25					DFFB	-3.53					MGC70870	1.39178	PFKFB3	-1.11851					BOLA3	1.55672	TNFRSF1B	-2.01618											GPATCH2L	-1.19835					GPHN	1.14771
VPREB3	1.97					ANAPC10	-3.52					KLHL22	1.01596	ZC3H11A	-1.68855					GATA4	2.14688	NAGS	-1.101											RAB3A	-1.53893					MRPS34	1.06767
TXK	2.16					SMTN	-3.62					CPB2	1.76421	FAM53A	-1.65837					PDE9A	2.06442	HCCS	-1.28038											TTC26	-1.38083					PML	1.02688
PAOX	2.96					EMP1	-3.32					BTC	1.72066	ABCA12	-1.15268					TMEM139	1.41423	KNDC1	-1.60466											SLC1A3	-1.76543					NOMO2///NOMO1	1.21794
SPTY2D1	1.56					MAPKAPK5	-2.02					ZWINT	1.8865	TSC22D1	-2.12543					PXDNL	1.83794	IL24	-1.81221											C12orf40	-1.26463					DLG3	1.07768
ENKD1	1.49					ASF1B	-1.58					BLM	1.12083	SLC8A1	-1.14977					KBTBD3	1.77893	DOHH	-1.22188											SIK1	-1.49424					TCN2	1.3712
MTDH	1.66					STARD5	-3.39					ALG1L	1.68942	RAB33B	-2.42864					ART5	1.73605	ELAVL2	-1.93863											CLEC7A	-1.13029					CYAT1///IGLV2-18///IGLV3-19	1.42091
LTBP3	1.91					CENPC	-2.95					TPTE2P6	2.02353	TNFRSF10B	-1.30601					RYK	2.61493	HS3ST6	-2.19656											ECHDC3	-1.35267					CCDC150	1.2243
ACY3	1.62					EXO1	-1.58					EFNA1	1.75088	SMYD5	-1.04613					SNRPF	1.18003	STK17A	-1.4323											NAIP	-1.75197					TUFM	1.08361
UGGT1	2.18					ACOT2	-1.93					GAS2L3	1.97382	ADCYAP1R1	-1.80545					DEPTOR	2.08571	TFF1	-1.58788											RPA4	-1.34721					PDXP///SH3BP1	1.03945
EEF1B2	1.7					HIST1H2BE	-1.34					H2AFZ	1.19896	ATP2B1	-2.01638					SEMA5A	2.25185	RHBDD3	-1.26871											MYO7A	-1.55817					CYAT1///IGLV1-44///IGLV7-43	2.86668
BORA	2.76					RCCD1	-3.31					RPL4	1.11993	SIGLEC5	-1.61309					AMPH	2.11051	EIF1AD	-1.56548											GABPB1	-1.25816					N4BP2	1.29987
OVGP1	1.42					UGGT1	-2.21					APOE	1.72869	C6orf222	-1.13001					KLHDC9	1.63518	ANO7	-1.02432											CARD16	-1.86061					OTULIN	1.18036
GLT8D1	1.08					ATP2A2	-1.03					CSNK2A1	1.24721	OR4D5	-1.83107					NFATC2	1.859	PDAP1	-1.14252											MAPK14	-1.06512					EYA2	1.47822
C1QTNF6	3.43					UTP3	-2.3					GAS7	1.79276	CYP4F11	-1.6561					BIRC8	2.06989	GOLGB1	-1.1757											PNRC2	-1.49043					ASUN	1.00614
LIAS	1.61					RAB34	-1.02					ZNF821	1.02413	MYADM	-1.69614					LZTS1	1.79603	HSPG2	-1.45364											SIGLEC7	-1.66948					SGCB	1.70921
GSPT2	2.99					INSIG1	-2.2					NR6A1	1.4142	HIST2H2AA3	-1.39479					TMEM99	1.34206	DHRSX	-1.22569											LOC100128059	-1.28523					VAMP5	1.34427
CFAP20	1.18					NETO2	-2.89					TAT	1.47713	CCDC63	-1.20556					THSD1	1.63628	CYTH3	-1.43651											HIST1H2BF	-1.41065					MDFIC	2.07897
PRPS2	1.38					BYSL	-1.5					SLC7A9	1.49115	PTPRM	-1.75079					FAM153A	2.34872	SYTL2	-1.10248											KDM1B	-1.04856					CD320	1.53329
C4orf46	1.39					TEX2	-1.52					AMOT	1.35604	ST8SIA4	-1.6867					WFDC10B	1.64015	EPDR1	-1.11712											KRCC1	-1.28175					ZNF124	1.07547
RHOBTB3	2.54					TMEM126B	-1.63					KIF14	1.98623	ZDHHC22	-1.30734					FLG	1.65184	DUSP13	-1.35545											KSR1	-1.58332					HSD17B10	1.051
COX20	2.28					CHAC1	-1.49					CRIP2	2.43293	BLZF1	-1.03422					NALCN	2.15865	SSTR2	-1.22697											ASGR2	-1.62858					GPATCH4	1.13016
C1orf109	1.71					CPED1	-3.4					SHFM1	1.1397	TREM1	-1.49963					GSG1	2.2582	JPH1	-1.98933											BCAS2	-1.08647					NUDT1	1.01967
ICE2	2.79					HADH	-1.48					SRSF2	1.01164	BMP8B	-1.4291					ZNF695	1.9015	CEACAM19	-1.21529											SLC26A8	-1.67725					ARL17A	1.08439
AK2	1.34					SUOX	-3.36					ERBB3	1.6342	TRIM67	-1.13055					KRTAP10-3	1.82209	CBX3	-1.18223											IRF5	-1.38887					SLC39A14	1.26357
ZCCHC17	1.28					CD86	-3.37					FGD6	1.78433	PTH2	-1.62336					IL26	1.92898	IGSF6	-2.17743											PTPN6	-1.134					MRPL38	1.0012
TEX2	1.27					LDHAL6B	-3.77					SRM	1.19618	SLC35E1	-1.05901					SLC7A11	1.63945	MEGF9	-1.80678											GAB1	-1.49758					MRPS24	1.04494
PRSS33	3.6					ACAT2	-1.19					UBC	1.9497	TMEM140	-1.43011					ACTG2	1.60548	PLCL1	-1.06065											ARAP2	-1.26674					CTPS2	1.08091
CLCC1	2.65					SLFN12	-2.02					PIN4P1	1.31837	SLC27A3	-1.07619					ZNF521	1.94217	LMAN2	-1.07574											ITLN2	-1.36462					DUT	1.39406
SLC12A2	3.62					PDSS2	-1.72					BCL2L11	2.12702	FLNA	-1.47162					FGD1	1.83297	TDP2	-2.20897											IL18RAP	-1.03338					QPRT	1.10222
ZNF519	3.07					CYB5A	-1.54					CDK3	1.73008	DEFB123	-1.33238					ZNF660	2.0152	KIF1B	-1.05067											PSEN1	-1.25738					NCAPD2	1.19891
LYPLAL1	1.05					C3orf38	-1.19					SLC25A35	1.79937	TCEB3	-1.01535					NRBP2	1.05633	GIMAP8	-1.76102											PPP1R3B	-1.13534					FN1	1.29397
ANKRD54	4.08					MRPL38	-1.5					PLCH2	1.0391	OR1L8	-1.40916					RND1	2.07387	ARHGAP11A	-1.02531											FAM199X	-1.167					SPDL1	1.38959
RERG	3.36					UBE2G2	-1.1					NMUR1	1.91464	ANO7	-1.02637					COL24A1	2.16658	ALG11	-2.35576											TREX1	-1.11931					FOPNL	1.07638
ZNF268	3.65					LAMP5	-1.89					SMAGP	1.83108	TAS2R3	-1.12666					PMP22	2.30334	MARCO	-1.73348											NSF	-1.37166					GCSHP5///GCSH	1.91423
NR2C2AP	1.65					TMEM237	-3.44					NEURL2	1.76134	IL1B	-1.4096					RNASE4	1.84755	ATG4D	-1.08553											FPR3	-1.53148					HNRNPH1	1.21182
MCAT	2.49					LDAH	-2.81					RIMBP2	1.54363	C18orf32	-2.343					TRAF6	1.94731	USP43	-1.01742											LOC153684	-1.01189					CDRT4	1.31336
AGL	3.51					TRIP4	-3.3					CCDC189	1.4021	CCDC70	-1.10768					SPRED3	2.02165	CLEC18B	-1.10728											C16orf87	-1.01928					PERP	2.01102
CBR3	3.18					SPOUT1	-3.53					CP	1.58045	YBX3	-1.40602					MANBAL	1.67875	PKN1	-1.10841											ELL2	-1.0375					CEP76	1.17092
SLC27A2	1.97					PLEKHA3	-3.19					IL22	1.70371	TOP1	-1.3157					NAP1L2	1.89954	GUCY1A3	-1.48483											IMPAD1	-1.11781					TPM3	1.21674
VEGFB	2.14					MGAT4A	-3.88					BAIAP2L2	1.73758	HSPB9	-2.09009					MCCC2	2.21379	P2RY13	-1.77782											TSC22D1	-1.44033					MPP5	1.33879
SDAD1	1.21					USP16	-1.17					DNAH2	1.77784	ANKLE1	-1.0957					PAQR9	1.93139	HN1L	-1.39962											TANK	-2.47792					IGKV3-20///IGHV3-48	2.06198
CENPE	3.53					ICE2	-2.63					RAPGEF6	1.0091	STX11	-1.26791					SPP1	2.48438	KCND3	-1.23838											SPECC1	-1.12925					ALG13	1.04018
CD7	1.32					R3HDM1	-1.26					FAM212B	1.72895	ISL2	-1.28747					PPP1R1B	1.97026	MOB1A	-1.48462											USP15	-1.00682					WEE1	1.19206
FANCI	1.9					SNAPC5	-1.57					HIST1H2AH	1.38411	TRIP12	-1.09987					C3orf52	2.07812	CFH	-1.27585											NXNL1	-1.13913					UTP11	1.23487
MYO5A	1.15					ABCE1	-2.58					HNMT	1.58447	RAB8B	-1.06074					SMIM11A	2.04756	DHPS	-1.19233											MVB12B	-1.28462					SPATS2L	2.0332
RFWD3	2.56					CXCL10	-1.69					EFHC1	1.84328	C1orf198	-1.31391					GPR75	1.8019	SCAF1	-1.28194											HNRNPA3P1	-1.14503					ARL5B	1.02282
SCLY	1.17					CFAP20	-1.16					QPRT	1.61493	SAMD4A	-2.00342					CALB2	1.99544	EAF1	-1.70617											TP53BP2	-1.44826					MCEE	1.51865
RCN1	1.57					MORF4L2	-1.47					SIRT4	1.64918	RASGEF1B	-1.24418					NPM2	1.79406	SERPINA1	-1.8245											DISC1	-1.19724					ANKRD39	1.23671
FAF1	2.16					ANKRD22	-1.45					SMARCB1	1.3605	CAPN9	-2.0277					RAD17	2.12759	MAGEB3	-1.09854											PHACTR1	-1.33969					MIF	1.11634
HGH1	1.04					FBXO28	-2.11					ZNF718	1.90344	SAR1A	-1.36071					PCDHB13	1.62191	SEPN1	-1.13957											RIMKLB	-1.25963					C1QA	1.55234
POLR1B	2.18					FBXO4	-1.41					ACYP2	1.56525	POLH	-1.8244					NIM1K	1.44808	DOK3	-1.89005											RBM47	-1.06702					RUVBL1	1.03672
SUB1	1.41					RRS1	-1.84					KIF12	1.63754	OTUD5	-1.11973					KLK5	1.72291	HNRNPA3P1	-1.19845											KIAA0895L	-2.2554					BORA	1.03065
PJA1	1.24					CAND1	-2.93					MECOM	1.832	CTSL	-1.55517					OTOP2	1.7005	NUTF2	-1.14527											MGST1	-1.38424					WDR12	1.03812
GFI1	1.99					DNAJC19	-1.61					ICOS	1.48476	APOF	-1.78875					PTPRR	1.9458	ASCC3	-1.05671											M1AP	-1.22643					EIF5B	1.02187
CLPX	1.48					PIP4K2B	-1.14					ZNF593	1.32496	TEX33	-1.25713					TNFRSF11B	1.44661	LHX3	-1.12761											HPD	-1.10293					MRPS33	1.06097
PSMC6	1.28					SLC30A8	-3.08					TMEM47	1.84706	ADGRL1	-1.54207					ZNF354B	1.6456	LELP1	-1.4395											CHORDC1	-1.40431					C10orf10	1.16395
HOPX	3.05					CIT	-1.07					SLC22A20	1.52194	NLGN2	-1.03868					ESYT3	1.80798	JPH3	-1.38205											CASZ1	-1.1265					FAM111B	1.36565
FAM35A	1.69					ZCCHC8	-2.53					HSPBP1	1.99937	PARVA	-1.5379					APLP1	1.57504	CEBPD	-1.09966											HIST1H2AD	-1.21161					CD2AP	1.0228
GRIK4	3.2					NLRP7	-3.12					LIN9	1.76597	ZAN	-1.63269					AP3M2	1.75401	DDX60	-1.6255											CLEC4C	-1.17374					TDP1	1.26443
LOC81691	3.47					GON7	-1.95					FAM207A	1.09981	DSCAM	-1.22584					CD8B	1.94128	CDH23	-1.75611											C19orf35	-1.08041					CTPS1	1.22747
EIF3J	2.36					C16orf62	-3.29					PLPP2	1.6537	LDLRAD2	-1.66481					C20orf141	2.55357	IRF9	-1.05499											TROVE2	-1.2219					ABCD3	1.55412
SIRT3	1.99					ARHGAP18	-3.42					VPREB1	1.6859	IKBKB	-1.79259					ALKBH7	1.07865	OMA1	-1.89036											RNU6ATAC	-1.17095					HDLBP	1.11749
LRIG1	2.41					NGDN	-1.06					SMYD3	1.27447	ZNF418	-1.45098					PASK	2.24305	HARBI1	-1.19099											STK24	-1.01981					MTMR12	1.24995
GALE	1.69					DCTN1	-2.94					RPA3	1.42773	MPP1	-1.22199					SEPT3	1.7703	AQP7	-1.24308											L1TD1	-1.22552					ITGB1	1.17886
MAGT1	1.75					C18orf21	-1.83					XYLT1	1.74705	MOB1A	-1.57336					TXNDC16	1.79353	STRIP1	-1.08307											HIST2H3D	-1.1425					STRBP	1.16165
DUX3	2.68					CCL3	-3.16					SEC22C	1.9437	MPZL3	-1.18949					FAIM2	1.91294	KCNK6	-1.00949											FOXD4L1	-1.07082					LOC100293277///IGLC1	2.45789
DHX32	1.61					IPO9	-1.9					GPX6	1.88428	FAM129A	-1.25795					ALDH3B2	2.04305	FBXO42	-1.17591											APOOL	-1.2769					VCP	1.01123
TBC1D19	2.99					MRPL35	-2.91					ATG4B	1.15712	CREB5	-1.31154					TMEM92	1.8987	CEND1	-1.31398											SPDYC	-1.4481					BAMBI	1.18961
CDC26	1.02					L3MBTL1	-3.02					CLUAP1	1.48089	PQLC2	-1.25451					OR6C74	1.65096	JOSD2	-1.15822											CLEC4C	-1.34285					RCC1	1.02729
TBP	1.06					PIP5K1A	-2.88					SLC6A15	1.78201	HAGH	-1.27641					NEUROD2	2.19396	RPN2	-1.54868											IRF2	-1.52932					CLCC1	1.82491
FASTKD2	2.07					FAHD2B	-3.53					GPR89B	1.80329	ISG15	-1.68019					OCM2	1.95453	AHSG	-1.09746											GPATCH2L	-1.19582					SLC7A1	1.09249
ATXN10	1.45					UTP18	-1.38					FAM218A	1.76234	SH3BGR	-1.30346					KIF21B	1.91568	CREB3	-1.16946											TGM2	-1.22457					PAWR	1.11164
POLRMT	1.98					TIGD1	-3.22					ARHGAP33	1.04724	PTPRO	-1.56137					DCSTAMP	1.96738	LGALS9B	-1.41004											QSOX1	-1.10592					HIST1H4C	1.09631
CCDC51	2.07					DHX36	-2.03					DHODH	1.61039	SNX20	-1.08776					KIF3A	1.59479	TAOK2	-1.07406											ATP8A1	-1.21334					TMEM200A	2.00037
TSPYL4	3.06					PJA1	-1.57					RAB27A	1.45151	RAX2	-1.13811					CYP1A2	1.82408	SCRT1	-2.04439											LINC00238	-1.15652					ASXL1	1.06749
INTS5	2.11					SKIV2L2	-1.84					CST8	1.47946	SPEF2	-1.17948					LRR1	1.68813	ZMYND12	-1.12813											RAB33B	-1.77503					PTCD2	1.02841
SMIM19	1.13					ALDH16A1	-3.23					ATP2A2	1.23389	PRSS42	-1.05239					CASQ2	1.88732	CLTCL1	-1.11554											NHLRC2	-1.28418					NEFH	1.25619
C2orf47	1.03					DISP1	-2.17					NT5DC2	2.1	IFT140	-1.19824					LHX1	2.65604	TMEM88	-1.25484											PRRG2	-1.07203					JUN	1.46975
DDX10	1.1					NOL8	-1.41					APOBEC3B	3.18014	TAL2	-1.19788					USP53	2.05519	RIC8B	-1.25609											BPI	-1.28186					SLC33A1	1.31932
NAA30	3.1					PTGES2	-2.56					MAPK13	1.08294	TRPC5	-1.3467					ZNF821	1.29932	APOC3	-1.85318											SPATA32	-1.05121					DNAJC18	1.71553
EZH2	2.98					CENPJ	-2.26					IGFBP6	1.58539	CFB	-2.06553					CHMP3	1.45839	TMEM176B	-1.9461											COL4A3BP	-1.00674					SARS2	1.13834
PLCXD1	1.13					ZSCAN5A	-3.14					KRT7	1.64437	NFKBIZ	-1.06078					SERPINB11	1.91613	KCTD13	-1.07594											FFAR3	-1.5031					DNAJB9	1.42539
TEX30	3.28					DDX20	-2.98					GGA2	1.0838	JPH3	-1.45291					DKC1	1.08373	HMGCS2	-1.41151											CLEC4G	-1.13162					NUCKS1	1.01259
MBIP	1.13					ILF3	-1.8					C12orf43	1.13388	MCTP1	-1.22925					DLG3	1.50956	PHF3	-1.53829											SERPINE1	-1.00461					EPR1	1.69292
ISYNA1	1.15					EIF2AK3	-1.44					OR5C1	1.53432	DES	-1.39178					ZSCAN4	2.11207	CCDC60	-1.45648											ZNF484	-1.29636					SETBP1	1.32914
NMT2	2.58					CCNA1	-3.39					TAF6L	1.13457	ST6GALNAC2	-1.37807					ATP1A4	2.00141	IL2RG	-1.52766											LIPN	-1.48909					TYW3	1.16053
COQ9	1.37					SLC12A4	-1.51					CTBP1	2.15741	PML	-1.31315					NUF2	1.76376	APH1A	-1.41593											RSRC1	-1.12209					LOC100506100	1.18701
WDR75	1.15					NQO1	-2.33					SNRPD2	1.16032	MXI1	-1.25379					DNMT3B	2.12062	ACSL4	-1.28978											MARCO	-1.24284					WNT5B	1.25185
DNAJC24	3.15					RRP15	-3.29					EARS2	1.18558	C2	-1.31882					AKAP7	1.90265	RNF122	-1.15199											PLSCR4	-1.37695					IQCB1	1.0205
PCGF6	3.08					TRPV4	-1.67					BCKDHB	1.80804	EXOC4	-1.24842					KSR2	1.6999	AFTPH	-1.53056											SPTY2D1	-1.31533					CDC7	1.10825
MTERF1	2.63					NMRK1	-1.51					PBRM1	1.82995	ASPRV1	-1.65799					CCDC80	1.53631	NPSR1	-1.81224																	LSM5	1.11513
EMC1	2.74					STX18	-1.63					QRFPR	1.79296	TRPM8	-1.8023					LUC7L2	1.30512	INO80	-1.02021																	ZNF713///MRPS17	1.32032
METTL25	1.92					RNF145	-1.86					IFITM5	1.62546	RAB6A	-1.91779					MYOZ3	1.84528	SENP7	-1.43639																	MEI1	1.19224
WDR86	1.52					PRRX1	-2.7					HAUS8	1.06159	ITPK1	-1.17452					MREG	1.90051	REPS2	-1.02727																	GNPNAT1	1.02041
TMEM204	2					BOLA1	-1.86					PSAT1	1.57368	CYSLTR2	-1.18781					B4GALNT4	1.45721	THEMIS2	-1.14385																	FAM30A	1.40509
CHCHD6	3.37					CISD1	-3.54					REXO4	1.32617	TAS2R5	-1.29684					MAGOHB	1.58172	RCHY1	-1.09393																	TIMM21	1.40417
AIMP1	1.49					HPF1	-1.95					EIF2B4	1.61737	LGALS3BP	-1.59261					CRYBG3	1.469	SLC24A4	-1.19601																	SND1	1.02925
BBS5	1.65					PMS2	-3.38					CAMKK1	1.76671	IL17RC	-1.42991					DDR2	1.8237	SCARF1	-1.17325																	FAM171A1	1.3254
NGDN	1.11					POLR3E	-1.66					EMILIN1	1.76193	PDIA3P1	-1.27405					HIP1R	2.07413	C17orf102	-1.26535																	RNFT2	1.68689
GTF2H3	2.49					MBNL2	-2.87					MRPS17	1.00421	XPO6	-1.04197					RAPGEF6	1.25681	APOL5	-1.21878																	OSTC	1.36379
TBC1D7	1.3					MRPL14	-1.51					CARMIL1	1.70166	ABCG4	-1.18082					MPP2	1.76384	ADGRE1	-1.50753																	SEC63	1.06184
ATXN7L2	1.65					CIAO1	-1.05					C1orf112	1.69447	CASP8	-1.75201					SCGB1D1	1.55526	C2orf76	-1.05713																	ANAPC5	1.25496
HNRNPH1	1.44					SPICE1	-3.44					SAPCD2	2.03915	IMPDH1	-1.70952					FAM26E	2.03792	SCGN	-1.99347																	TMEM263	1.18665
HYOU1	3.3					RPE	-3.22					ACOT7	1.11795	CDC42EP1	-1.18992					NPTX1	1.91957	STXBP1	-1.16696																	RAPGEF5	1.55903
CDC25C	3.12					UPK3B	-2.31					NOL4	1.76534	C17orf47	-1.21616					SH3GL2	2.24728	RAB3D	-1.11502																	AGA	1.08115
NUDT6	3.15					BCAS1	-3.08					ACOT4	1.80185	DMC1	-1.02053					ITIH5	1.95477	SLC2A9	-1.20751																	LARP1B	1.23698
ERCC8	3.41					SLC35G1	-2.66					NCALD	1.11095	FZD2	-1.26551					STPG2	1.83455	CTSV	-1.22803																	CHPF	1.05087
SELM	1.52					BPHL	-2.46					BEND5	1.83243	LHFPL2	-1.13895					MATN4	1.87951	KIAA1551	-1.35265																	RBM3	1.08201
FAM3C	3.64					MCMBP	-2.61					RCC1L	1.73876	RALGAPA2	-1.25992					LOXL1	1.52464	PTP4A1	-1.38772																	AXL	1.37917
TTC4	1.4					CD164	-2.72					MALL	1.64672	ZNF223	-1.10021					NECAB1	1.58748	ST6GAL1	-1.54242																	IFI6	1.13741
DDIAS	1.96					CDC25C	-3.2					OR4B1	1.57766	TNS1	-1.94519					TMEM178A	1.95045	PADI2	-1.3754																	FKBP7	1.58152
SLC11A2	1.63					GMFB	-1.18					ABCA5	1.37798	USP25	-2.15449					BTRC	1.51913	WSB2	-1.82935																	PPAT	1.1492
PHLPP2	1.73					EMC2	-1.43					FSHR	1.69773	TMOD1	-1.95767					SPRR2A	1.83225	IFITM1	-1.4322																	MCAT	1.04243
SH2D3A	2.26					ALKBH8	-3.22					ATF4	1.6413	U2AF1	-1.21041					KCNF1	1.46826	ZKSCAN1	-1.33404																	GPX7	1.5154
HILPDA	3.09					G3BP2	-3.23					CEP128	2.65718	GTPBP1	-1.08068					TPT1	1.15498	TRIM7	-1.89708																	IQCG	1.38458
SNRPD3	1.02					GDAP2	-1.7					SLC29A4	1.72743	DHX58	-1.46246					HAP1	1.64553	FXYD7	-1.29898																	PEBP1	1.19041
HSPA14	1.81					EID2	-2.02					NPY2R	1.53854	IFI44	-1.47045					HIST1H2AH	1.4729	H3F3AP4	-1.50549																	BIK	1.13611
STXBP5	1.35					LARP1B	-3.28					VIMP	1.44541	ARHGEF17	-1.22385					TH	1.49439	RSG1	-1.07898																	ATXN1	1.15179
ASUN	3.33					BCL2L11	-3.33					CHEK2	1.50515	XRCC2	-1.01617					NPHP1	1.7593	LIN7A	-1.41235																	STAT1	1.01573
ELAVL1	2.84					KDELC1	-2.12					HIST1H3G	1.75672	GALNT14	-1.05768					PAICS	1.7179	WDR17	-1.24614																	FAM46C	1.75069
ATXN1	1.55					MCCC1	-1.4					AWAT1	1.69961	SPRED2	-1.10019					RBMY1E	1.81351	OR52W1	-1.17234																	IMMP1L	1.20306
ATG4A	1.96					FRMD3	-1.38					ZP1	1.84271	CXCR1	-1.6471					MORF4L1	1.64118	EFNA4	-1.17584																	OSBPL10	1.18084
NT5C	1.02					POLR3K	-1.45					C19orf44	1.30168	VPS8	-1.28202					ATP8B3	2.09265	CYSLTR1	-1.50149																	CKAP2	1.10786
SMC1A	2.85					ZNF175	-1.4					BSG	1.5107	C1GALT1	-1.93578					CELA3A	1.92055	PRKCB	-1.7406																	TBC1D26///ZNF286A	1.01053
BLM	1.96					HERPUD2	-3.49					ILKAP	1.18785	TLCD1	-1.39957					TMEM256	1.36671	KDR	-1.01042																	SNRNP25	1.3901
ZC2HC1B	3.33					U2AF2	-2.26					CALU	1.82442	KIAA1033	-2.4471					KIF3B	1.04837	ZNF114	-1.20743																	HINT3	1.15635
MTFMT	1.81					TMEM117	-2.69					PNKD	1.46888	MUC21	-1.01365					TRIM54	1.92578	PARD6B	-1.12705																	CEP97	1.42339
MMAB	3.29					CDC40	-1.49					AK3	1.04688	COX8C	-1.63296					GAL	1.78773	TMEM51	-1.22297																	ELAVL1	1.11847
ZNF26	1.98					TAMM41	-1.93					RELN	1.42189	CREG1	-1.02129					DNAH9	1.97283	MRPL44	-1.17958																	TANC1	1.17397
RECQL4	1.09					MTX2	-2.75					H2AFV	1.59503	GAL3ST3	-1.28243					SYNGR3	1.8866	MDM1	-1.04439																	UGDH	1.06615
DIABLO	1.44					NUF2	-3.2					CEP131	1.39475	MDK	-1.93312					BPY2	1.84031	ATP8B4	-1.20629																	STEAP1B	1.2659
SLC33A1	3.29					GOLGA5	-1.27					ANKZF1	1.7276	ADM	-1.1544					ZNF280A	1.42702	ELOVL4	-1.11282																	DNAJC10	1.25306
BLK	1.23					ALG2	-1.2					LRRC14	1.56049	CFD	-1.16165					INPP4B	1.6865	NSD1	-1.00343																	USO1	1.21311
MTOR	1.21					RPP25	-1.18					MMP26	1.64874	POMK	-1.3595					MPRIP	2.44034	LSM6	-1.53874																	SERP1	1.45357
RRAS2	3.12					KATNA1	-1.02					POM121	1.6023	OR2AK2	-1.10753					CRISP1	1.49071	IFI27L2	-1.08855																	CHID1	1.06338
MKS1	1.26					WDR90	-3.1					TMEM37	1.66278	SMARCC2	-1.01907					OR2AE1	1.82692	ALDH4A1	-1.09478																	HYI	1.03444
HDGFRP2	3.01					GTF2H4	-1.12					ARHGAP11A	1.48385	ZNF667	-1.04559					SYT9	1.80985	TSC22D1	-1.89694																	CLMN	1.01451
CRTAP	2.51					SUPT3H	-3.1					NRN1L	1.57477	GIMAP1	-1.52884					NDUFB6	1.07965	SLC39A7	-1.07344																	CISD2	1.07062
HSCB	1.62					TEFM	-1.8					HS6ST3	1.56829	NDUFS2	-1.39806					CSH2	2.16363	AXL	-2.17141																	LOC100291464///LOC652493///LOC650405///IGKV1D-8///IGKC	1.46001
CA5B	3.75					SLC35F1	-2.75					DIAPH3	1.61957	BMP3	-1.20185					CPN1	1.93648	MPZL3	-1.02827																	TECR	1.11917
NDUFS4	1.31					PIGA	-1.8					CT47A1	1.71269	CLEC12A	-1.45515					RBMY1A1	2.04105	CACNA1I	-1.66481																	IFNLR1	1.46906
MRPL35	2.83					LAMP3	-2.32					MSX2P1	1.42461	PGM5P2	-1.06215					ETV4	1.41523	TLCD1	-1.27186																	ENTPD4	1.11255
ATP5I	1.02					HCFC2	-3.54					NDUFAF1	1.90341	STS	-1.29298					MRAP2	2.00624	SPI1	-2.19154																	LY6E	1.62198
KCTD20	1.03					SMYD3	-1.73					STT3A	1.27852	LGALS9	-1.36906					C2orf83	2.0543	PPARGC1B	-1.32661																	MAGEH1	1.12432
STAMBPL1	2.4					STBD1	-3.19					KIAA1024	1.63008	GK	-1.17218					CDH7	1.47773	STARD8	-1.25856																	KDELC1	1.14492
KLRC1	3.11					HIST1H2BG	-1.45					ASPM	2.85013	EPHX1	-1.73505					DHX40	1.05064	TOP1P2	-1.81782																	EML2	1.14654
CNPY4	1.49					SCN8A	-3.24					ERBB4	1.66974	FAM174A	-1.88099					ABHD2	1.73377	CSF2RB	-1.52708																	ERN1	1.31269
GLYCTK	1.88					JMY	-2.74					CANX	1.03941	TTTY10	-1.19098					OLIG2	3.38554	SFXN2	-1.09457																	SLC17A9	1.27589
CXCR5	2.14					LRTOMT	-3.02					SPON1	1.57256	KRTAP10-4	-1.5878					CXCL2	2.04422	AP5B1	-1.54246																	RPP40	1.07147
RBFA	2.33					NEXN	-1.37					WEE1	1.87356	KAT2B	-1.99578					ZIC2	1.79937	SFPQ	-1.30575																	ITGA8	1.03749
MNAT1	2.49					PANX1	-2.92					NFATC3	1.48977	HIRA	-1.31886					PALM	2.29268	DSCC1	-1.18965																	EMP1	1.17828
WDR92	1.08					LACE1	-2.12					PABPN1L	1.64941	WSB2	-2.04416					FAM43B	1.98714	ASCL2	-1.48342																	CHEK2	1.08206
DIEXF	1.63					EIF2S1	-3.9					AKIP1	1.40515	PPP1R15B	-2.21728					DPPA3	2.06036	TLR2	-1.48295																	UFM1	1.19288
ZFP64	2.86					HACD3	-3.05					SLC41A2	1.49951	ZNF592	-1.30556					ITGA1	1.60965	IL18R1	-1.69977																	GPRIN3	1.07605
SETD6	2.37					BRD8	-2.7					ALOXE3	1.64006	IL1R2	-1.79811					IQCK	2.17631	HLX	-1.2806																	NADK2	1.08414
ABCB6	3.43					MED24	-2.54					DALRD3	1.27154	KCNE3	-1.32075					CSNK1G3	1.79254	HAPLN3	-1.27653																	LDAH	1.22772
C19orf44	1.39					OSBPL11	-2.39					MSMP	1.61234	PROP1	-1.15221					PCDHB17P	2.05286	ZNF579	-1.17528																	TPRG1	1.56197
BCL2	1.02					RIC8B	-1.87					PRB1	1.52291	NFYB	-1.18565					NRTN	1.67316	ADCY4	-1.52807																	ADAM19	1.09072
NLRP7	2.86					ARSB	-3					KATNAL1	1.73503	ZNF682	-1.04575					YY2	1.7306	DYSF	-1.21797																	IFI44	1.41155
SLC39A8	2.55					TMEM263	-2.02					FAM181A	1.69647	AOC1	-1.77842					SGSM1	1.89762	PPIL3	-1.16186																	RGS1	1.59429
SPAG4	2.76					PCGF5	-2.92					AMMECR1	1.81017	LTK	-1.64431					WNT3	1.93932	YTHDC1	-1.27978																	FBXO16	1.47395
GINS3	2.29					MRPS28	-2.28					PPP2R2C	1.55733	OR52N2	-1.20795					FRMD5	1.72764	COL20A1	-1.0637																	MAGOHB	1.25924
NNT	1.14					PPP2R1B	-1.33					PTH1R	1.95195	GPR141	-1.43394					GLYAT	1.60608	CCDC142	-1.58595																	MMP8	1.65215
DALRD3	1.8					ATRN	-2.94					TRPC7	1.66174	CERS1	-1.9322					SUGP2	1.11099	CEACAM3	-1.57953																	HACD2	1.01278
PTS	1.12					COMTD1	-1.16					PUS7	1.82829	RIMKLA	-1.2687					SPAG1	1.98741	UGP2	-1.45202																	HSPB11	1.19358
CHAC1	1.38					AKR1A1	-3.05					HARS	1.01656	IL3RA	-1.06004					KRTAP23-1	1.97016	FAM178B	-1.07028																	CD27	1.43334
PITPNC1	3.21					SAMD7	-3.35					ECE2	1.68245	VPS13C	-1.27505					THNSL1	2.26046	MFSD9	-1.37464																	EIF2AK3	1.24703
STAP2	3.1					MPHOSPH9	-3.49					SRPRB	1.10323	RELB	-1.01036					LAD1	1.7813	LYRM5	-1.04712																	GTSF1	1.08486
KCTD9	1.78					WFS1	-2.55					UBR7	1.74913	WHSC1L1	-1.0234					AQP2	1.78136	PPCDC	-1.1691																	BYSL	1.0703
XCL1	2.27					MANEA	-2.72					C3orf52	1.51485	AFTPH	-1.83746					HIGD1B	1.67967	FAM129B	-1.26992																	CGN	1.02138
NUCB2	2.41					MEA1	-1.1					FASTKD3	2.16426	MAGT1	-1.02246					OR5D16	2.11287	LIPJ	-1.68254																	DNMT3B	1.01754
GTF2F2	1.7					ZC3H8	-1.7					RRP1B	1.53765	DENND6B	-1.03546					COL8A1	1.75694	KIAA1033	-2.17354																	E2F5	1.45305
POLR2L	1.02					SLC35F5	-2.6					ARFGEF2	1.79569	AIFM3	-1.24163					RAVER2	1.97562	LTK	-1.48404																	LAX1	1.27554
GGACT	1.17					GIN1	-2.86					USP21	1.00659	RNPC3	-1.22847					LHX9	1.95941	PREX1	-1.30145																	OAS1	1.28741
CCR6	2.19					HSPH1	-1.09					APOA2	1.76637	FAM198B	-1.4806					NMU	1.66486	SOX12	-1.595																	TMEM198	1.01125
SPRED1	2.74					FYTTD1	-2.47					RPS14	1.03861	ACPT	-1.33302					C1QTNF6	2.12571	CAMTA2	-1.30441																	MPHOSPH9	1.11978
PPIE	1.11					UBE2D2	-2.36					NUDT11	1.59891	HIVEP3	-1.25642					SEC14L2	1.62036	HSH2D	-1.77098																	CCR2	1.32801
ALKBH2	2.78					COG5	-2.75					HIBCH	1.61588	RASSF2	-1.00593					TRPC3	1.75197	DACH1	-1.28769																	CDC23	1.56383
JUN	3.24					ZFP64	-2.76					2003-08-01	1.36812	GRN	-1.21469					ARL6	1.4366	LRRCC1	-1.49706																	WARS2	1.1189
SRP9	1.13					SERPING1	-1.13					CT47A7	1.49111	TGFA	-1.56308					ZNF365	2.73141	BIN2	-1.62542																	SYT1	1.32272
ACOT2	1.76					SIKE1	-3.17					DTD2	1.41219	CXCL16	-1.06419					COL4A5	1.88592	FFAR2	-2.20422																	LGALS3BP	1.68722
EEF2KMT	3.23					FOXP4	-3.03					ZNF329	1.2705	ERVFRD-1	-1.62242					CLCN5	1.71954	GSK3A	-1.01705																	DPY19L1	1.24417
EXO1	1.82					PPID	-2.27					HEMK1	1.21863	DICER1	-2.00522					FN1	1.53652	EIF5	-1.10234																	FZD3	1.06986
FAM64A	2.29					COX7B	-1.53					PPP3CC	1.03309	GBP1	-1.74318					RANBP3L	1.993	RTKN	-1.01049																	SLC35F2	1.76381
MOK	1.37					PBRM1	-2.32					BRF1	1.8203	MTG2	-1.3396					OR4F6	1.81618	TNFAIP2	-1.11129																	JMJD4	1.07963
ARV1	1.03					SASS6	-2.88					RYR3	1.61739	CFH	-1.42368					RWDD1	1.73262	SNTB1	-1.11784																	ELP6	1.54568
UGDH	1.68					POP5	-1.87					SCARB1	1.02031	ABCA1	-1.16219					SPAG11A	2.03255	PPP1R15B	-1.97417																	LOC100506098	1.10468
RAB22A	1.56					INF2	-1.1					ELMOD1	1.754	COL4A2	-1.03					GUCY2D	1.83109	LFNG	-1.12956																	HERC2P7	1.92369
CHAF1A	1.46					CNKSR1	-1.08					C8orf46	1.61514	OSBPL2	-1.32542					PIP5KL1	2.38185	GIMAP1	-1.95866																	MARCO	1.18337
HYLS1	1.2					SLC2A5	-1.32					TXNDC16	1.39853	SLC38A8	-1.15852					C11orf63	1.75362	AOAH	-1.49754																	SLC7A5	1.14863
ZBTB25	2.57					LOXL2	-2.83					NOSTRIN	1.49597	PPIL3	-1.14026					CT45A5	1.72976	P2RY14	-2.31134																	FAM27B///FAM27C	1.33569
RPL39L	3.31					LAMC1	-1.48					RAB40AL	1.54513	FGFR3	-1.13677					LRRCC1	1.96372	BATF3	-1.0037																	SLC25A23	1.39416
IPO11	1.83					TRO	-2.8					METRN	1.65916	PSRC1	-1.2111					ZKSCAN7	1.87066	REM2	-1.45792																	KCNQ5	1.48105
ELP4	1.15					COL1A1	-2.67					RPS4X	1.17036	SNCA	-2.1533					KRT34	1.956	TMEM63B	-1.21818																	GNG7	1.04868
GATA3	1.37					ZFP69	-3.24					LRP8	1.68792	MUCL1	-1.09496					ENAH	1.62421	KCNMB1	-1.35413																	ZBTB24	1.22432
SLC35F1	2.75					SMARCB1	-1.23					ZNF280D	1.84447	IGBP1P1	-1.84133					FEZ1	1.90569	TMEM19	-1.20593																	PRDM15	1.03112
FASTK	2.2					NRK	-3.06					LSM7	1.061	KCNJ2	-1.14632					HPCA	1.89029	NKAP	-1.33318																	FAM20A	1.23025
ACOX3	1.32					C10orf88	-2.84					ZNF507	1.47727	DMTN	-1.55889					LTC4S	2.09289	KDM6A	-1.02821																	SLCO5A1	1.14939
COPS2	3.11					BORA	-2.44					ARHGEF28	1.56086	PITX2	-1.0138					RBPJ	1.68118	TMEM45B	-1.15478																	CLIP4	1.00256
ANKH	2.44					GEMIN5	-2.69					RGS13	1.36901	FBXO7	-1.17882					DDX11	1.87952	HLA-DRB3	-1.87941																	TMEM156	1.68358
NFXL1	3.19					TCERG1	-2.47					NSMCE2	1.86114	DYRK1B	-1.00513					RUFY1	1.68899	USP25	-1.73425																	HIST2H4B///HIST2H4A	1.02398
NEFH	3.2					ERCC2	-1.6					NCOR2	1.81448	AGR2	-1.18648					LANCL2	1.61575	SLC25A34	-1.19828																	GSTCD	1.24176
TCEA2	1.4					WDR62	-1.75					CLMP	1.6612	CCDC142	-1.66342					NHLH2	1.4003	NPDC1	-1.05379																	GLCCI1	1.39672
PIR	3.27					SLC27A2	-1.55					OR13G1	1.67687	DAAM2	-1.38952					BRK1	1.02842	CBS	-1.20161																	F2R	1.11719
WDCP	3.25					MIS18A	-1.55					ATG10	1.38822	CSDC2	-1.58737					PARD3B	2.10178	SEPT6	-1.60358																	XRN1	1.12218
FCRL5	1.47					NUP58	-1.57					CPT1C	1.61482	TAF1	-1.18852					KRTAP6-2	1.72899	ASGR2	-1.20451																	ABTB2	1.08473
MORF4L2	1.38					ZNF684	-2.42					HEATR1	1.41752	CYP26A1	-1.19145					GRB10	1.80561	PSMA3	-1.56871																	BHLHE41	1.86126
ELAC2	1.54					ETF1	-1.15					SFTPB	1.73455	AMPD3	-1.25992					HSPD1	1.81501	LIMD2	-1.14522																	MCC	1.21326
PERP	3.02					ENPP2	-3.13					C1S	1.35669	C16orf54	-1.063					VGLL3	1.73435	SIRPB1	-1.29505																	MX1	1.05893
PIGA	1.98					YIPF5	-1.01					CDYL2	1.72459	BAX	-1.15318					KCNK1	1.60439	ADSSL1	-1.22552																	RTP4	1.3651
GPR89B	3.4					L3HYPDH	-3.22					UPF3A	1.25587	BAZ1A	-1.21151					PTPRF	2.62183	CD53	-1.69789																	ALG9	1.30633
PIGF	1.39					POLR3GL	-1.39					SDR42E1	1.32721	CMTM3	-1.14075					CDK16	1.64357	ASAH1	-1.09804																	LOC100131043	1.19655
EIF1AX	1.34					SULT1C2	-3.08					KRT76	1.43295	NR3C1	-1.40938					AURKC	2.15409	INSL3	-1.43449																	PLS3	1.3055
DCAF1	1.72					ZNHIT2	-2.68					CFAP53	1.54255	SP3	-1.94724					DNPH1	1.34972	ZYX	-1.02044																	RWDD2B	1.18836
OXCT2	3.12					NADK2	-3.08					IKBIP	1.49436	POTEA	-1.24637					ABCD4	2.18166	PHACTR1	-1.44625																	SDC3	1.08032
ATAD1	3.26					C2orf74	-1.81					CYCS	1.40938	CMPK2	-2.22383					OR8D2	2.01763	SKAP2	-1.59296																	SEPT10	1.3712
METTL18	2.81					BTN3A2	-2.17					GOT2	1.07291	ZNF124	-1.27238					LRP4	1.67142	CCDC43	-1.14558																	PRADC1	1.07718
ZNF800	1.77					MED18	-2.67					C9orf116	1.4383	NAALADL2	-1.05879					BMP4	1.40072	STX16	-1.45636																	MSR1	1.23304
MESP1	3.13					E2F8	-1.63					PMM2	1.20207	FAM76B	-1.27537					PRLH	1.76969	RNF24	-1.15373																	IGHV4-31///IGHA1	1.41903
EXOG	3.19					SAP30L	-2.21					SLC26A7	1.62901	KMT2D	-1.14089					DEFB104B	1.78338	MX1	-1.58289																	C4orf46	1.22547
CRYBB1	3.24					SLC47A1	-1.84					OR13A1	1.42746	HDAC9	-1.14118					FXYD3	1.6958	OSCAR	-1.67583																	STAT2	1.04248
SEC22C	2.03					C8orf33	-2.28					NGF	1.62906	SPIRE2	-1.39974					TAS2R46	1.71015	WHRN	-1.06957																	BAG2	1.09229
IFNLR1	1.11					ZNF664	-1.29					RPS15A	1.22105	DENR	-1.08219					SEPT10	2.03202	CFAP47	-1.41991																	EPSTI1	1.2773
KIF14	1.3					OXSM	-1.94					PPIL1	2.00528	TTC22	-1.59609					ZNF688	2.1294	CFAP58	-1.32978																	CTSL	1.08854
PEX1	2.74					NUPL2	-1.11					RPS7	2.15641	IFI44L	-1.2512					PLCE1	1.63874	TRMT1L	-1.72862																	ISG15	1.2502
JMJD4	3.06					CEP290	-2.85					BPNT1	1.47717	KCTD17	-1.10136					TEAD2	1.52199	S100A1	-1.04606																	TMEM108	1.21731
HDAC2	2.19					EPS8L3	-2.71					NUP62CL	1.36604	LYSMD2	-1.17079					PIKFYVE	1.70852	TMOD3	-1.04813																	GPAT2	1.0778
CAMK4	2.55					KIF14	-1.89					RECQL4	2.25225	SLC26A1	-1.823					CATSPERD	1.56514	NCF4	-1.68951																	SNX25	1.04951
ZWINT	2.1					NAGA	-1.57					CHAF1A	1.772	SCT	-1.17459					DNAJC28	1.83371	RAB33B	-1.74317																	SPACA3	1.07339
RTTN	2					RRP9	-1.45					GUCA1B	1.36569	S100A12	-1.47416					CD1B	1.73521	TCF7L2	-1.09443																	SRPRA	1.08501
GTF3C4	1.13					RPUSD4	-1.21					PCID2	1.12591	TMPRSS2	-1.61694					RELN	1.63754	KDM2B	-1.46303																	PARP11	1.08343
ECHDC1	1.73					APOO	-1.28					SPDL1	2.33107	LRP1	-1.53817					TMEM82	2.11853	MFSD14A	-2.12808																	AIM2	1.01677
CENPQ	2.55					GABRR2	-2.92					CD5	1.33044	BCL2L2	-1.02671					HLF	1.59378	SYMPK	-1.10489																	IFI44L	1.39798
NPHP4	1.15					DDX19A	-1.9					C1orf159	1.43383	WDTC1	-1.21852					KIF7	1.91406	BTK	-1.65543																	HBE1	1.5832
SLC25A15	3.28					DLD	-1.03					TNK2	1.55337	RPS6KC1	-1.23956					OR1J4	2.23466	HILPDA	-1.12723																	PGAP1	1.29498
PPP1CB	1.7					BNIP1	-2.22					AMPD1	1.59854	SLC5A8	-1.18756					IFT88	2.12905	NFATC1	-1.24992																	SUN1	1.1933
SMC3	1.29					BDNF	-2.48					SUPT7L	1.44607	CLEC5A	-1.22088					KLF14	1.87758	LRG1	-1.78717																	LOC100287927	1.22543
XCL2	1.25					C6orf106	-1.48					PTPRF	1.81017	ZNF703	-1.87425					DYX1C1	1.95693	FUT7	-1.20811																	HESX1	1.834
LGMN	1.32					TMEM260	-2.3					EXOC3L4	1.45051	PTPRN2	-1.48683					IFRD2	1.23105	CCDC7	-1.07529																	CLECL1	1.46303
SFMBT1	1.25					ARHGEF4	-2.82					CPSF1	1.02278	TBC1D32	-1.01647					KRTAP9-4	1.77825	MAFA	-1.59949																	FAM149A	1.06767
ENOSF1	3.12					WDR41	-1.26					PTPN14	1.56853	TIMP2	-1.07569					FTSJ1	1.92093	MPLKIP	-1.4455																	IRF7	1.01555
FAM171A1	1.57					UPRT	-1.27					WDR6	1.04625	UGP2	-1.46521					RGAG4	2.09807	COL11A2	-1.3748																	PMEPA1	1.06318
ZNF529	1.67					COQ9	-1.19					NPM2	1.51046	HELZ2	-1.0866					RALA	1.08553	PCDHB9	-1.00283																	TXLNGY	2.57044
NDUFAF6	2.69					RPL13	-1.51					KRTAP27-1	1.52116	IL22RA2	-1.19397					DUOXA2	1.8857	TLDC1	-1.13476																	KDM5D	3.48582
CD99L2	1.24					COIL	-2.35					PPP2R5D	1.24839	TRAPPC6B	-1.37652					SFTPB	2.4136	RNF13	-1.3683																	FAM225B///FAM225A	1.04761
MAN1A1	2.98					MYB	-1.39					CHN1	1.49085	HAS1	-1.32028					RPS6KA5	1.7738	OR52B6	-1.09934																	LYZ	1.07682
FAM184A	2.83					SQLE	-3.63					GAL3ST2	1.50073	MDM1	-1.00467					PXMP2	2.15655	PALB2	-1.01026																	DANCR	1.14685
TRIM65	1.25					SLC31A1	-1.71					FABP9	1.60792	TRIM31	-1.06225					GDAP1	1.58848	CETP	-1.15065																	CCRL2	1.01402
C1orf112	1.27					HIST1H2BC	-1.8					CCR7	1.42778	OVOL1	-1.33383					LOC441601	1.73476	TRIM48	-1.51023																	CAV2	1.01863
TSC1	1.63					PRPF38A	-1.06					ELP4	1.41427	VWA7	-1.2502					CDH1	2.1408	RETN	-2.17148																	IREB2	1.28174
TSEN2	3.05					TOP2A	-2.33					PAX2	1.70843	SYF2	-1.73798					CCDC7	1.72275	C16orf46	-1.35393																	PHACTR2	1.16367
SQLE	3.46					SAYSD1	-3.21					TSSK4	1.59626	CDH26	-1.1051					TRIM39	2.22267	KATNBL1	-1.31692																	EIF1AY	3.70672
CLECL1	1.64					ZNF226	-2.53					SFTPC	1.65286	CHMP5	-1.64509					FAM221A	1.77052	ZMYM3	-1.15189																	IFIH1	1.22012
MPHOSPH6	1.79					DNAJC24	-2.94					PBLD	1.47165	CHD1	-1.31961					CARMIL1	2.07177	QTRT2	-1.07385
FA2H	3.07					SLC25A36	-3.19					TEFM	1.59698	BAALC	-1.21026					FDCSP	1.60665	NAPSA	-1.55851
PBDC1	1.02					FIGNL1	-3					PPP4R4	1.51828	HNRNPA3P1	-1.18797					COCH	1.81385	DEDD	-1.0696
ERI3	2.89					SMU1	-3.14					DHCR7	1.78365	UTP23	-1.1475					PAX6	1.45391	SIPA1L3	-1.06135
TMEM57	1.2					BLM	-1.94					AHI1	1.93792	LAP3	-1.06502					FHL2	1.9377	TRIM22	-1.25702
MANEA	2.66					ZNF184	-3.29					FAIM	1.97252	PLA2G2D	-1.02746					ZNF287	1.76404	MRGPRD	-1.30132
SLC9B2	3.28					HIST1H1D	-3.2					PCDHA13	1.45382	RNF141	-1.06028					MAGEC1	1.93172	CENPA	-1.21501
ANO8	2.08					MYLK	-2.29					OXLD1	1.07236	P2RY14	-2.56636					C14orf39	1.76041	EAPP	-1.431
TEF	1.1					ATAD3B	-2.69					MIPEP	1.92635	ITGB5	-1.35214					PANK4	1.48121	ZNRF4	-1.89904
POP5	2.02					FSTL5	-2.81					SLC25A12	1.528	ZNF23	-1.58467					CYP3A5	1.78303	CYP26A1	-1.03362
EIF2B3	2.45					XPA	-1.3					DHRS11	1.27049	CYB561	-1.19731					HEATR9	2.02777	SPHKAP	-1.41282
MANEAL	2.65					CPEB3	-2.68					HYI	1.82218	PCTP	-1.18368					UFD1L	1.22216	HSPA4	-1.41754
BLNK	2.58					HYLS1	-1.36					RBMY1A1	1.51828	EAF1	-1.75993					C11orf87	1.9308	ELOVL7	-1.55488
S100PBP	1.27					ELOVL6	-3.06					CNFN	1.26166	FCGR2B	-1.60383					PTCHD3	2.22441	DUSP15	-1.39509
WDR36	2.39					CEP89	-2.85					KDELC1	1.35438	FYTTD1	-1.64989					ZNF347	1.88787	HOXC10	-1.65231
MSANTD2	1.03					DDHD1	-1.95					CCR6	1.48279	PROCA1	-1.23672					PHF6	1.69006	IGBP1P1	-1.45609
BRE	1.2					PERP	-2.95					OSCP1	1.38566	ELF1	-1.08955					VPS13A	2.01489	TCP1	-1.20182
DZIP3	1.75					SLC25A17	-1.55					FNBP4	1.11747	MFSD14A	-2.33131					PRSS38	1.79961	FCGR2A	-1.7419
NR3C2	2.46					SLC23A1	-2.49					NME1-NME2	2.07582	NCF1B	-1.0579					C11orf49	1.52192	CSF2	-1.41268
KPNA3	2.11					SSC4D	-1.22					EIF5	1.50619	PLSCR1	-1.46284					TBX1	1.50997	TFEB	-1.11002
DHRS3	1.25					YAE1D1	-2.93					OR9G9	1.5197	LENEP	-1.47136					KRT83	2.22675	LAT2	-1.80844
LRRC23	1.49					SLC38A9	-2.5					ADAM6	1.53216	MORC1	-1.78238					OTUD6A	1.88361	HSF1	-1.43116
SLC39A10	1.82					GCSAM	-2.65					GTF2IRD1	1.68454	VWCE	-1.93372					CKMT1A	2.08967	KAT2B	-1.68359
DONSON	2.63					CAPN3	-2.5					MOG	1.42902	ZNF32	-1.12872					ARL9	1.43717	CCDC186	-1.07243
COX7A2	1.11					SLC25A15	-3.15					THOC6	1.17422	TMEM61	-1.45642					FNDC5	1.6543	BAZ2A	-1.24348
CCDC65	3.25					SHQ1	-1.81					NPAS2	1.52251	SLC26A9	-1.1474					ANKRD16	1.8806	MCEMP1	-1.79707
GATB	1.59					SLC9B2	-3.24					TCOF1	1.60764	HTR6	-1.28013					UGT1A9	1.98061	TIMM8B	-1.26591
FADS2	2.75					OVCA2	-1.58					PDE9A	1.625	IFIT1B	-1.77559					ITPRIPL1	1.6834	COTL1	-1.03772
PRICKLE1	1.64					HMGCL	-1.78					CCDC103	1.63249	CFAP47	-1.62844					AGBL2	1.59859	JAK3	-1.67461
COX7B	1.59					ZKSCAN3	-2.07					PANK1	1.56874	GCA	-1.32808					SFRP5	1.75813	GAA	-1.05257
CYB5R2	3.34					TRIOBP	-1.94					HSD17B6	1.41261	SLC23A2	-1.37851					DRD5	1.87499	SPTA1	-1.04607
LIMS2	1.96					ZNF80	-2.15					TOP2A	2.63861	TPPP3	-1.79039					PCDHA1	2.02006	NSL1	-1.07119
BTG3	1.18					YEATS4	-1.76					FTSJ1	1.19652	CLEC18B	-1.04501					MCOLN3	2.3616	LILRB5	-1.63044
ING3	1.9					ABCB7	-1.18					CDKAL1	1.33317	RBM39	-1.73692					DOK6	2.08167	BLVRB	-1.20097
HHAT	2.19					HIST1H2AD	-2.34					CPZ	1.65803	LRRC73	-1.27955					SGCD	1.74941	TAF1	-1.01465
PARP16	1.75					BCL2A1	-1.11					GSTM2P1	1.68874	NAMPT	-1.78138					PCID2	1.32592	HNRNPC	-1.17576
BDH2	2.75					RBFA	-2.23					IPO7	1.61788	C2orf50	-1.08941					CACNA2D1	1.68136	CHMP5	-1.36748
SLC23A1	2.49					BCL6B	-3.05					CNTFR	1.51498	QTRT2	-1.1762					LAMA3	1.90028	PTMA	-1.42211
ARHGEF39	3.01					LMTK2	-2.29					SCD	1.58463	GHSR	-1.61802					MAPT	1.82427	RAB6A	-1.49256
OXSM	1.78					DCAF1	-1.58					PDE1A	1.5375	LRRC25	-1.0731					TRNP1	2.15978	FAM105A	-1.08997
ASRGL1	1.05					ZSCAN29	-3.04					ANKRD13C	2.09903	OR2W3	-1.12787					TSPYL5	2.25107	DEFB123	-1.04269
RBM41	1.8					TMEM209	-1.56					SLC35E2	1.62308	KCNJ10	-1.33695					SMR3A	1.87652	ASB10	-1.0704
METTL26	1.12					ARF6	-2.21					SLC4A8	1.37031	OLR1	-1.48767					PTPN7	2.08937	LCTL	-1.12369
NTMT1	1.23					NPTX2	-2.23					CRELD1	1.53512	HIST1H4E	-1.36605					PSPH	1.72718	VAV1	-1.32284
EIF3A	1.18					PPM1D	-1.72					C9orf3	1.30871	ELOVL7	-1.70796					IL1RAPL2	1.85084	BCHE	-1.63269
S100A13	1.44					C17orf75	-1.58					GRM8	1.35741	GDF11	-1.17344					TMPRSS11A	1.94422	CCDC85B	-1.12929
TAF5	1.37					CSNK2A1	-1.24					CYP2C18	1.49626	NUDT17	-1.39332					RIBC2	1.80328	SP140L	-1.06804
CENPJ	1.3					ODF2	-1.91					PMFBP1	1.27724	PHC2	-1.04233					FOXQ1	1.83338	ZNF580	-1.29714
LIN7B	3.04					RGS1	-2.51					METTL5	1.19727	ANKRD22	-1.82198					RGS5	1.82039	SPON2	-1.59448
USP13	2.59					CAPRIN1	-1.05					LRRN4	1.67335	PSMA4	-1.07305					FUCA2	1.65736	CFP	-1.54965
ZW10	2.2					GUF1	-2.26					DTX3	1.8912	RNF19B	-1.05517					IZUMO1	1.71714	NEUROG3	-1.13241
ZCCHC7	1.63					EEF2KMT	-3.03					PPP2R3A	1.62131	RCN3	-1.21071					IL34	1.99314	GALE	-1.36368
CTSF	2.64					XPOT	-2.98					CCDC74B	1.46692	USP15	-1.32983					RET	2.33092	CD163	-1.29312
HIGD1A	1.55					KRT78	-2.76					CYSRT1	1.4504	AHSG	-1.14992					SCGB2A2	1.53929	ATAT1	-1.31096
USP1	2.96					CDKN2AIP	-1.18					KLRD1	1.65187	PCDH12	-1.16501					WDR19	1.58844	CA9	-1.57517
SCAMP5	3.28					CLIC4	-1.46					PGM3	2.03844	MYO7A	-1.23169					BACE1	1.79576	MAP3K4	-1.67023
ANAPC10	3.1					PRDM10	-1.52					ATP8B2	1.32415	PIK3R1	-1.17813					GAPDHS	1.58545	UEVLD	-1.03548
PSME4	1.06					NPHP1	-2.61					SLITRK3	1.45645	PTAFR	-1.08762					PPP4R3CP	1.90136	ZAN	-1.28323
PLPP1	2.55					PTDSS1	-1.03					ECHDC2	1.02401	TBKBP1	-1.20173					ASB3	2.33939	CHRNA2	-1.48613
ALMS1	3.06					HDAC8	-1.64					DDR2	2.03256	OR8K5	-1.0352					KIAA2026	1.03374	NUDT17	-1.16582
NT5E	3.14					POMC	-1.58					KLB	1.58737	KAT5	-1.09198					TTC39A	1.67043	BIK	-1.01478
PTGES2	1.92					MMS22L	-3.13					ZNF560	1.46142	TMEM123	-1.27574					STOML3	2.01879	TAS2R16	-1.24262
RMND1	1.28					TOMM40	-1.37					FBXW8	1.55984	PLA2G6	-1.43186					CLEC4GP1	1.58998	APOF	-1.29038
KDM8	2.57					ERC1	-1.39					TRIM46	1.87943	LGMN	-1.05633					CHRFAM7A	1.56303	COL4A6	-1.26543
TCERG1	2.11					C4orf33	-1.75					KLHL1	1.39922	DNAJC1	-1.23648					RBFA	1.19885	VPS13C	-1.19793
TPK1	1.18					FAM3C	-3.21					C15orf59	1.34027	PPARG	-1.46364					RBMY1F	1.87349	GPER1	-1.3579
RCC1	2.06					RB1	-3.19					MECR	1.59017	SRRD	-1.35647					ZGRF1	1.50027	TMSB4X	-1.60133
PNPLA4	1.64					MRAP	-2.9					CEP55	1.96878	ACRV1	-1.4173					NID2	1.76806	SLC25A45	-1.13603
TMC8	1.23					ZNF322	-1.33					EMC9	1.10175	CNGB1	-1.07755					SLC34A3	2.03968	SLCO3A1	-1.62704
MRE11A	1.94					CATSPER3	-3.08					EDDM3A	1.70504	RHAG	-1.51353					IL9R	1.91925	ZNF418	-1.02333
AKR1C1	1.5					HPD	-3.27					RNF128	1.61913	BIRC3	-1.66453					ACTR2	1.03557	SOX8	-1.07522
TMEM171	2.97					MUC1	-2.98					GPT	1.44347	G6PC2	-1.07925					DHRS2	1.61855	S100A12	-2.03665
MAPK1IP1L	1.05					UTP23	-1.18					KLHL7	1.28845	CCL28	-1.00304					ARSH	1.84342	CD2AP	-1.73763
U2SURP	1.41					FOCAD	-1.28					AUH	1.45083	OR51M1	-1.56065					PTK7	2.00188	LILRA2	-1.85938
TRABD	1.02					HSD17B6	-3.13					SPAG11A	1.66304	MYOF	-1.17484					NRG1	1.86467	DDX17	-1.07274
ATP8B2	2.83					TMSB15A	-2.81					LRRC17	1.29898	SELENBP1	-2.21439					DUSP21	1.83098	SH3TC1	-1.23176
STX18	1.2					GTF2E1	-3					CHI3L1	1.52362	KRTAP10-8	-1.91263					CSNK1E	1.90728	FAM53A	-1.20993
RBKS	1.75					PGRMC1	-1.44					VARS	1.31888	PLCB1	-1.14056					TMEM182	1.49403	PRR14L	-1.82055
MTERF3	1.55					PQLC2	-2.39					C2orf40	1.43437	EPHA5	-1.09607					ENHO	1.51629	CYP51A1	-1.13742
RPS27L	1.06					SIDT1	-1.09					MLLT11	1.29412	OIT3	-1.17636					HDLBP	1.70969	EPHX1	-1.30142
RPTOR	1.21					OXTR	-3.09					CYP1A2	1.44448	CECR6	-1.12301					LGR4	1.89045	KDF1	-1.06094
TCTEX1D2	1.73					LYSMD4	-2.79					KITLG	1.47733	AMOTL2	-1.12783					FBXO9	1.48515	KDM6B	-1.35405
NRAS	1.14					IQCC	-1.09					PYROXD2	1.47038	SALL1	-1.59454					HDAC5	1.96706	OR6M1	-1.38025
E4F1	1.44					BBS9	-2.01					SEMA6D	1.75503	F13A1	-1.09504					TRIOBP	2.10112	KRT33B	-1.36263
ATP6V1G2	2.96					LRPPRC	-2.73					KLHL34	1.58396	TEX28	-1.10686					HIST1H2AJ	1.83091	CCL3L1	-1.28376
MRPS30	1.1					TMEM116	-1.64					FXN	1.42105	LTBP1	-1.19498					HSPA2	1.83592	TMPPE	-1.12328
TMEM117	2.54					RRAS2	-2.85					GJD3	1.1149	SNX24	-1.25672					NIPAL2	1.66907	HSPB9	-1.58626
NOL9	2.09					PDCD10	-2.1					AADAT	1.54046	C2orf57	-1.28094					CCDC105	2.02849	PTH2	-1.28266
EHBP1	1.04					RANBP9	-2.47					DNAJB11	1.23497	PCF11	-1.16933					LPAR1	1.61366	ZNF79	-1.10079
NDUFA1	1.02					AFTPH	-1.22					HIST1H4F	1.6209	SENP3	-1.14312					METTL17	1.72693	KCNK13	-1.10961
IER3IP1	3.17					EMC8	-1.82					TSGA10	1.39334	ZFAT	-1.01264					CAMK2B	2.24851	FAS	-1.55612
METTL21B	1.34					ABCF2	-1.7					FAM153A	1.65304	LACTB	-1.49731					ZBED2	1.58186	SIRT3	-1.02366
LTV1	3.36					MITD1	-2.1					DEPTOR	1.34204	LIN7A	-1.18565					UGT2B15	1.77447	OR56B4	-1.07956
CCDC120	1.62					WDCP	-3.15					NOL9	1.94129	PRKACA	-1.08463					SLC16A11	1.8358	PDE5A	-1.56388
FAM83D	3.2					HDAC2	-1.86					SYNRG	1.28945	GYPC	-1.17033					GNA12	1.48031	RUNX1T1	-1.02317
TUBA3C	1.89					DROSHA	-1.03					ANAPC15	1.32733	CDC34	-1.07698					TCF12	1.82798	SLC5A9	-1.24691
ELOVL6	2.85					SLC7A5	-2.63					DNMT3B	1.46758	TRMT1L	-1.86144					PEX10	1.81201	TRMT6	-1.26703
UBXN7	2.47					TRIM24	-2.96					FHL2	1.56889	ZYX	-1.03412					CRELD1	2.14862	SLC22A16	-1.34054
PPP2R1B	1.28					LILRA6	-1.86					SOX9	1.4813	CA1	-1.99929					ZNF512B	1.94613	TYMP	-1.29034
C20orf144	2.82					POP1	-1.49					MOK	1.59078	TMEM88	-1.3305					SLC52A1	1.93309	LMTK2	-1.12197
SLCO4A1	1.37					COX10	-1.15					PSPH	1.25857	ST3GAL6	-1.33138					LACRT	1.74016	BLNK	-1.3839
POLR2B	2.12					RERG	-3					BBS5	1.32963	TMCC2	-1.70495					SMAD9	1.75537	AGAP2	-1.01281
RHBDD3	1.56					ATMIN	-3.24					CBFA2T2	1.54307	CCL16	-1.04146					SERP2	1.97521	SMARCD3	-1.25945
FYN	1.21					RCN2	-2.34					SULT6B1	1.78549	TEDDM1	-1.13646					VARS	2.07668	VNN1	-1.17201
SEC23IP	2.23					SOCS2	-1.02					ITIH5	1.44996	NYX	-1.26189					KRT35	1.94898	CISH	-1.15669
NAA40	1.96					SIGLEC12	-2.69					HEATR9	1.61094	CTRB2	-1.04719					OR51I1	2.20495	FBXW7	-1.46352
MYO19	1.78					CDYL2	-2.46					LHX1	1.88325	ZNF454	-1.14987					OR4N4	1.91586	GRB7	-1.25188
PLAG1	2.77					PEX7	-1.67					TP63	1.33981	SORD	-1.39663					OR10C1	1.85649	CLDN23	-1.14847
USE1	1.35					DIAPH3	-3.09					ZBTB16	1.58091	PTGIR	-1.10756					ZNF229	1.40438	UBXN11	-1.23575
ILDR1	3.26					MKI67	-2.39					NAA40	1.80287	TLDC1	-1.17676					HFE	1.51341	NRG3	-1.08208
FLYWCH1	1.58					ZNF35	-1.59					CCDC171	1.19746	SMPD1	-1.21581					LCN9	1.8968	INPP5D	-1.48278
COL9A3	2.38					ITGA4	-3.65					ELAVL1	1.25919	SEPT7	-2.07353					AMH	1.42905	HSD17B13	-1.05887
ZNF831	3.12					DHODH	-1.2					ALLC	1.62896	NPFF	-1.10137					GGN	1.91008	KCNG4	-1.92804
LIN54	2.27					ANKRD17	-2.52					NTRK3	1.63847	BOD1L1	-1.58946					ERI2	1.49848	ADGRL1	-1.12886
ODF2	1.82					SLC35B4	-1.43					MAP3K15	1.29827	ZNF14	-1.20402					BBS7	1.69766	BRCA2	-1.25342
RPAP1	1.57					EFR3B	-2.07					ABCD4	1.56921	KRT84	-1.18054					DMD	1.57238	CSF3R	-1.72989
ANKRD46	2.32					SAMD4A	-1.82					RPL17	1.23921	MOV10L1	-1.30807					KRT26	1.42898	KIR2DL3	-1.58096
PRDM10	1.69					CDK8	-3.03					IDE	1.43502	FFAR2	-1.46868					OR5AU1	1.7922	UBAP2	-1.01696
ECT2	2.54					GDPD1	-2.16					SYT1	1.39762	SNX6	-1.01422					CDR2	1.35906	ZNF680	-1.09827
DIP2C	1.97					ANKRD26	-2.49					VPREB3	1.76314	TRIL	-1.10734					CMTM4	1.74108	KPNA2	-1.42991
EFR3B	2.07					TSC22D1	-1.69					C7orf31	1.48573	GCC2	-1.21177					NEK11	1.48754	DDX6	-1.02807
VPS36	1.53					SOCS4	-2.91					NECAB3	1.59174	LRIF1	-1.51216					ACKR4	1.68812	NAT8B	-1.32165
LEO1	3.13					SEPT10	-1.95					MIB2	1.11777	ZKSCAN1	-1.27906					CDCA7	1.53663	CMTM5	-1.55664
IGF1	3.07					CCDC66	-3.17					FAM216A	1.6505	XRN1	-1.05739					PPARD	1.1483	OSBPL2	-1.10016
MOB3B	1.89					DDX43	-2.47					DCAF4	1.22806	FLYWCH1	-1.18546					GRHL2	1.71393	KIAA1683	-1.00425
BHLHB9	2.93					PRRC1	-1.86					YPEL1	1.0325	FBXO42	-1.16043					HOXA4	1.83372	RPP25	-1.09056
PMEPA1	2.54					NEB	-2.92					SLC30A2	1.5973	NAA50	-1.1207					GRM8	1.91538	LRP1	-1.17464
ACP6	1.44					ECHDC1	-1.58					GRHL2	1.46259	POU5F2	-1.4244					TELO2	1.58127	SLC1A3	-1.17447
HACD3	2.93					FGD2	-3.12					E2F5	2.10658	HOXD11	-1.23474					ZNF560	1.82522	PCGF5	-1.50774
AEN	3.27					NR2C1	-2.43					SEL1L3	1.89855	CTR9	-1.81076					RNFT2	2.06715	CYBB	-1.52712
FAAH2	2.6					SNX5	-2.88					ARHGAP8	1.38537	ESPN	-1.39061					TGM5	1.79904	HECTD2	-1.56396
TMEM104	2.24					FLRT3	-3.02					JMJD4	1.26766	SERP1	-1.22297					PRKCA	1.47939	HM13	-1.25834
HIST1H3C	2.98					GPSM2	-1.88					SEPSECS	1.31434	ALS2CL	-1.04985					LYRM9	2.52919	DNAAF1	-2.38922
PLEKHF1	3.46					UBE2V2	-1.63					FAM98B	1.56548	NR1I2	-1.07742					MEST	1.95951	RBMXL1	-1.29279
MAGEH1	2.66					CBR3	-2.69					RFC5	1.44894	ASCC3	-1.08195					ROS1	1.44048	TRMT11	-1.60165
TRO	2.54					OSBPL10	-2.64					TRIM36	1.74898	GSTTP2	-1.07904					RALGDS	1.93891	C6orf203	-1.06218
OARD1	1.07					SSR3	-3.01					MAP6D1	1.03038	SIRT3	-1.21287					MOG	2.00471	REG1A	-1.4699
EIF2S1	3.59					METTL25	-1.83					PSG8	1.60358	HSD3B7	-1.12159					ANXA13	1.89904	ESCO1	-1.31821
PID1	3.2					ANAPC7	-2.4					PAK5	1.67416	ETV2	-1.16521					MAGEE2	1.66485	LILRB3	-2.03279
VAPA	2.73					MTERF1	-1.74					PIK3C2B	1.5478	CCDC186	-1.20601					FGF12	1.68819	OR2B2	-1.03126
RIC8B	1.69					PNPT1	-1.34					NEK4	1.36055	NLK	-1.59751					SUPT7L	1.83212	HSPA1A	-1.0091
TFAM	1.24					MNAT1	-2.16					RPF2	1.11405	KLHDC8B	-1.18735					ACSL6	1.65982	TXNL1	-1.381
COL4A4	1.9					FBXO43	-2.28					TASP1	1.60415	CFAP65	-1.13563					EDA	1.68897	GRAP2	-1.21367
GAL3ST4	2.19					C10orf12	-2.54					CAPN10	1.48356	SPAST	-1.84413					OSMR	1.82006	HLA-DRB6	-1.63554
IQGAP3	1.94					IMPAD1	-1.83					C12orf50	1.44323	DUX3	-1.12209					GJA9	1.79178	GTPBP10	-1.00998
CDC14A	2.74					C1GALT1C1	-1.14					XRCC3	1.32783	LMAN1L	-1.11154					SLC39A4	1.97759	TREML1	-1.24781
MOXD1	2.89					CITED2	-2.05					OR51B4	1.45886	GRM5	-1.1048					DUXA	1.51642	PHLDB1	-1.37958
OXR1	2.6					GTF2A1	-2.71					IGSF5	1.3582	GPR173	-1.16232					CAMK2N2	1.5974	SOCS3	-1.03767
NAA35	2.83					MBD1	-1.92					GFI1	1.43769	CD302	-1.75267					RPL41	1.2042	RAB13	-1.05482
CAND1	2.43					GABRP	-2.73					RACGAP1	1.51996	NECTIN2	-1.46065					PCDHGB3	1.94423	CD300A	-1.78663
CD96	1.13					MRPL54	-1.1					C10orf111	1.40038	MLXIP	-1.24253					ZNF2	1.43993	PMAIP1	-1.95257
C11orf49	1.16					SLC35D1	-3					SNAP47	1.25636	STAP1	-1.82328					ZNF597	1.99225	OR51S1	-1.58633
PRX	2.75					ACTR6	-2.8					RCOR2	1.51211	ACSF2	-1.02132					KCNJ4	1.72582	LRRK2	-1.24481
WRAP53	1.84					HAT1	-2.81					GSPT2	1.37485	ARL5B	-1.41636					IRAK1BP1	1.55219	MOSPD3	-1.33109
IPO5	2.87					CD3EAP	-1.4					EDDM3B	1.55982	RBM33	-1.09124					PCDH10	2.06037	HK3	-1.65935
IFI27L2	1.12					CENPL	-2.66					PIWIL2	1.35169	ARL11	-1.59108					RAPH1	2.13638	HCG27	-1.2013
NR2C1	2.42					CCDC117	-1.66					COL6A3	1.37974	NFIX	-1.39745					PNMT	2.19523	MCRS1	-1.04802
TMEM11	1.06					HNRNPM	-2.92					MCEE	1.32621	VAV2	-1.05666					RPE	1.753	ATP1A2	-1.63852
GSTM2	1.2					IL12A	-2.91					RPL30	1.01116	ASIC1	-1.53691					SORBS1	1.62352	LRIF1	-1.25688
WNT6	2.42					SLC30A1	-2.35					SLC9B2	1.01636	TTF1	-1.04665					PLPPR3	1.75024	FYTTD1	-1.22402
TRIM35	2.66					ID1	-2.03					DHX30	1.18405	SNAPC1	-1.04835					OSR2	1.58114	HEY1	-1.34676
ABCF3	1.84					TPMT	-2.89					PGAM1	1.09026	PIP4K2A	-1.23895					B3GNT9	1.43425	TXN2	-1.01203
PMS2	2.82					HILPDA	-2.73					CCT4	1.06162	JAZF1	-1.33012					CCRL2	1.67125	TMEM176A	-1.83438
REXO1	2.37					MYLK2	-2.77					RTN4	1.55126	L3MBTL4	-1.57492					OR10H4	1.68665	MYO7B	-1.48075
CLDND2	2.85					TMIGD3	-3.15					ADAM30	1.39807	IFI6	-1.11738					NLGN4X	1.90968	CD1D	-1.20731
CSTF3	1.85					AP5M1	-1.67					IZUMO1	1.27415	EVI2A	-1.64005					CTNNBIP1	1.55446	GIMAP2	-1.88189
SPOUT1	3.06					GOLGA4	-1.43					PRAMEF8	1.49815	EPB42	-1.85699					RGPD5	1.53457	PIK3CA	-1.26832
RGS16	1.85					TRAPPC13	-1.78					DUOXA2	1.33251	HOXC13	-1.16702					PABPN1L	1.7343	MXD1	-1.11305
ZNF512B	1.45					ROR2	-3.05					TMEM257	1.44649	KLF5	-1.84617					RGS13	1.84829	MBNL3	-1.55432
BBS9	1.91					NUP98	-1.07					TTLL7	1.57477	SFXN2	-1.03694					PKD1	1.95166	GTSF1	-1.05732
MRPL50	1.29					NLRP2	-2.16					MINA	1.33447	OR2W5	-1.18866					SIAH1	1.63008	GTF2H1	-1.11175
ZCCHC10	2.11					PRRG4	-3.08					CRYBB1	1.5229	RNF43	-1.28299					LUM	1.88668	TMPO	-1.19564
SMARCAD1	3.01					HIST1H3F	-2.78					INPP4A	1.05647	DEDD	-1.13669					C1S	1.76296	FGR	-1.5631
LARGE2	1.63					BBS5	-1.71					CDR2	1.11224	GATA1	-1.40628					ZMYND19	1.79908	TRPM8	-1.24061
SMN1	2.7					WDR83	-1.11					SYT14	1.48737	OMA1	-1.83955					SLC12A1	1.4304	SASH3	-1.36376
CNOT7	1.63					PDXDC1	-3.13					GPATCH11	1.45789	CD55	-1.37309					FARP1	2.51833	SLX1B	-1.32398
KLRG1	1.79					RB1CC1	-2.12					THBS4	1.37091	OSM	-1.22914					MASP2	1.77583	MASTL	-1.38159
IPO9	1.4					BRAP	-1.67					MASP1	1.51703	SLC30A3	-1.30712					HOXC8	1.67715	APOL6	-1.29883
UBE2V2	1.64					MINPP1	-2.8					SAA1	1.50485	F11R	-1.15297					AKAP2	1.88285	DAAM2	-1.12099
CDKN2C	1.7					TIGD2	-2.28					TMEM120B	1.51469	NPHS2	-1.00811					NOX1	1.49935	IKBKB	-1.26272
RPS6KL1	1.88					YIPF4	-1.41					FUBP1	1.57163	GCFC2	-1.15916					TMEM8C	1.75161	LIMK2	-1.08549
SPTLC1	2.5					NDC1	-1.21					EXD2	1.29054	KLHL4	-1.19735					IGFBP5	1.67224	MCTP1	-1.11567
CHD7	2.71					DNAH12	-2.95					DLG3	1.24511	APH1A	-1.25384					RHPN2	2.95162	CTR9	-1.4342
DEPDC5	2.31					SH2D4A	-2.59					ZNF239	1.67824	RBM47	-1.50648					BAIAP2L2	1.94223	STPG3	-1.63029
GEMIN5	2.3					GPATCH2	-1.83					SH3GL3	1.41374	MT1A	-1.30828					ZNF670	1.72039	LYN	-1.05343
TUBGCP6	1.41					TEX14	-2.44					RPS27	1.10775	CMTM2	-1.08862					IQCF2	2.02551	ITGAM	-1.50691
SMC6	1.5					KIF1B	-2.97					IL1RL1	1.50184	FOXP1	-1.15409					C11orf52	1.78441	VSIG2	-1.40402
TRMT13	1.01					ZNF195	-1.79					TCF3	1.13251	SLC1A3	-1.36244					SLC10A4	1.67777	NDC80	-1.15152
UPB1	1.93					TSSK1B	-1.71					SH2D3A	1.51087	CSRNP1	-1.00219					PFN2	2.73896	MLPH	-1.49438
MPP6	2.61					CST9L	-1.74					RNASEH2A	1.13024	BPGM	-1.23545					RGS16	2.04895	SP3	-1.41057
EID2B	2.72					ADK	-2.79					ACTR8	1.64117	TRIM58	-1.38619					CD1E	1.92469	SNF8	-1.11198
GIGYF2	1.23					AGA	-1.93					FANCA	1.36102	FOXC1	-1.60519					NPTX2	1.64573	CCL1	-1.14981
AGPS	1.35					GLT8D1	-3.14					EEF2KMT	1.51164	PTMA	-1.55184					FSCN3	1.92447	PDGFA	-1.13918
OVCA2	1.44					PLD6	-1.55					IL2RB	1.00003	PMAIP1	-2.06831					LIPG	1.87873	SEMA4A	-1.4473
PIGN	1.28					KCTD9	-1.51					RAVER2	1.46546	RABGEF1	-1.49759					KLK11	1.80071	PRKACB	-1.06706
RBBP4	1.31					EPS15	-1.59					ZSCAN2	1.39904	TOPORS	-1.77416					OLFML2A	1.89224	LACTB	-1.13047
MED23	1.66					DIEXF	-1.58					DNASE1L2	1.694	PRSS35	-1.06475					DTD2	1.64969	CFLAR	-1.10593
DDX46	1.47					RNF25	-1.41					LINC01089	1.18174	AP1AR	-1.57108					MBTPS2	1.81569	PLA2G6	-1.12721
RAP2A	1.86					ZCCHC17	-1.17					CADPS2	1.56118	HOXC5	-1.44706					PDE8B	2.1498	FGL2	-1.50796
B9D1	1.95					CRNKL1	-1.61					ODF2	1.45246	SHOX	-1.09514					RLN2	1.71359	FXR2	-1.00941
RPF1	1.35					COG7	-2.61					INPP4B	1.23496	PKIG	-1.00024					HHLA3	1.59614	MAPK10	-1.15176
PPP2R2B	1.43					LRRC61	-2.37					IFNLR1	1.60055	L3MBTL3	-1.03996					SCN5A	1.86715	EPHB2	-1.05746
SGO1	2.48					CRADD	-1.72					GPI	1.03184	SP140L	-1.03314					EMID1	1.93153	ADCYAP1R1	-1.22406
ST7L	3.1					APIP	-2.08					TMED10P1	1.09189	DUSP1	-1.07984					AQP8	1.69671	CPZ	-1.22549
MED11	2.83					GLYATL1	-2.84					DACT1	1.43376	CACNG7	-1.71481					PTX3	1.40788	MRPL19	-1.38222
ZRANB2	1.25					RNF8	-1.55					SLC17A3	1.37843	SLX1B	-1.56505					HRCT1	1.45342	PRAM1	-1.41376
PTPN11	1.09					PRKCI	-1.94					ATP8B3	1.46294	EAPP	-1.46813					TMEM169	1.88272	CD69	-1.63664
TRPM7	3.1					EZH2	-2.57					PKN3	1.53446	RRM2B	-1.72357					PCSK6	1.83037	NHLH1	-1.11255
TAF4	1.16					CHD7	-2.75					UBXN10	1.75087	KRT20	-1.20976					ARHGAP17	1.78888	RBM47	-1.28565
DDX31	2.45					WDR74	-1.18					CLCN5	1.32339	TAF7	-1.25236					ANKRD2	1.77475	DICER1	-1.27457
SPNS3	1.63					TOR1AIP2	-2.52					CHRNA3	1.86582	LRG1	-1.18998					ATM	1.53023	FAM174A	-1.37967
GON7	1.38					CD58	-1.07					MVK	1.30274	TAF8	-1.2463					IL20RB	1.52677	NCF1	-1.88753
AGA	2.04					IL19	-2.76					AP1S1	1.42667	SLC35G3	-1.02388					RNF133	1.75326	MERTK	-1.02912
PDSS1	1.48					UTRN	-2.44					CHST6	1.35572	MOV10	-1.26125					KLKP1	1.6678	TMCC2	-1.28728
ATAD3B	2.34					EFHC1	-2.9					NF2	1.24532	TLR1	-1.81307					TAGLN3	1.58925	CCNT2	-1.11423
TOX	2.6					SYDE1	-2.71					DST	1.36363	B4GALNT1	-1.02518					C4orf22	1.62222	TTC26	-1.09674
SLC15A2	2.09					HIST1H4K	-2.48					GPR15	1.44832	GIMAP2	-1.72911					ADGRL3	1.56904	CCL3L3	-1.27893
ARHGAP10	1.79					HOXA13	-1.56					COMTD1	1.10763	KIF1B	-1.222					GTF2A1	1.82464	CECR6	-1.01206
ENO2	1.4					XRCC3	-2.77					ZNF416	1.23214	ASB10	-1.22895					CRYBA2	1.44879	TPK1	-1.07009
IL17RB	2.71					PAIP1	-2.69					CSMD1	1.42854	POC1B	-1.71308					OTOA	1.75724	KLHL5	-1.06082
ANAPC7	2.47					ELAVL1	-2.48					QSOX2	1.82149	TMSB4X	-1.55675					NKAIN4	1.65437	TREML2	-1.17792
QRSL1	2.55					CLDN23	-2.59					DMGDH	1.49685	USP6	-2.06025					SLC7A1	1.02566	CWC22	-1.42313
CEP83	2.91					SLC25A35	-2.83					QRICH2	1.41954	GPBAR1	-1.03106					SLC20A2	1.72829	GLIS3	-1.31437
PIP5K1B	2.86					MEOX1	-2.74					TRIM39	1.5456	GSN	-1.02633					GABBR2	1.52488	C1D	-1.3131
OPA1	1.24					DCBLD1	-3.07					SLC5A12	1.51237	TCEB3B	-1.42534					MS4A8	1.8171	OLR1	-1.03043
PIGW	2.52					HSPA14	-1.38					LRRC42	1.15847	QRICH1	-1.22019					GSTA2	1.70993	CACNA1E	-1.32856
[truncated: 6,008 more rows]
[truncated: 106 more columns]

## Sheet: S4-fig4a_BPcommonDEGs_NDIandDVT
Supplementary Table S4. Biological process (BP) terms enriched by 117 common DEGs between NDI and DVT1 studies at early days of sample collection
[truncated: 1,257 more rows]

[truncated: 19 more sheets: S5-fig4b_BPcommonDEGs_NDIandDVT, S6-fig 5a, S7-BP_early-late acute_up, S8-BP_early-late acute_down, S9-fig5d, S10-fig6a, S11-BP_convalescent_up, S12-BP_convalescent_down, S13-fig6d, S14-SupplFig1, S15-SuppFig3a, S16-SuppFig3b, S17-Overlap NDI DVT1-DVT2, S18-Suppl.Fig5a, S19-Overlap NDI DVT1-DVT3, S20-Suppl.Fig5b, S21 - Fig.8b, S22 - SRA Run Table GSE94892, S23 - Key Resource TableKEY RES]
